# Supplementary material for: LR Hunting: A Random Forest Based Cell–Cell Interaction Discovery Method for Single-Cell Gene Expression Data
Source: Front Genet. 2021 Aug 20;12:708835. doi: 10.3389/fgene.2021.708835 (PMC8420858; doi:10.3389/fgene.2021.708835)
Supplement: Supplementary file 2 [file Table_1.XLSX]

## Sheet: Sheet1
Table S1: Top ten LR interactions identified by LR hunting for mouse CITE-seq data
RP macrophage (L) - Neutrophils (R)	Neutrophils (L)- RP macrophage (R)	Monocytes (L) - Neutrophils (R)	Neutrophils (L) - Monocytes (R)	RP macrophage (L)- Monocyte(R)	Monocytes (L) - RP macrophage (R)
Lgf1–Lgf1r	Fpr2 – Hebp1	Cd47 – Gm9733	Cd47 – Gm5150	Ccl24 – Ccr2	Ptprc – Mrc1
Il1b –Adrb2	Ptprc – Mrc1	Cd47 – Gm5150	Cd47 – Gm9733	Cd47 – Gm5150	Cd47 – Gm5150
Lamp1 – Fam3c	Cd47 – Gm5150	Ssr4 – Sms	Fpr2 – Hebp1	Il1b –Adrb2	Ccl24 – Ccr3
Ssr4 – Sms	Ctla4 – Cd86	Lamp1 – Fam3c	L1cam – L1cam	Ptprc – Mrc1	Ptprc – Cd22
Adrb2 – Vegfb	Fcer2a – Cr2	Anxa1 – Fpr2	Ffar2 – Fam3c	Cd47 – Gm9733	Ssr4 – Sms
Cd47 – Gm9733	Anxa1 – Fpr1	Anxa1 – Fpr1	Lamp1 – Fam3c	Lamp1 – Fam3c	Fpr2 – Hebp1
Ssr1– Sms	Anxa1 – Fpr2	Adrb2 – Vegfb	Ssr1– Sms	Ptprc – Cd22	Csf1r – Csf1
Anxa1 – Fpr2	Ssr1 – Sms	Il1b –Adrb2	Ssr4 – Sms	Lgf1–Lgf1r	Anxa1 – Fpr1
Hebp1– Fpr2	Ssr4 – Sms	L1cam – L1cam	Copa – P2ry6	Cort–Ssr4	Cd47 – Gm9733
Nampt – P2ry6	Ffar2 – Fam3c	Nrp1 – Vegfb	Ptprc – Mrc1	Pdgfb–Lrp1	Il1b –Adrb2
