# Supplementary material for: LR Hunting: A Random Forest Based Cell–Cell Interaction Discovery Method for Single-Cell Gene Expression Data
Source: Front Genet. 2021 Aug 20;12:708835. doi: 10.3389/fgene.2021.708835 (PMC8420858; doi:10.3389/fgene.2021.708835)
Supplement: Supplementary file 3 [file Table_2.XLSX]

## Sheet: Myeloid-CD4 Tcell 
Table S2. LR hunting analysis results for TNBC data
Myeloid (ligand) CD4 T cell (receptor)
Patient 1						Patient 2						Patient 3						Pateint 4						Patient 5
Ligand..Myeloid.	Receptor..CD4..T.cells.	IMDI	Pvalue			Ligand..Myeloid.	Receptor..CD4..T.cells.	IMDI	Pvalue			Ligand..Myeloid.	Receptor..CD4..T.cells.	IMDI	Pvalue			Ligand..Myeloid.	Receptor..CD4..T.cells.	IMDI	Pvalue			Ligand..Myeloid.	Receptor..CD4..T.cells.	IMDI	Pvalue
HLA-B	CD3D	0.994538	0.00538927			HLA-A	CD3D	0.977917	0.00457358			HLA-C	CD3D	0.995421	0.0444151			LGALS1	CD69	0.979873	0.0762862			HLA-A	CD3D	0.99546	0.0749048
HLA-C	CD3D	0.994624	0.00587105			B2M	CD3D	0.978423	0.00509147			HLA-B	CD3G	0.995663	0.048369			LGALS1	PTPRC	0.980279	0.0775652			B2M	CD3D	0.995958	0.0834884
B2M	CD3D	0.994697	0.00629121			HLA-B	CD3D	0.978812	0.0054883			HLA-B	CD3D	0.995675	0.0485915			B2M	CD3D	0.980843	0.0794401			HLA-B	CD3D	0.996311	0.0907259
LGALS1	CD69	0.995048	0.00853207			HLA-C	CD3D	0.979336	0.00605775			LGALS1	ITGB1	0.995888	0.0523401			HLA-B	CD3D	0.981177	0.0806221			LGALS1	PTPRC	0.996417	0.0931802
VIM	CD44	0.995079	0.00875055			LGALS1	PTPRC	0.979731	0.00650838			CD14	ITGB1	0.99589	0.052367			MRC1	PTPRC	0.981879	0.0831366			HLA-C	CD3D	0.99658	0.0968093
HLA-A	CD3D	0.995353	0.0108738			B2M	CD247	0.979931	0.00677294			B2M	CD3D	0.995921	0.0529123			CD59	CD2	0.982	0.0836074			VCAN	SELL	0.996991	0.107274
HLA-B	CD3G	0.995466	0.0119046			B2M	CD3G	0.980068	0.00691754			LGALS1	PTPRC	0.995932	0.0531201			HLA-A	CD3D	0.982582	0.0858056			LGALS1	CD69	0.997075	0.109794
LGALS1	PTPRC	0.995491	0.0122071			LGALS1	CD69	0.980351	0.00726392			CD59	CD2	0.995984	0.0541178			CD14	ITGB2	0.982637	0.0860164			HLA-A	CD3G	0.997148	0.112073
B2M	CD3G	0.995577	0.013109			B2M	HLA-F	0.980391	0.00732109			B2M	CD3G	0.996011	0.0546093			VIM	CD44	0.982975	0.0873446			IL18	CD48	0.99741	0.120869
HLA-A	CD3G	0.995741	0.0148093			HLA-B	CD3G	0.980446	0.00738387			LGALS1	CD69	0.99611	0.0566853			HLA-C	CD3D	0.983149	0.0880249			CD48	CD2	0.997458	0.12261
HLA-C	CD3G	0.995886	0.0162826			HLA-C	CD3G	0.980594	0.00759237			ICAM1	IL2RG	0.996138	0.0572477			B2M	CD3G	0.983838	0.0909582			VCAN	CD44	0.997506	0.124498
CD48	CD2	0.995888	0.0163135			HLA-A	CD3G	0.981034	0.0082246			HLA-A	CD3D	0.996148	0.0574188			CD48	CD2	0.984301	0.0929469			CD59	CD2	0.997521	0.125097
PKM	CD44	0.996606	0.0264729			CALM1	SELL	0.981557	0.00903619			HLA-C	CD3G	0.996153	0.0575093			B2M	CD247	0.984644	0.0945239			APP	CD74	0.997557	0.126481
MRC1	PTPRC	0.996624	0.0267867			PKM	CD44	0.98224	0.0102368			CD14	ITGB2	0.996178	0.0580961			HLA-C	CD3G	0.984647	0.0945394			CD58	CD2	0.997599	0.128143
CD14	ITGB2	0.996643	0.0271368			CD59	CD2	0.982257	0.0102659			PLAU	ITGB1	0.996257	0.0597809			HLA-A	CD3G	0.984945	0.0958858			CALM3	SELL	0.99763	0.129384
CD58	CD2	0.996701	0.0282964			LGALS1	ITGB1	0.982366	0.0104553			HLA-A	CD3G	0.996269	0.0600254			PKM	CD44	0.985292	0.0975879			B2M	HLA-F	0.997633	0.129528
IL18	CD48	0.996725	0.0287894			CALR	HLA-F	0.982533	0.0108028			TGFB1	CXCR4	0.996454	0.0644122			HLA-B	CD3G	0.985357	0.0979182			SPP1	CD44	0.997652	0.130339
CD59	CD2	0.996753	0.0293552			CALM2	SELL	0.982969	0.0116133			FN1	ITGB1	0.996534	0.0661532			ICAM1	IL2RG	0.985852	0.100485			TGFB1	CXCR4	0.997664	0.130826
CALM2	SELL	0.996811	0.0305625			CD48	CD2	0.983034	0.0117456			SPP1	CD44	0.996693	0.0701927			CD14	ITGB1	0.986032	0.10145			HLA-C	CD3G	0.997683	0.131603
ICAM1	IL2RG	0.996842	0.0311928			CD58	CD2	0.983049	0.0117792			LGALS3BP	ITGB1	0.996701	0.0704103			ICAM1	ITGB2	0.986158	0.102129			CALM1	SELL	0.997698	0.132259
ICAM1	ITGB2	0.996876	0.0319518			CD14	ITGB2	0.983077	0.0118252			PKM	CD44	0.996816	0.0734571			APP	CD74	0.986429	0.103681			B2M	CD247	0.997701	0.132373
TGFB1	CXCR4	0.99696	0.0338286			VIM	CD44	0.98318	0.0120382			B2M	CD247	0.996821	0.0735867			HBEGF	CD44	0.986565	0.104518			MMP9	CD44	0.997783	0.136048
B2M	CD247	0.99699	0.0345092			GNAI2	CXCR3	0.983312	0.012333			CD48	CD2	0.996858	0.0746674			PLAU	ITGB2	0.986611	0.104837			FN1	CD44	0.997959	0.14475
CD14	ITGB1	0.997004	0.0348145			TGFB1	CXCR4	0.98402	0.0139741			VIM	CD44	0.996931	0.076697			F13A1	ITGB1	0.986614	0.104861			SPP1	ITGB1	0.997967	0.145148
CALM1	SELL	0.997025	0.0353103			UBB	TGFBR2	0.984053	0.0140369			CD58	CD2	0.997	0.0786165			IL18	CD48	0.986978	0.107152			CALM2	SELL	0.998	0.146926
B2M	HLA-F	0.997065	0.0362795			C3	IFITM1	0.984302	0.0146781			C3	IFITM1	0.997005	0.0787681			LGALS1	ITGB1	0.9871	0.107938			B2M	CD3G	0.998008	0.14736
SELPLG	ITGB2	0.997074	0.0364644			ICAM1	IL2RG	0.984432	0.015002			GNAI2	CXCR3	0.997027	0.0793281			TGFB1	CXCR4	0.987143	0.108237			THBS1	ITGB1	0.998086	0.151887
LGALS1	ITGB1	0.997107	0.0373047			CALM3	SELL	0.984435	0.015011			FN1	CD44	0.9971	0.0813992			VCAN	CD44	0.98717	0.108421			ICAM1	IL2RG	0.998098	0.152646
MMP9	CD44	0.997184	0.0392963			RPS27A	TGFBR2	0.984554	0.015345			APP	CD74	0.997146	0.0828198			CD14	ITGA4	0.987227	0.108814			HLA-B	CD3G	0.998117	0.153779
C3	ITGB2	0.997226	0.0403579			UBC	TGFBR2	0.984798	0.0160748			IL18	CD48	0.997207	0.0848078			B2M	HLA-F	0.987391	0.109924			VIM	CD44	0.998124	0.154168
SELPLG	SELL	0.997227	0.0403859			LGALS3BP	ITGB1	0.984838	0.0161936			TGFB1	ITGB1	0.997213	0.0849888			GNAI2	CXCR3	0.988069	0.114795			PKM	CD44	0.998175	0.157173
HBEGF	CD44	0.997277	0.0417584			HBEGF	CD44	0.984994	0.0166588			SPP1	ITGB1	0.997256	0.0864608			F13A1	ITGA4	0.988211	0.115795			FN1	ITGB1	0.998282	0.163962
CALR	HLA-F	0.997517	0.0485342			UBA52	TGFBR2	0.985076	0.0168841			TIMP2	ITGB1	0.997263	0.0867102			SELPLG	ITGB2	0.988908	0.121373			THBS1	CD47	0.998288	0.16439
UBB	TGFBR2	0.997544	0.0494389			IL18	CD48	0.985104	0.0169817			B2M	HLA-F	0.997264	0.0867395			TIMP2	ITGB1	0.988957	0.121782			MRC1	PTPRC	0.998325	0.166954
RPS27A	TGFBR2	0.997595	0.0511168			HBEGF	CD82	0.985151	0.0171274			F13A1	ITGB1	0.99729	0.0876712			CD55	ADGRE5	0.989076	0.122783			CALR	HLA-F	0.99834	0.168053
PSEN1	CD44	0.997601	0.0512793			C3	ITGB2	0.985155	0.0171431			HLA-B	CANX	0.997323	0.0887764			ICAM3	ITGB2	0.989185	0.123741			CD86	CTLA4	0.998439	0.175311
CALM3	SELL	0.997606	0.0514277			TNFSF13	TNFRSF14	0.985345	0.0177327			PLAU	ITGB2	0.997325	0.08884			TGFB1	ITGB1	0.989287	0.12462			HBEGF	CD44	0.998453	0.176424
C3	IFITM1	0.99762	0.0518843			CD14	ITGB1	0.985456	0.0180925			MRC1	PTPRC	0.997371	0.0905345			VCAN	ITGB1	0.989331	0.125006			RPS27A	TGFBR2	0.998526	0.182201
UBC	TGFBR2	0.997636	0.0525313			SELPLG	ITGB2	0.98555	0.0183963			ADAM17	ITGB1	0.997379	0.0908231			LYZ	ITGAL	0.98954	0.126788			DUSP18	RPSA	0.998532	0.182773
ICAM3	ITGB2	0.997802	0.0586517			SELPLG	SELL	0.985677	0.0188245			TNFSF13	TNFRSF14	0.997423	0.092388			TNFSF13	TNFRSF14	0.989589	0.127237			UBA52	TGFBR2	0.998542	0.183632
CXCL12	CXCR4	0.997824	0.0594332			APP	CD74	0.986028	0.0200105			HBEGF	CD82	0.997435	0.092789			FN1	CD44	0.989703	0.128228			SELPLG	SELL	0.998546	0.184048
ADAM17	ITGB1	0.997844	0.0601474			SPP1	CD44	0.986033	0.0200307			MMP9	CD44	0.997457	0.0935373			RPS27A	TGFBR2	0.989723	0.128401			LGALS3BP	ITGB1	0.998572	0.186194
IL15	IL2RG	0.997859	0.0607693			PLAU	ITGB1	0.986055	0.0201159			CD14	ITGA4	0.997482	0.0944909			UBA52	TGFBR2	0.989738	0.128543			VCAN	ITGB1	0.998575	0.186461
UBA52	TGFBR2	0.997883	0.0617329			HLA-B	CANX	0.986244	0.0208255			CXCL10	CXCR3	0.997568	0.0978653			UBC	TGFBR2	0.989748	0.128648			HLA-A	APLP2	0.998594	0.18807
CD55	ADGRE5	0.997914	0.0630774			ICAM3	ITGB2	0.986277	0.0209398			FN1	ITGA4	0.99757	0.0979631			CXCL12	CXCR4	0.989821	0.129304			ICAM1	ITGB2	0.99865	0.193159
COL1A2	CD44	0.997965	0.0652762			FN1	CD44	0.986313	0.0210654			ICAM1	ITGB2	0.997595	0.0990439			VCAN	ITGA4	0.989871	0.12975			UBB	TGFBR2	0.998652	0.193305
ICAM1	SPN	0.997998	0.0667664			TGFB1	TGFBR2	0.986314	0.0210732			CXCL9	CXCR3	0.997681	0.102878			CD58	CD2	0.989921	0.130212			UBC	TGFBR2	0.998671	0.19509
TIMP2	ITGB1	0.998007	0.0671781			PLAU	ITGB2	0.986465	0.0216281			LYZ	ITGAL	0.997712	0.104291			HBEGF	CD82	0.990007	0.130987			MMP9	ITGB2	0.998708	0.198776
MMP9	ITGB2	0.998008	0.0672314			ICAM1	ITGB2	0.986494	0.0217357			CXCL12	CXCR4	0.997777	0.107275			THBS1	ITGB1	0.990024	0.131126			GNAI2	S1PR4	0.99871	0.198911
LYZ	ITGAL	0.998015	0.0675759			TGFB1	ITGB1	0.986814	0.023054			CCL20	CXCR3	0.997785	0.107622			C3	IFITM1	0.990051	0.131391			SPP1	ITGA4	0.998716	0.19956
VCAN	SELL	0.998021	0.0678896			TIMP1	CD63	0.987284	0.0250897			SPP1	ITGA4	0.997859	0.111387			ADAM9	ITGB1	0.990143	0.132263			CD14	ITGB1	0.998728	0.200817
PLAU	ITGB2	0.998029	0.0682706			GNAI2	S1PR1	0.987421	0.0257118			IL15	IL2RG	0.997866	0.111698			LGALS3BP	ITGB1	0.990161	0.13242			LPL	CD44	0.998739	0.201939
VCAN	CD44	0.998063	0.0698336			TIMP2	ITGB1	0.987534	0.0262566			CALR	HLA-F	0.99788	0.112424			SPP1	CD44	0.99026	0.133382			PSEN1	CD44	0.998744	0.202483
GNAI2	CXCR3	0.998068	0.0700941			CD47	SIRPG	0.987574	0.0264438			ICAM1	ITGAL	0.997884	0.112654			PLAU	ITGB1	0.990266	0.133453			PLAU	ITGB2	0.998746	0.202677
APOE	SORL1	0.998084	0.0708952			FN1	ITGB1	0.98761	0.0266064			SELPLG	ITGB2	0.997904	0.113625			ICAM4	ITGB2	0.990353	0.134262			TIMP1	CD63	0.998752	0.203363
CD86	CD28	0.998092	0.0712593			APOE	SORL1	0.987628	0.0266837			MDK	ITGB1	0.997906	0.113718			CALR	HLA-F	0.990611	0.136766			ADAM9	ITGB1	0.998761	0.204218
F13A1	ITGB1	0.998126	0.0729343			SPP1	ITGB1	0.987956	0.0282934			CCL5	CXCR3	0.997975	0.117469			CCL13	CXCR3	0.990685	0.137514			CALM1	FAS	0.998775	0.205573
ICAM1	ITGAL	0.998173	0.0753629			GNAI2	S1PR4	0.988	0.0285176			MMP9	ITGB2	0.998013	0.119513			PSEN1	CD44	0.990903	0.139914			ZG16B	CXCR4	0.99879	0.207248
TIMP1	CD63	0.998191	0.0763433			CD14	ITGA4	0.988046	0.0287284			ICAM4	ITGB1	0.998077	0.123269			COL1A1	CD44	0.990952	0.140443			VCAN	ITGA4	0.998797	0.207984
LGALS3BP	ITGB1	0.998197	0.0766794			LRPAP1	SORL1	0.988462	0.0309838			HBEGF	CD44	0.998084	0.12366			COL1A2	CD44	0.991013	0.14113			FN1	ITGA4	0.998809	0.209245
HLA-B	CANX	0.998213	0.0775309			TNFSF13	TNFRSF1A	0.988727	0.0324848			CXCL12	ITGB1	0.998123	0.125949			MMP9	ITGB2	0.991085	0.141982			C3	ITGB2	0.998814	0.209789
ICAM4	ITGB2	0.998222	0.0780715			IL15	IL2RG	0.988886	0.033404			TNF	TNFRSF1B	0.998135	0.126743			THBS1	CD47	0.991097	0.142107			LGALS1	ITGB1	0.998834	0.212054
APP	CD74	0.998223	0.0781275			MRC1	PTPRC	0.988942	0.0337503			ICAM1	SPN	0.998146	0.127453			COL6A2	ITGB1	0.991124	0.142391			CD14	ITGB2	0.998837	0.212401
LRPAP1	SORL1	0.998265	0.0804916			CALM1	FAS	0.989003	0.034127			RPS27A	TGFBR2	0.99817	0.128883			MDK	ITGB1	0.991128	0.142426			APOE	SORL1	0.998857	0.214659
TGFB1	ITGB1	0.998317	0.0835532			VCAN	CD44	0.989196	0.0352995			COL6A2	ITGB1	0.998189	0.130125			MDK	ITGA4	0.99114	0.142575			LRPAP1	SORL1	0.998889	0.218418
GNAI2	S1PR4	0.998342	0.0851778			LYZ	ITGAL	0.989383	0.0364665			APOE	LDLR	0.998202	0.131001			UBB	TGFBR2	0.991141	0.142581			B2M	TFRC	0.998907	0.220603
VEGFA	ITGB1	0.998352	0.0857521			ICAM2	ITGB2	0.98954	0.0375269			FN1	ITGB7	0.998242	0.133619			DUSP18	RPSA	0.99126	0.143905			VEGFA	ITGB1	0.998925	0.222982
HGF	CD44	0.998356	0.0859817			CCL5	CXCR3	0.989548	0.0375639			VEGFA	ITGB1	0.998243	0.133685			C3	ITGB2	0.991268	0.143981			TGFB1	ITGB1	0.998928	0.2234
ICAM2	ITGB2	0.998376	0.0872758			SPP1	ITGA4	0.989612	0.0379742			RPS27A	LDLR	0.998276	0.135957			THBS1	ITGA4	0.991303	0.144387			TGFB1	TGFBR2	0.998928	0.22341
PLAU	ITGB1	0.99839	0.088217			TNFSF13	FAS	0.989728	0.038677			UBA52	LDLR	0.998286	0.13661			CXCL12	CXCR3	0.991332	0.144732			OSM	IL6ST	0.998949	0.225981
HBEGF	CD82	0.99842	0.0903514			SPP1	S1PR1	0.989733	0.0387084			ADAM9	ITGB1	0.998304	0.137825			CXCL10	CXCR3	0.991346	0.144917			IL15	IL2RG	0.99895	0.226122
IL16	CD4	0.998431	0.0910433			CD55	ADGRE5	0.989877	0.0395794			PSEN1	CD44	0.998308	0.138138			CCL5	CXCR3	0.991676	0.148696			ICAM1	SPN	0.998951	0.226207
TGFB1	TGFBR2	0.998462	0.0931805			IL16	CD4	0.9899	0.0397274			UBA52	TGFBR2	0.998318	0.138816			IL15	IL2RG	0.991681	0.148751			PLAU	ITGB1	0.998962	0.227589
DUSP18	RPSA	0.998463	0.0932365			CYR61	ITGB2	0.989949	0.0400648			CXCL11	CXCR3	0.998326	0.139471			TGFB1	TGFBR2	0.991775	0.149872			SPP1	S1PR1	0.998972	0.228887
COL1A1	CD44	0.99848	0.0944634			CXCL16	CXCR6	0.989969	0.0402004			DUSP18	RPSA	0.998329	0.13974			HLA-B	CANX	0.991825	0.15053			MMP7	CD44	0.99898	0.230021
CD14	ITGA4	0.998481	0.0945166			CXCL9	CXCR3	0.989998	0.0404078			CXCL12	CXCR3	0.998368	0.142334			ICAM2	ITGB2	0.991829	0.150592			HLA-B	CANX	0.999003	0.233156
IL7	IL2RG	0.998531	0.098242			VCAN	SELL	0.990044	0.0406993			TIMP1	CD63	0.998368	0.142359			IL7	IL2RG	0.991847	0.150834			THBS1	ITGA4	0.999057	0.240823
IL7	IL7R	0.998561	0.100592			CD86	CD28	0.990104	0.0411308			UBC	TGFBR2	0.99837	0.142491			TIMP1	CD63	0.99199	0.152609			TGM2	ITGB1	0.999059	0.241063
ICAM4	ITGB1	0.99858	0.102113			VCAN	ITGB1	0.990186	0.0417765			LRPAP1	LDLR	0.998371	0.142571			ICAM1	ITGAL	0.991997	0.152674			SELPLG	ITGB2	0.999064	0.241948
IL15	IL2RB	0.998601	0.103743			CXCL10	CXCR3	0.990254	0.0422955			CXCL16	CXCR6	0.998394	0.144327			VEGFA	ITGB1	0.992005	0.152792			TGM2	ITGA4	0.999101	0.247743
COL1A2	ITGB1	0.998654	0.108127			DUSP18	RPSA	0.990264	0.0423572			TNF	TRADD	0.998417	0.145956			HGF	CD44	0.992014	0.152901			MDK	ITGB1	0.999102	0.247842
DUSP18	ITGB1	0.998712	0.113205			C3	CD46	0.990399	0.0433336			TGM2	ITGB1	0.998429	0.146997			CXCL12	ITGB1	0.992052	0.153344			ICAM3	ITGB2	0.999105	0.248285
CXCL12	CD4	0.998736	0.115376			THBS1	CD47	0.990408	0.0433862			ADAM15	ITGB1	0.998437	0.147589			ADAM28	ITGA4	0.992097	0.153929			TIMP2	ITGB1	0.999105	0.248312
ICAM2	ITGAL	0.998785	0.120132			FN1	ITGA4	0.990505	0.0441238			F13A1	ITGA4	0.99846	0.149511			MMP9	CD44	0.99212	0.154228			ICAM2	ITGB2	0.999109	0.249064
ADAM9	ITGB1	0.998786	0.120233			MDK	ITGB1	0.990514	0.0441978			COL1A1	CD44	0.998502	0.152863			CXCL9	CXCR3	0.992204	0.155327			FN1	ITGB7	0.999131	0.252741
ICOSLG	ICOS	0.9988	0.121589			MDK	ITGA4	0.990624	0.0449836			CALM1	FAS	0.998505	0.153135			SPP1	ITGB1	0.992226	0.155598			COL1A2	CD44	0.999135	0.253511
CD47	SIRPG	0.998803	0.121861			ICAM1	SPN	0.990687	0.0454253			COL1A1	ITGB1	0.99851	0.153629			COL1A1	ITGB1	0.992258	0.156016			CD80	CTLA4	0.999149	0.255895
VCAM1	ITGB2	0.998807	0.122401			FN1	ITGB7	0.99083	0.0464869			UBB	LDLR	0.998512	0.153751			FN1	ITGB1	0.992417	0.158106			ADAM15	ITGB1	0.99915	0.256046
LILRB4	LAIR1	0.998808	0.122541			PSEN1	CD44	0.990888	0.0469521			COL1A2	ITGB1	0.998518	0.154252			LAMB2	RPSA	0.992447	0.158549			COL1A1	CD44	0.999168	0.259273
RPS27A	TGFBR1	0.998814	0.123144			THBS1	ITGB1	0.990935	0.0473097			C3	ITGB2	0.998537	0.155869			SPP1	ITGA4	0.992505	0.159341			CD86	CD28	0.999171	0.259791
CXCL12	CXCR3	0.998815	0.123256			TNFSF10	TNFRSF10A	0.990939	0.0473467			UBC	LDLR	0.998559	0.157795			COL6A1	ITGB1	0.992573	0.160245			ADAM28	ITGA4	0.999213	0.267509
HGF	ITGB1	0.998842	0.126116			F13A1	ITGB1	0.990986	0.0477267			CD47	SIRPG	0.998574	0.159204			HGF	ITGB1	0.992601	0.160646			CD80	CD28	0.999215	0.267847
COL9A2	ITGB1	0.998858	0.127855			ICAM3	ITGAL	0.9911	0.0486347			ICAM2	ITGB2	0.998618	0.163238			FN1	ITGA4	0.992612	0.160802			PTDSS1	JMJD6	0.999224	0.269565
VCAN	ITGB1	0.99889	0.131289			CTGF	ITGB2	0.991177	0.0492904			COL6A1	ITGB1	0.998619	0.163378			COL1A2	ITGB1	0.99266	0.161497			LAMB2	RPSA	0.999232	0.271245
ICAM3	ITGAL	0.998896	0.131984			ADAM9	ITGB1	0.991197	0.0494687			IL7	IL7R	0.99866	0.167403			APOE	LDLR	0.992738	0.162661			IL6	IL6ST	0.999239	0.272488
TNF	TNFRSF1B	0.998908	0.133331			TNF	TRADD	0.991208	0.0495583			CD86	CD28	0.998679	0.169388			IL10	IL10RA	0.992908	0.165059			ADAM17	ITGB1	0.999249	0.274694
LUM	ITGB1	0.998931	0.136113			TNF	TNFRSF1B	0.991271	0.0501233			CALM2	SELL	0.998688	0.170278			IL7	IL7R	0.992919	0.165215			HBEGF	CD9	0.999256	0.275969
CALM1	FAS	0.998965	0.140429			VCAN	ITGA4	0.991336	0.0506838			CD86	CTLA4	0.998706	0.172171			ICAM5	ITGB2	0.993087	0.167597			GNAI2	S1PR1	0.999272	0.279356
C3	CD46	0.998966	0.140491			ADAM15	ITGB1	0.99136	0.0508856			UBB	TGFBR2	0.998711	0.172731			ICAM4	ITGB1	0.993233	0.169767			EBI3	IL6ST	0.999274	0.279902
ICAM4	ITGAL	0.998966	0.140541			F13A1	ITGA4	0.991434	0.0515582			MDK	ITGA4	0.998712	0.172792			CXCL11	CXCR3	0.993278	0.170457			CD22	PTPRC	0.999282	0.281641
COL3A1	ITGB1	0.998975	0.141538			OSM	IL6ST	0.991474	0.0519303			CALM1	SELL	0.998742	0.176039			COL6A3	ITGB1	0.993327	0.17118			CD14	ITGA4	0.999283	0.281703
GNAS	PTGDR	0.998976	0.141625			ICAM1	ITGAL	0.991561	0.0527262			TGFB1	TGFBR2	0.998743	0.176091			PVR	CD96	0.993328	0.171188			MDK	ITGA4	0.999285	0.282084
GNAI2	S1PR1	0.998991	0.143762			CXCL12	CXCR4	0.991577	0.0528977			CCL13	CXCR3	0.998748	0.176697			ADAM17	ITGB1	0.993347	0.171489			DUSP18	ITGB1	0.999298	0.285197
OSM	IL6ST	0.999028	0.14867			LILRB4	LAIR1	0.991693	0.0540041			ZG16B	CXCR4	0.998758	0.177753			TNF	TNFRSF1B	0.993354	0.17162			CXCL16	CXCR6	0.999299	0.285355
COL1A1	ITGB1	0.999038	0.150152			TGM2	ITGB1	0.991708	0.0541566			HSPA8	LDLR	0.998765	0.178445			CALM1	FAS	0.993589	0.175181			LAMC1	ITGB1	0.999303	0.286253
THBS1	ITGB1	0.99905	0.15202			HGF	CD44	0.991715	0.0542294			VCAN	ITGB1	0.998777	0.179942			ICAM4	ITGA4	0.993623	0.175753			C3	CD81	0.999307	0.287283
LAMB2	RPSA	0.999052	0.152362			ADAM17	ITGB1	0.991822	0.0552652			EBI3	IL27RA	0.998793	0.181754			CXCL12	CD4	0.993647	0.176095			THBS1	TNFRSF11B	0.999309	0.287692
GNAI2	ADCY7	0.999053	0.152446			VEGFA	ITGB1	0.99184	0.0554244			TNFSF15	TNFRSF25	0.998795	0.182096			ICAM1	SPN	0.993663	0.176365			AGRN	ITGB1	0.999312	0.288469
ADAM28	ITGA4	0.999068	0.154728			ADAM28	ITGA4	0.991883	0.0558448			TNFSF13	FAS	0.998796	0.182147			RPS27A	LDLR	0.993713	0.177132			UBB	RIPK1	0.999315	0.289203
VCAM1	ITGB1	0.999076	0.156009			CKLF	CCR4	0.992029	0.0574242			AGRN	ITGB1	0.998816	0.184519			ICOSLG	ICOS	0.993766	0.177947			IL10	IL10RA	0.999326	0.291977
CXCL16	CXCR6	0.999077	0.156062			TGM2	ITGA4	0.992096	0.0581203			VCAM1	EZR	0.99884	0.187483			COL3A1	ITGB1	0.993833	0.178997			ICOSLG	ICOS	0.999328	0.292475
IL10	SIRPG	0.999084	0.157112			GSTP1	TRAF2	0.992219	0.0595261			IL7	IL2RG	0.998853	0.189129			CD86	CTLA4	0.993908	0.180268			COL1A1	ITGB1	0.999331	0.2933
THBS1	CD47	0.9991	0.159588			THBS1	ITGA4	0.99228	0.0601616			ICAM3	ITGB2	0.998864	0.190464			TGM2	ITGA4	0.993975	0.181448			UBA52	RIPK1	0.99934	0.295545
CCL2	CCR5	0.999114	0.161644			IL16	KCNA3	0.992371	0.0611694			VCAM1	ITGB2	0.998865	0.190532			TGM2	ITGB1	0.994175	0.184982			F13A1	ITGA4	0.999355	0.299242
VCAM1	EZR	0.999115	0.161896			CXCL13	CXCR3	0.992469	0.0622937			VCAM1	MSN	0.998893	0.194183			OSM	IL6ST	0.994197	0.18537			COL6A1	ITGB1	0.999356	0.299416
COL6A1	ITGB1	0.99913	0.164342			DUSP18	ITGB1	0.992629	0.0642218			ARPC5	LDLR	0.99893	0.199335			LAMC1	ITGB1	0.9944	0.189083			LUM	ITGB1	0.999357	0.29967
C3	CD81	0.999144	0.166804			MMP9	CD44	0.992631	0.064242			ICAM4	ITGB2	0.99894	0.20079			UBB	LDLR	0.994403	0.189155			PVR	CD96	0.99937	0.302979
CXCL12	ITGB1	0.999147	0.167403			IL10	IL10RA	0.992674	0.0647061			VCAM1	ITGA4	0.998942	0.201044			ADAM15	ITGB1	0.994436	0.189777			FN1	ITGA6	0.999376	0.304402
CCL20	CCR6	0.999157	0.169162			IL10	SIRPG	0.992678	0.0647543			TNFSF10	TNFRSF10A	0.998945	0.201455			CXCL16	CXCR6	0.994499	0.190897			LGALS9	HAVCR2	0.999378	0.305189
COL18A1	ITGB1	0.999161	0.169922			LTB	TNFRSF1A	0.992706	0.0650883			TGM2	ITGA4	0.998955	0.20279			VCAM1	EZR	0.994564	0.192178			PODXL	SELL	0.999391	0.308559
COL14A1	CD44	0.999161	0.169927			LUM	ITGB1	0.992707	0.0650995			DUSP18	ITGB1	0.998971	0.205047			TNFSF13	FAS	0.99457	0.19229			ADAM12	ITGB1	0.999393	0.309181
F10	ITGB2	0.999179	0.173109			CXCL11	CXCR3	0.99287	0.067142			ADAM28	ITGA4	0.998972	0.205167			ICAM3	ITGAL	0.994589	0.19265			TNF	TNFRSF1B	0.999409	0.313564
CCL2	CCR2	0.999184	0.174036			UBA52	SMAD3	0.993114	0.0703031			VCAM1	ITGB1	0.99899	0.207803			TNF	TRADD	0.994605	0.192947			HGF	CD44	0.99941	0.313854
PLAT	ITGB2	0.999194	0.17591			TNFSF12	TNFRSF25	0.993279	0.0724644			FN1	CD79A	0.998999	0.209038			VCAM1	MSN	0.994649	0.19387			FYN	SPN	0.999416	0.315539
F13A1	ITGA4	0.99921	0.178921			FN1	ITGA6	0.99332	0.0730069			TNFSF12	TNFRSF25	0.999017	0.211652			PECAM1	CD38	0.994699	0.194841			CD55	ADGRE5	0.999427	0.318544
VCAN	ITGA4	0.999219	0.180664			COL1A2	CD44	0.993338	0.0732804			GNAI2	S1PR4	0.999022	0.212304			ICAM2	ITGAL	0.994713	0.195105			CALM1	PTPRA	0.999429	0.319184
EBI3	IL27RA	0.999227	0.182378			EBI3	IL27RA	0.993346	0.0734105			UBA52	NOTCH1	0.999024	0.212705			EBI3	IL27RA	0.994771	0.196234			VCAM1	EZR	0.999432	0.320114
PROC	ITGB2	0.999233	0.183521			HGF	ITGB1	0.993424	0.0745023			GNAI2	S1PR1	0.999028	0.213238			HSPA8	LDLR	0.994774	0.196285			RPS27A	RIPK1	0.999437	0.32172
VCAM1	MSN	0.999238	0.184456			UBC	SMAD3	0.993462	0.075056			COL3A1	ITGB1	0.999028	0.213287			APOE	SORL1	0.994794	0.196739			THBS1	ITGA6	0.999458	0.328222
HLA-A	APLP2	0.99927	0.191028			TNF	TNFRSF1A	0.993514	0.0757712			COL1A2	CD44	0.999039	0.215053			GNAI2	S1PR4	0.994861	0.198175			PDGFB	S1PR1	0.999459	0.328352
UBC	TGFBR1	0.99927	0.191145			LPL	CD44	0.993529	0.0760078			ICAM2	ITGAL	0.999041	0.215341			ACTR2	LDLR	0.994927	0.199592			VCAM1	ITGB2	0.999467	0.331003
UBA52	TGFBR1	0.99929	0.195422			RPS27A	SMAD3	0.993541	0.0762129			CD55	ADGRE5	0.999052	0.21706			GNAS	ADCY7	0.994929	0.199624			HBEGF	CD82	0.999477	0.334378
LPL	CD44	0.999309	0.199932			MMP9	ITGB2	0.993576	0.0767409			GSTP1	TRAF2	0.999065	0.219212			ARPC5	LDLR	0.994979	0.200636			CXCL11	CXCR3	0.999479	0.334973
TNFSF12	TNFRSF25	0.999311	0.200274			CALM1	PTPRA	0.993578	0.0767599			HGF	ITGB1	0.999073	0.220628			ICAM4	ITGAL	0.995033	0.201787			ADAM9	ITGA6	0.999489	0.338426
EBI3	IL6ST	0.999312	0.200635			HLA-A	APLP2	0.99376	0.0793953			ACTR2	LDLR	0.999077	0.221362			ZG16B	CXCR4	0.995041	0.201959			INHBA	TGFBR3	0.999494	0.339993
CCL19	CCR7	0.999313	0.200857			SPON2	ITGB2	0.993825	0.0803437			SELPLG	SELL	0.999091	0.223763			CYR61	ITGB2	0.995049	0.202123			F13A1	ITGB1	0.999499	0.341666
THBS1	ITGA4	0.999323	0.203215			CXCL12	ITGB1	0.993838	0.0805556			PDCD1LG2	PDCD2	0.999106	0.226149			SEMA7A	ITGB1	0.995072	0.202611			PVR	CD226	0.999505	0.343506
COL6A2	ITGB1	0.999326	0.203893			COL1A1	CD44	0.99388	0.081171			ADAM12	ITGB1	0.999111	0.22712			SPON2	ITGB2	0.995099	0.203212			VCAM1	ITGB1	0.999511	0.345789
ADAM12	ITGB1	0.999333	0.205624			CCL3	CCR4	0.99388	0.0811788			CALM3	SELL	0.999123	0.229343			VCAM1	ITGB2	0.995104	0.203322			VCAM1	ITGA4	0.999523	0.350001
GNAS	ADCY7	0.999336	0.206462			NUCB2	ERAP1	0.99389	0.0813156			VCAN	CD44	0.999125	0.229634			ADAM12	ITGB1	0.995105	0.203345			IL6	IL6R	0.999538	0.355303
CALM1	PTPRA	0.999345	0.208691			CD86	CTLA4	0.993906	0.081523			APOE	SORL1	0.999126	0.229788			UBA52	LDLR	0.995131	0.203894			CFH	SELL	0.999538	0.355643
TNF	TRADD	0.999345	0.208764			UBB	SMAD3	0.99397	0.082487			FN1	ITGAV	0.999147	0.233553			AGRN	ITGB1	0.995139	0.204054			COL9A2	ITGB1	0.999546	0.358452
CXCL10	CXCR3	0.99935	0.209831			PROC	ITGB2	0.993984	0.0827392			ICAM4	ITGAL	0.999166	0.237092			UBC	LDLR	0.995139	0.204064			CXCL10	CXCR3	0.999552	0.360826
CCL3	CCR5	0.999366	0.2141			VCAM1	ITGB1	0.993992	0.0828558			IL10	IL10RA	0.999175	0.238901			DUSP18	ITGB1	0.995158	0.20449			COL3A1	ITGB1	0.999554	0.361352
UBB	TGFBR1	0.999367	0.214335			CD80	CD28	0.99401	0.0831596			IL15	IL2RB	0.999182	0.240371			CALM1	PTPRA	0.995188	0.205197			CD47	SIRPG	0.999557	0.362629
ADAM15	ITGB1	0.99937	0.215038			ICAM2	ITGAL	0.994044	0.0837122			LAMB2	RPSA	0.999202	0.244246			CCL20	CXCR3	0.995204	0.205602			COL18A1	ITGB1	0.999574	0.369421
CCL19	CXCR3	0.999382	0.218433			CXCL12	CXCR3	0.994187	0.0860495			VCAN	ITGA4	0.99921	0.245792			CD70	CD27	0.99521	0.205737			CXCL12	CXCR4	0.999576	0.370342
IL10	IL10RA	0.999386	0.219503			CCL2	CCR4	0.994192	0.0861223			IL10	SIRPG	0.99922	0.247736			IL16	KCNA3	0.995234	0.206245			C3	CD46	0.999578	0.370993
FYN	SPN	0.999394	0.221624			LAMB2	RPSA	0.994198	0.0862243			HGF	CD44	0.999221	0.248178			PDCD1LG2	PDCD2	0.995242	0.206437			CXCL9	CXCR3	0.999581	0.372269
CCL4	CCR5	0.999396	0.222254			BTLA	CD247	0.9942	0.0862557			TNF	TRAF2	0.999222	0.24831			CD86	CD28	0.995303	0.207745			COL6A2	ITGB1	0.999583	0.373189
ZG16B	CXCR4	0.999398	0.223007			COL6A1	ITGB1	0.994201	0.0862748			PTDSS1	JMJD6	0.999239	0.251883			CTGF	ITGB2	0.995329	0.20838			TNF	TRADD	0.99959	0.376078
GNAI2	CCR5	0.999403	0.224145			EBI3	IL6ST	0.994223	0.0866604			CCL19	CXCR3	0.999239	0.251973			TGFB1	TGFBR3	0.995373	0.209402			NID1	ITGB1	0.99959	0.376156
ICAM4	ITGA4	0.999418	0.228576			COL1A2	ITGB1	0.994276	0.0875863			ICAM3	ITGAL	0.999239	0.251998			GNAI2	ADCY7	0.995388	0.209733			CCL5	CXCR3	0.999592	0.376755
COL1A2	ITGA1	0.999424	0.230357			CD22	PTPRC	0.994303	0.0880414			IL27	IL27RA	0.999247	0.253661			TNFSF14	TNFRSF14	0.99539	0.20977			UBC	RIPK1	0.999594	0.377589
CCL5	CXCR3	0.999437	0.234184			PDGFB	S1PR1	0.994306	0.0880829			TNFSF13	TNFRSF1A	0.999248	0.253881			OMG	TNFRSF1B	0.995404	0.210137			INHBA	ACVR2A	0.999597	0.378759
SPP1	ITGB1	0.99944	0.235139			VCAM1	ITGB2	0.994313	0.0882096			UBC	RIPK1	0.999251	0.25445			EBI3	IL6ST	0.995426	0.210673			TNFSF12	TNFRSF25	0.999601	0.380427
SPP1	CD44	0.999452	0.238817			COL9A2	ITGB1	0.994343	0.0887241			VCAM1	ITGB7	0.999271	0.25882			LAMB2	ITGB1	0.995451	0.211321			CD14	RIPK1	0.999606	0.382955
TGFB1	TGFBR1	0.999456	0.239999			ICAM4	ITGB2	0.994349	0.0888194			B2M	TFRC	0.999283	0.261681			LAMA4	ITGB1	0.995474	0.211896			CCL7	CXCR3	0.999608	0.383617
PTDSS1	JMJD6	0.999458	0.240649			GNAI2	F2R	0.994383	0.0893451			APOC2	LDLR	0.999284	0.262087			CCL18	C14orf1	0.995476	0.211949			UBA52	NOTCH1	0.999614	0.386197
IGF1	IGF2R	0.999459	0.241192			CCL5	CCR4	0.994413	0.0898955			ICAM4	ITGA4	0.999289	0.26317			FN1	ITGB7	0.9955	0.212484			CXCL12	ITGB1	0.999617	0.387562
B2M	TFRC	0.999462	0.24213			MDK	ITGA6	0.994426	0.0901108			UBB	RIPK1	0.999291	0.263698			IL16	CD4	0.995501	0.212522			TGFB1	ITGB8	0.999622	0.390155
COL6A3	ITGB1	0.99947	0.244735			CALM1	CRHR1	0.994527	0.0919256			UBA52	RIPK1	0.999293	0.264092			GNAI2	CCR5	0.995532	0.213281			IL7	IL2RG	0.999623	0.390425
CCL8	CCR2	0.999484	0.249357			FYN	SPN	0.994558	0.0924413			HLA-A	APLP2	0.999295	0.264552			COL5A2	ITGB1	0.995537	0.213418			IL18	IL18R1	0.999625	0.391252
CCL8	CCR5	0.99949	0.251304			TNFSF14	TNFRSF14	0.994601	0.0932293			ICAM1	IL2RA	0.999298	0.265129			TNFSF13	TNFRSF1A	0.99554	0.213463			COL1A2	ITGB1	0.999632	0.3945
TNFSF10	TNFRSF10A	0.999492	0.252133			PTDSS1	JMJD6	0.994612	0.0934165			TGFB1	TGFBR3	0.999299	0.265434			VCAM1	ITGA4	0.995571	0.214232			SEMA7A	ITGB1	0.999633	0.39538
SEMA4A	PLXND1	0.999493	0.252595			GNAI2	ADCY7	0.994623	0.0936071			CXCL12	CD4	0.999316	0.269674			PTDSS1	JMJD6	0.995596	0.214802			AREG	EGFR	0.999634	0.395551
HBEGF	CD9	0.999498	0.254545			ADAM9	ITGA6	0.994645	0.0939994			CD80	CD28	0.999319	0.270281			COL18A1	ITGB1	0.995607	0.215087			PLAU	PLAUR	0.999635	0.396303
CALM1	VIPR1	0.999508	0.258004			COL6A2	ITGB1	0.994647	0.0940409			SPP1	ITGAV	0.999321	0.270804			LILRB4	LAIR1	0.995642	0.2159			TNFSF14	TNFRSF14	0.999638	0.397733
CYR61	ITGB2	0.99951	0.258772			TGFB1	SMAD3	0.9947	0.0949937			GNAI2	CCR5	0.999322	0.271127			VCAM1	ITGB1	0.995688	0.21703			LAMB3	ITGB1	0.999639	0.398424
SEMA7A	ITGB1	0.99951	0.259077			CXCL12	CD4	0.994715	0.0952661			CALR	ITGAV	0.999333	0.273956			IL10	SIRPG	0.995719	0.217779			IL15	IL2RA	0.999641	0.399322
GNAS	VIPR1	0.999531	0.26701			CALM1	KCNN4	0.99476	0.0960956			RPS27A	RIPK1	0.999341	0.275966			IL18	IL18R1	0.995734	0.218115			ICAM3	ITGAL	0.999643	0.39995
LRPAP1	LDLR	0.999532	0.267158			COL1A1	ITGB1	0.994774	0.0963411			IL6	IL6ST	0.999341	0.276181			CD47	SIRPG	0.995745	0.218402			SPON2	ITGB2	0.999645	0.401246
PSEN1	NCSTN	0.999532	0.267208			COL3A1	ITGB1	0.99478	0.0964499			CCL5	CCR4	0.999346	0.277228			VCAN	SELL	0.995799	0.219814			ICAM4	ITGA4	0.999646	0.40174
SPON2	ITGB2	0.999534	0.267878			IL18	IL18BP	0.994844	0.097609			C3	CD46	0.999348	0.277744			CCL19	CXCR3	0.995803	0.219908			CD70	CD27	0.999647	0.402171
LAMB2	ITGB1	0.999535	0.268192			GNAS	ADCY7	0.994933	0.0992646			CCL5	CCR5	0.999348	0.277907			CD80	CTLA4	0.995819	0.220348			TGFB1	TGFBR3	0.999651	0.40447
THBS2	ITGB1	0.999538	0.269589			VCAM1	MSN	0.994977	0.100052			CCL8	CCR5	0.999351	0.278656			LAMB3	ITGB1	0.995835	0.220749			GNAI2	F2R	0.999652	0.404816
CD70	CD27	0.999541	0.270746			ICAM4	ITGB1	0.994981	0.100117			CCL3	CCR5	0.999363	0.282098			CALM3	SELL	0.995886	0.222218			SLPI	CD4	0.999661	0.409297
IL10	IL10RB	0.999551	0.274903			GNAS	CRHR1	0.995009	0.100668			CD14	RIPK1	0.999365	0.282438			PVR	CD226	0.995888	0.222268			ADAM17	NOTCH1	0.999661	0.409464
CFH	SELL	0.999555	0.276331			UBB	RIPK1	0.995045	0.101382			CCL4	CCR5	0.999368	0.283397			B2M	KLRD1	0.995912	0.22295			ICAM1	IL2RA	0.999664	0.411203
TGFB1	TGFBR3	0.999555	0.276466			PDCD1LG2	PDCD2	0.995085	0.10212			CXCL10	SDC4	0.999375	0.28525			IL15	IL2RB	0.996	0.225371			ANXA1	EGFR	0.999668	0.413395
MDK	ITGB1	0.99956	0.278547			VCAM1	ITGA4	0.995103	0.102462			CD274	PDCD1	0.999386	0.288368			COL5A1	ITGB1	0.996	0.225376			HLA-B	KLRD1	0.999669	0.41392
CD34	SELL	0.99956	0.27878			PODXL2	SELL	0.995171	0.103792			TGFB1	ITGAV	0.99939	0.289456			FBN1	ITGB1	0.996011	0.225706			PSEN1	NOTCH2	0.999671	0.415049
HSPA8	LDLR	0.99956	0.278855			RPS27A	RIPK1	0.9952	0.104408			CCL2	CCR5	0.999405	0.293836			FBLN1	ITGB1	0.99605	0.226814			FN1	ITGB8	0.999671	0.415097
CCL20	CXCR3	0.999563	0.280046			CALM1	PLPP6	0.995203	0.104469			CD80	CTLA4	0.999405	0.293916			TNC	ITGB1	0.996094	0.228087			MMP1	CD44	0.999671	0.41517
FBN1	ITGB1	0.999564	0.280485			CCL20	CXCR3	0.995237	0.105233			LAMB3	ITGB1	0.999407	0.294369			LRPAP1	LDLR	0.996116	0.228763			EBI3	IL27RA	0.999672	0.415209
UBC	LDLR	0.999567	0.281925			THBS1	ITGA6	0.995254	0.105587			TNFSF14	TNFRSF14	0.999408	0.294696			HLA-B	KLRD1	0.996265	0.233363			B2M	KLRD1	0.999672	0.415268
PECAM1	CD38	0.999576	0.285712			IL15	IL2RB	0.995278	0.106072			CCL18	C14orf1	0.999428	0.300895			LAMB1	ITGB1	0.996331	0.235466			CYR61	ITGB2	0.999675	0.417037
HSPG2	ITGB1	0.999577	0.286074			COL6A3	ITGB1	0.995333	0.107212			CALM1	ABCA1	0.999428	0.300912			ICAM5	ITGAL	0.99635	0.236031			FN1	PLAUR	0.999676	0.417714
TNFSF15	TNFRSF25	0.999581	0.288141			PECAM1	CD38	0.995357	0.107757			ADAM17	NOTCH1	0.999431	0.3019			TNFSF12	TNFRSF25	0.996354	0.23614			TNFSF10	TNFRSF11B	0.999678	0.418534
PTMA	VIPR1	0.99959	0.292141			UBA52	RIPK1	0.995386	0.108392			CCL7	CXCR3	0.999432	0.302533			CD80	CD28	0.996452	0.2394			CCL18	C14orf1	0.999681	0.420292
CD86	CTLA4	0.999601	0.296975			COL18A1	ITGB1	0.995465	0.110092			COL6A3	ITGB1	0.999442	0.305648			CALM2	SELL	0.996499	0.240968			IL15	IL2RB	0.999681	0.420531
IL16	KCNA3	0.999602	0.297566			CALM2	PLPP6	0.995492	0.1107			CCL3	CCR4	0.999452	0.308676			B2M	TFRC	0.996526	0.241878			CALM2	PLPP6	0.999684	0.422405
ARPC5	LDLR	0.999605	0.299169			UBA52	ADRB2	0.995524	0.111427			FN1	ITGA5	0.999453	0.309211			CCL8	CCR5	0.996527	0.241924			CKLF	CCR4	0.999686	0.423164
FN1	CD44	0.999609	0.300953			APP	NCSTN	0.995552	0.112099			CCL19	CCR7	0.999454	0.309407			JAM3	ITGB2	0.996537	0.242284			TIMP3	ADAM17	0.999688	0.424602
NUCB2	ERAP1	0.99962	0.306984			VCAM1	EZR	0.99557	0.112466			EBI3	IL6ST	0.999455	0.30983			FYN	SPN	0.996551	0.24278			THBS2	CD47	0.99969	0.425932
TNF	TNFRSF1A	0.999625	0.309656			MFNG	NOTCH2	0.995586	0.112843			CYR61	ITGB2	0.999458	0.310715			CALM1	SELL	0.996578	0.24371			GNAI2	CXCR3	0.999691	0.426475
CD22	PTPRC	0.999627	0.310418			RPS27A	ADRB2	0.995615	0.113527			LAMB2	ITGB1	0.999459	0.311111			CCL2	CCR5	0.9966	0.244505			CCL19	CCR7	0.999696	0.42936
FBLN1	ITGB1	0.999632	0.313292			CD70	CD27	0.995619	0.113632			LAMA2	RPSA	0.99946	0.3117			TNFSF10	TNFRSF10A	0.996636	0.24583			MFNG	NOTCH1	0.999697	0.429796
IL16	CCR5	0.999635	0.314852			SPP1	ITGA5	0.99562	0.113645			SPP1	S1PR1	0.999462	0.311996			IL16	CCR5	0.996637	0.245889			COL5A2	ITGB1	0.999697	0.429878
GNAI2	F2R	0.999647	0.321496			UBC	RIPK1	0.995623	0.113716			IL6	IL6R	0.999464	0.312676			CCL3	CCR5	0.996652	0.246406			CCL3	CCR4	0.999701	0.432488
ARPC5	ADRB2	0.999648	0.321894			BTLA	TNFRSF14	0.995656	0.11455			PVR	CD96	0.999477	0.317151			IL18	IL18RAP	0.996717	0.248669			FN1	TNFRSF11B	0.999702	0.432963
FADD	FAS	0.999654	0.325698			TNF	TRAF2	0.995664	0.114743			PLAU	PLAUR	0.999477	0.317278			CCL4	CCR5	0.99678	0.250987			VCAM1	MSN	0.999702	0.433281
RPS27A	LDLR	0.999654	0.325815			PTMA	VIPR1	0.995764	0.117225			MFNG	NOTCH2	0.999487	0.320816			C3	CD46	0.996789	0.251303			CCL20	CXCR3	0.999703	0.433356
DUSP18	ITGA1	0.999658	0.327742			AGRN	ITGB1	0.995777	0.117556			TNF	RIPK1	0.999492	0.322694			NID1	ITGB1	0.996855	0.25399			LYZ	ITGAL	0.999706	0.435416
PSEN1	NOTCH2	0.999659	0.328681			ARPC5	ADRB2	0.995778	0.117566			LILRB4	LAIR1	0.999494	0.323371			PLAT	ITGB2	0.996889	0.255325			LAMB2	ITGB1	0.999711	0.438354
HLA-G	CD4	0.99966	0.329227			B2M	TFRC	0.99578	0.117623			IL18	IL18R1	0.999498	0.324599			HSPG2	ITGB1	0.99689	0.255345			HMGB1	THBD	0.999711	0.438615
ADAM9	ITGA6	0.999667	0.332938			ICAM4	ITGA4	0.995794	0.117984			CCL5	SDC4	0.999498	0.324726			HAS2	CD44	0.996893	0.2555			CALM1	PLPP6	0.999712	0.439344
CALM1	KCNN4	0.999667	0.33309			GNAS	VIPR1	0.995897	0.120626			OSM	IL6ST	0.999504	0.326861			LGALS9	HAVCR2	0.996938	0.257321			ICAM4	ITGB2	0.999712	0.439497
ICAM1	CAV1	0.999669	0.334272			LAMB2	ITGB1	0.995897	0.120649			ADAM10	NOTCH1	0.999504	0.327179			HLA-E	KLRD1	0.996942	0.257494			COL7A1	ITGB1	0.999722	0.445485
CALM3	KCNQ1	0.99967	0.335022			CD14	RIPK1	0.9959	0.120722			PLAT	ITGB2	0.999506	0.327888			VCAM1	ITGB7	0.996942	0.257521			IL27	IL27RA	0.999722	0.445631
CALM1	KCNQ1	0.999671	0.335616			ACTR2	ADRB2	0.995904	0.120806			LRPAP1	SORL1	0.999508	0.328323			UBC	SMAD3	0.996951	0.257883			PDCD1LG2	PDCD2	0.999723	0.446257
CD80	CD28	0.999683	0.343238			SPTAN1	PTPRA	0.995912	0.121015			CALM3	ABCA1	0.99951	0.329379			RPS27A	RIPK1	0.99697	0.258675			PVR	TIGIT	0.999723	0.446323
LAMA4	ITGB1	0.999685	0.344849			PLAU	IGF2R	0.995914	0.121068			TGFB1	CD109	0.999514	0.330922			COL6A1	ITGA1	0.996987	0.259354			COL4A1	ITGB1	0.999725	0.447676
PLAU	PLAUR	0.999686	0.345568			HSPA8	ADRB2	0.995947	0.121937			LGALS9	HAVCR2	0.999515	0.33112			FADD	FAS	0.997007	0.26024			TNFSF13B	TNFRSF13C	0.999727	0.448549
PVR	CD226	0.999688	0.34644			TGFB1	ENG	0.995953	0.122085			TNF	TNFRSF1A	0.999517	0.331812			RPS27A	SMAD3	0.997024	0.260933			HGF	ITGB1	0.999729	0.450101
ACTR2	ADRB2	0.99969	0.347633			VCAM1	ITGB7	0.995964	0.122359			UBB	SMAD3	0.999517	0.331886			BGN	LY96	0.997061	0.262472			CXCL12	CD4	0.999729	0.450407
ACTR2	LDLR	0.999691	0.348277			FBLN1	ITGB1	0.996006	0.123449			CD22	PTPRC	0.999517	0.332096			UBA52	SMAD3	0.997068	0.26277			THBS1	LRP1	0.999734	0.453668
FN1	ITGB1	0.999692	0.349014			PVR	CD96	0.996024	0.123899			SLPI	CD4	0.99952	0.332957			CCL7	CXCR3	0.997078	0.263205			CD55	CR1	0.999735	0.45386
CKLF	CCR4	0.999698	0.353117			CXCL12	CCR4	0.996036	0.124196			APOE	LRP8	0.999525	0.33506			NUCB2	ERAP1	0.997092	0.263758			IL16	CD4	0.999736	0.454564
GPI	AMFR	0.999705	0.358142			FADD	FAS	0.996084	0.125494			CALM1	PTPRA	0.999529	0.33662			COL6A2	ITGA1	0.997112	0.264769			ICAM1	EGFR	0.99974	0.457852
UBA52	LDLR	0.999705	0.358465			CD80	CTLA4	0.996107	0.126134			COL9A2	ITGB1	0.999534	0.338882			LUM	ITGB1	0.997122	0.265189			APOE	LRP8	0.999741	0.45815
CCL3	CCR4	0.999711	0.362378			PSEN1	NCSTN	0.996121	0.12646			HMGB1	SDC1	0.999536	0.339608			CCL13	CCR5	0.997146	0.266269			TGM2	ADGRG1	0.999742	0.458881
VCAM1	ITGA4	0.999712	0.363204			UBB	ADRB2	0.996133	0.126828			CCL20	CCR6	0.999538	0.340251			TNFSF15	TNFRSF25	0.997157	0.266734			FADD	FAS	0.999743	0.459802
COL16A1	ITGB1	0.999716	0.366142			PSEN1	NOTCH2	0.996141	0.127058			UBA52	SMAD3	0.99954	0.341249			PLAU	PLAUR	0.997162	0.266942			TNC	ITGB1	0.999744	0.460768
UBB	LDLR	0.999718	0.367829			IL7	IL2RG	0.996156	0.127485			UBB	TGFBR1	0.999541	0.34176			SELPLG	SELL	0.997166	0.267148			ICAM2	ITGAL	0.999744	0.460775
SPP1	S1PR1	0.99972	0.369201			LAMB1	ITGB1	0.996184	0.128304			ICOSLG	ICOS	0.999546	0.343552			TGFB1	SMAD3	0.99718	0.267761			FBN1	ITGB1	0.999746	0.461884
THBS1	ITGA6	0.999723	0.372005			IL10	IL10RB	0.996206	0.128963			UBC	SMAD3	0.99955	0.345423			TNF	TNFRSF1A	0.997212	0.269264			SPTAN1	PTPRA	0.999746	0.461884
GSTP1	TRAF2	0.999724	0.372274			IL18	IL18R1	0.99622	0.129358			HLA-G	CD4	0.999557	0.348381			SPTAN1	PTPRA	0.997219	0.269625			UBB	ADRB2	0.999749	0.463956
APOE	LDLR	0.999724	0.372313			ICAM1	IL2RA	0.996237	0.12985			VCAN	SELL	0.999557	0.348721			HLA-A	APLP2	0.997222	0.269716			IL1B	ADRB2	0.999749	0.464217
IL6	IL6ST	0.999726	0.373812			TGFB1	TGFBR3	0.996241	0.129949			RPS27A	SMAD3	0.999567	0.35281			ADA	DPP4	0.997224	0.269815			MDK	ITGA6	0.999754	0.467119
UBB	ADRB2	0.999727	0.374481			TNFSF10	TNFRSF10D	0.99628	0.131137			LUM	ITGB1	0.999571	0.354788			GNAI2	F2R	0.997225	0.269858			CALM1	EGFR	0.999757	0.469802
CALM2	KCNQ1	0.999727	0.375103			HSPG2	ITGB1	0.996354	0.133349			SEMA4A	PLXNB2	0.999573	0.355817			TGFB2	TGFBR2	0.997244	0.270716			PTGS2	CAV1	0.999763	0.474188
CXCL9	CXCR3	0.999732	0.378495			DUSP18	ITGA6	0.996359	0.133479			MDK	ITGA6	0.999582	0.359627			CCL2	CCR4	0.997274	0.272152			COL6A1	ITGA6	0.999764	0.47509
HLA-E	KLRC1	0.999732	0.378688			SEMA7A	ITGB1	0.996382	0.134228			ADAM15	ITGAV	0.999593	0.364921			IL18	IL18BP	0.997276	0.272287			IL10	IL10RB	0.999764	0.475257
FN1	ITGA4	0.999732	0.379122			IL7	IL7R	0.996409	0.135018			IL16	KCNA3	0.999601	0.368598			CD22	PTPRC	0.997279	0.272399			VCAM1	ITGB7	0.999766	0.476505
AGRN	ITGB1	0.999736	0.381624			ICAM4	ITGAL	0.996449	0.136317			CCL5	SDC1	0.999602	0.369359			F8	LDLR	0.997288	0.272862			CCL20	CCR6	0.999766	0.476706
PLAU	IGF2R	0.99974	0.385232			UBC	ADRB2	0.996464	0.136799			CALM1	KCNN4	0.999603	0.369655			LRPAP1	SORL1	0.997292	0.273038			COL16A1	ITGB1	0.999766	0.47672
ADA	DPP4	0.999741	0.385627			HBEGF	CD9	0.996476	0.137151			PSEN1	NOTCH2	0.999603	0.369723			JAM3	ITGB1	0.997299	0.273354			IL10	SIRPG	0.999766	0.476884
THBS2	CD47	0.999741	0.386058			CALM3	PLPP6	0.996487	0.137494			CALM2	ABCA1	0.999607	0.371525			CD40LG	ITGB2	0.997319	0.274336			DUSP18	ITGA6	0.999768	0.477858
TNFSF4	TNFRSF4	0.999745	0.389551			CD34	SELL	0.996542	0.139286			LGALS3BP	VANGL1	0.999607	0.371594			UBB	SMAD3	0.997343	0.275538			HLA-E	KLRD1	0.999769	0.479222
GNAI2	ADRA2B	0.99975	0.393405			IL27	IL27RA	0.996575	0.140334			PLAU	ITGA5	0.999612	0.374315			IL27	IL27RA	0.99735	0.275919			KLRB1	CLEC2D	0.999771	0.480868
TGFB1	ITGB5	0.999753	0.395848			PLAU	ITGA5	0.996596	0.141012			AZGP1	ITGAV	0.999614	0.375257			LAMA2	RPSA	0.997372	0.277008			FN1	ITGA2	0.999773	0.482175
IL1B	IL1RAP	0.999753	0.395999			TNFSF15	TNFRSF25	0.99661	0.141507			CXCL12	CCR4	0.999615	0.375587			IL6	IL6ST	0.997441	0.280432			APP	CAV1	0.999774	0.482666
UBA52	ADRB2	0.999754	0.396758			LAMB3	ITGB1	0.996611	0.141544			VEGFA	ITGAV	0.999615	0.375983			CD14	RIPK1	0.997493	0.283129			CLCF1	IL6ST	0.999775	0.483683
PDGFB	S1PR1	0.999756	0.398327			PLAU	PLAUR	0.996614	0.141666			ARPC5	ADRB2	0.999618	0.377316			COL1A1	ITGA1	0.997504	0.283712			EFNA3	EPHA4	0.999775	0.484174
VCAM1	ITGB7	0.999757	0.39938			INHBA	SMAD3	0.996616	0.141736			SPTAN1	PTPRA	0.999623	0.379783			UBC	RIPK1	0.997506	0.283846			THBS2	ITGB1	0.999778	0.486019
TGFB1	CAV1	0.999757	0.399901			TGFB2	TGFBR2	0.996653	0.142922			NUCB2	ERAP1	0.999623	0.379842			JAG1	CD46	0.997571	0.287355			JAG1	CD46	0.999778	0.48643
VCL	ITGB5	0.99976	0.401943			C3	CD81	0.996671	0.143468			FABP5	RXRA	0.999624	0.380128			TGFB1	CD109	0.997595	0.288691			TNF	RIPK1	0.99978	0.488
B2M	KLRC2	0.99976	0.40217			CD40LG	ITGB2	0.996706	0.144624			LAMA2	ITGB1	0.999628	0.382262			LTB	TNFRSF1A	0.997637	0.291003			C3	CR1	0.99978	0.488053
IL27	IL27RA	0.999761	0.402926			ARPC5	LDLR	0.996735	0.145636			ADAM9	ITGAV	0.999629	0.38304			COL1A2	ITGA1	0.997647	0.291549			UBA52	SMAD3	0.99978	0.488306
INHBA	TGFBR3	0.999763	0.405355			FN1	ITGA5	0.996763	0.146559			CALM1	VIPR1	0.999632	0.384649			UBC	ADRB2	0.997655	0.292057			COL4A1	CD47	0.999781	0.489202
EFNB1	EPHB6	0.999765	0.407102			CFH	SELL	0.996775	0.146973			CALM2	INSR	0.999635	0.386363			ADAM9	ITGA6	0.997659	0.292256			LAMA5	ITGB1	0.999783	0.491014
PVR	CD96	0.999767	0.408705			KLRB1	CLEC2D	0.99678	0.147105			DUSP18	CD151	0.999647	0.392373			CCL3	CCR4	0.997692	0.294149			PODXL2	SELL	0.999785	0.492056
GPC3	CD81	0.999767	0.409172			TNF	RIPK1	0.996782	0.147194			FADD	FAS	0.999647	0.392398			GSTP1	TRAF2	0.99772	0.29575			SEMA4D	MET	0.999787	0.49447
ITGB2	THY1	0.999768	0.409402			LAMA4	ITGB1	0.996793	0.147556			CXCL12	SDC4	0.999649	0.393936			COL16A1	ITGB1	0.997722	0.295906			ADAM10	NOTCH1	0.999789	0.495457
COL6A3	ITGA1	0.99977	0.411548			CCL7	CXCR3	0.996822	0.148575			HBEGF	CD9	0.999649	0.393953			TGFB3	ITGB1	0.997752	0.297614			ICAM4	ITGB1	0.999789	0.495457
LAMC1	ITGB1	0.999771	0.412066			DUSP18	CD151	0.996824	0.148678			WNT5A	LDLR	0.99965	0.394325			UBA52	RIPK1	0.99778	0.299365			THBS2	ITGA4	0.99979	0.496609
HSPA8	ADRB2	0.999773	0.414139			SLPI	CD4	0.99683	0.148879			HBEGF	EGFR	0.999651	0.394794			PSEN1	NOTCH2	0.997781	0.299407			MFI2	TFRC	0.99979	0.496643
HLA-F	KIR3DL2	0.999775	0.416704			GNAS	PTGDR	0.996836	0.149082			JAG1	CD46	0.999661	0.4008			UBB	ADRB2	0.997784	0.299592			LAMA2	RPSA	0.99979	0.496999
FARP2	PLXNA3	0.99978	0.420971			CALM1	VIPR1	0.996842	0.149278			ADAM17	ITGA5	0.999661	0.4008			BTLA	CD247	0.997784	0.299603			C3	LRP1	0.999793	0.499504
CXCL12	CCR4	0.99978	0.421601			EFNA4	EPHA1	0.996844	0.149388			IL10	IL10RB	0.999665	0.403013			CFH	SELL	0.997833	0.302649			PTMA	VIPR1	0.999794	0.500375
NID1	ITGB1	0.999781	0.422035			CCL19	CCR7	0.996847	0.149473			DUSP18	ITGA6	0.999667	0.404167			RPS27A	ADRB2	0.99784	0.303006			FABP5	RXRA	0.999795	0.501387
HLA-A	ERBB2	0.999782	0.42292			IL1B	ADRB2	0.996864	0.150044			CTGF	ITGB2	0.999667	0.404262			CXCL12	CCR4	0.997851	0.303738			INHBA	ACVR1B	0.999797	0.502603
LAMC1	ITGA6	0.999782	0.423604			CCL20	CCR6	0.996869	0.150243			GNAS	VIPR1	0.999669	0.40579			IGF1	IGF2R	0.997871	0.305015			PLAT	ITGB2	0.999797	0.502676
THBS2	ITGA4	0.999783	0.424228			SPP1	ITGAV	0.996883	0.150678			CDH1	ITGAE	0.99967	0.406111			COL5A1	ITGA1	0.997872	0.305062			UBC	SMAD3	0.999798	0.503659
IFNL1	IL10RB	0.999783	0.424668			HSPA8	LDLR	0.996895	0.151104			SPP1	ITGA5	0.99967	0.406436			COL6A3	ITGA1	0.997878	0.30537			HLA-C	DDR1	0.999799	0.50442
CTF1	IL6ST	0.999784	0.424914			ADAM12	ITGB1	0.9969	0.151254			LPL	CD44	0.999671	0.406993			COL5A2	ITGA1	0.997886	0.30587			SERPING1	SELP	0.9998	0.505551
MDK	ITGA6	0.999784	0.425346			CDH1	ITGB7	0.996926	0.152206			HSPA8	ADRB2	0.999672	0.407211			LAMA5	ITGB1	0.997908	0.307333			GNAS	ADCY7	0.9998	0.505652
C3	C3AR1	0.999784	0.425419			UBB	LDLR	0.99693	0.152356			FN1	PLAUR	0.999672	0.407277			CCL5	CCR5	0.997921	0.308209			COL6A1	ITGA1	0.999801	0.506824
GNAI2	CAV1	0.999786	0.427531			MMP7	CD44	0.996956	0.153262			CALM2	EGFR	0.999673	0.407925			VEGFC	ITGB1	0.997927	0.30857			CALM2	EGFR	0.999803	0.50835
UBB	RIPK1	0.999787	0.428046			ICOSLG	ICOS	0.996962	0.153486			SEMA4D	PLXNB1	0.999673	0.408165			UBB	TGFBR1	0.997928	0.30862			RPS27A	SMAD3	0.999804	0.50987
COL6A1	ITGA1	0.999787	0.428307			LTA	TNFRSF14	0.996971	0.153784			PVR	TIGIT	0.999674	0.408287			PRSS23	TMEM222	0.99793	0.308778			CTGF	ITGB2	0.999805	0.51019
CALM3	INSR	0.999788	0.429264			LGALS9	HAVCR2	0.996973	0.153873			CCL2	CCR4	0.999675	0.409221			TGFB3	TGFBR2	0.997962	0.310882			IL7	IL7R	0.999805	0.510784
PLAU	MRC2	0.99979	0.431122			CD274	PDCD1	0.996988	0.154372			COL1A1	ITGAV	0.999681	0.413182			LAMA1	RPSA	0.997971	0.311557			COL3A1	ITGA2	0.999808	0.513248
HSP90AA1	ERBB2	0.99979	0.431494			CD55	ADGRE2	0.997	0.154822			FN1	ITGA6	0.999684	0.414615			PLAU	IGF2R	0.997975	0.311772			CCL5	CCR4	0.999809	0.513835
UBC	ERBB2	0.999795	0.436676			CCL22	CCR4	0.997002	0.15491			GNAI2	ADCY7	0.999684	0.414945			GNAS	PTGDR	0.997984	0.312435			HBEGF	EGFR	0.999809	0.514507
LIF	IL6ST	0.999795	0.43669			APOE	LDLR	0.997002	0.154929			CCL13	CCR5	0.999684	0.414992			TNFSF10	TNFRSF10B	0.997994	0.313117			HRAS	CAV1	0.99981	0.515309
DUSP18	ITGA6	0.999796	0.437542			ACTR2	LDLR	0.997008	0.15514			CDH1	ITGB7	0.999685	0.415261			APOE	LRP8	0.997996	0.313195			CALM1	KCNN4	0.999811	0.515979
IL1B	ADRB2	0.999796	0.437911			RPS27A	LDLR	0.997044	0.156485			UBB	ADRB2	0.999686	0.415884			CCL2	CCR1	0.997999	0.313469			TNFSF10	TNFRSF10A	0.999812	0.517224
PTGS2	CAV1	0.999796	0.438396			CCL17	CCR4	0.997059	0.157034			PECAM1	CD38	0.999686	0.415911			MDK	ITGA6	0.998003	0.313746			LILRB4	LAIR1	0.999814	0.519514
UBA52	RIPK1	0.999798	0.439794			LRPAP1	LDLR	0.997079	0.157838			IL16	CD4	0.999687	0.416442			APP	NCSTN	0.998007	0.314027			EREG	EGFR	0.999815	0.519884
PSEN1	NOTCH1	0.9998	0.442712			COL5A2	ITGB1	0.997101	0.158691			TGM2	ADGRG1	0.999689	0.417735			ADM	ADRB2	0.998011	0.314278			VCAN	SELP	0.999816	0.520771
CXCL11	CXCR3	0.999802	0.444808			PENK	OGFR	0.99712	0.159368			COL1A1	ITGA5	0.999689	0.418114			CD274	PDCD1	0.998013	0.314462			MTMR4	SMAD3	0.999816	0.521521
TNFSF10	TNFRSF10D	0.999806	0.448897			CXCL10	SDC4	0.997143	0.160278			INHBA	BAMBI	0.999691	0.418865			FN1	ITGA6	0.998015	0.314557			TGFB1	ITGAV	0.999817	0.522144
RPS27A	ADRB2	0.999806	0.449794			CYR61	ITGA5	0.997161	0.160951			GNAI2	F2R	0.999691	0.419273			UBB	RIPK1	0.998017	0.314737			TNFSF9	TNFRSF9	0.999817	0.522437
LAMC3	ITGB1	0.999807	0.449995			IL6	IL6ST	0.997177	0.161536			PLTP	ABCA1	0.999692	0.419569			APOC2	LDLR	0.998032	0.315742			ADA	DPP4	0.999818	0.523123
DLK1	NOTCH2	0.999807	0.450401			JAG1	CD46	0.997183	0.161757			PLAU	ITGAV	0.999692	0.419581			PLAU	ITGA5	0.998035	0.315929			COL1A1	ITGA1	0.999818	0.523328
TIMP3	ADAM17	0.999813	0.456737			C3	C3AR1	0.997189	0.16198			IL15	IL2RA	0.999694	0.421251			FN1	PLAUR	0.998036	0.316008			HSP90AA1	EGFR	0.999821	0.525977
LAMB3	ITGB1	0.999814	0.458947			COL4A1	ITGB1	0.997195	0.162213			IL18	IL18BP	0.999695	0.421953			IL1B	ADRB2	0.998043	0.31648			DUSP18	ITGA2	0.999822	0.527113
PLAU	VLDLR	0.999817	0.46241			LTA	TNFRSF1B	0.997212	0.162839			IL16	CCR5	0.999695	0.422031			UBA52	TGFBR1	0.998054	0.317281			CALM3	PLPP6	0.999822	0.527263
CD200	CD200R1	0.999818	0.463065			FN1	PLAUR	0.997253	0.16455			CFH	SELL	0.999697	0.422988			CCL4	CCR1	0.998062	0.317864			TNF	TRAF2	0.999823	0.5289
FN1	ITGA6	0.999819	0.464337			CCL19	CXCR3	0.997268	0.165142			COL5A2	ITGB1	0.999699	0.42423			DUSP18	ITGA1	0.998081	0.319117			ADM	ADRB2	0.999824	0.529249
HMGB1	THBD	0.99982	0.465384			PLAT	ITGB2	0.997323	0.167423			PODXL	SELL	0.999699	0.424284			LAMC1	ITGA1	0.998084	0.319343			BTLA	CD247	0.999824	0.529284
ST6GAL1	CD22	0.999821	0.466981			COL6A1	ITGA6	0.997326	0.167548			RPS27A	TGFBR1	0.999701	0.426215			CKLF	CCR4	0.998101	0.32051			VCAN	EGFR	0.999825	0.530175
TP53	TNFRSF10D	0.999821	0.467586			CALR	ITGAV	0.997326	0.167569			MFNG	NOTCH1	0.999703	0.427076			ACTR2	ADRB2	0.998109	0.321061			BST1	CAV1	0.999825	0.530915
IRAK4	TLR7	0.999822	0.468947			INHBA	TGFBR3	0.997352	0.168603			PLAU	IGF2R	0.99971	0.431974			LAMB1	ITGA1	0.998113	0.321315			C1QB	LRP1	0.999826	0.531743
PVR	TIGIT	0.999824	0.471485			UBA52	LDLR	0.997367	0.169215			ADAM15	ITGA5	0.99971	0.431984			HSPA8	ADRB2	0.998121	0.321862			EFNA1	EPHA4	0.999827	0.532031
APOE	VLDLR	0.999826	0.473079			BGN	LY96	0.997397	0.170526			SEMA7A	ITGB1	0.99971	0.432262			DUSP18	CD151	0.998132	0.322713			GNAI2	EGFR	0.999828	0.533413
TNF	TRAF2	0.999826	0.474213			COL9A3	ITGB1	0.997399	0.170629			LAMA5	ITGB1	0.99971	0.432426			CCL3	CCR1	0.998137	0.32308			TNFSF12	TNFRSF12A	0.99983	0.535372
FN1	PLAUR	0.999828	0.475642			PVR	TIGIT	0.997424	0.171727			COL1A2	ITGAV	0.999712	0.433431			UBA52	NOTCH1	0.998154	0.324375			GSTP1	TRAF2	0.999833	0.538598
UBB	ERBB2	0.999828	0.476465			TGFB1	ITGAV	0.997434	0.172134			TNC	ITGB1	0.999714	0.435312			CCL8	CCR1	0.998167	0.325352			C1QA	CR1	0.999833	0.538628
IGF1	INSR	0.999828	0.476689			ZG16B	CXCR4	0.997444	0.172588			LAMB3	CD151	0.999715	0.435808			UBC	TGFBR1	0.998191	0.327128			WNT5A	RYK	0.999833	0.539131
SELPLG	SELP	0.99983	0.478877			ADAM15	ITGA5	0.997451	0.172937			THBS1	CD47	0.999716	0.436363			SERPINE1	PLAUR	0.998194	0.327371			TGFB2	TGFBR2	0.999834	0.540294
TNC	ITGB1	0.999831	0.480412			ADM	ADRB2	0.997461	0.173387			TGFB1	SMAD3	0.999716	0.436522			ARPC5	ADRB2	0.998199	0.327758			LAMA2	ITGB1	0.999835	0.540573
IL18	IL18R1	0.999832	0.480603			NID1	ITGB1	0.997464	0.173516			LTB	TNFRSF1A	0.999722	0.440522			INHBA	TGFBR3	0.998205	0.328151			SPP1	ITGAV	0.999836	0.54188
COL6A2	ITGA1	0.999833	0.482465			UBC	LDLR	0.997491	0.174797			COL5A1	ITGB1	0.999722	0.440747			COL1A1	ITGA5	0.998208	0.328392			CALM1	ABCA1	0.999836	0.54199
COL5A1	ITGB1	0.999834	0.484079			CTGF	ITGA5	0.9975	0.175203			GNAS	ADCY7	0.999723	0.441129			KLRB1	CLEC2D	0.998231	0.330123			ANOS1	FGFR1	0.999838	0.544684
C1QB	LRP1	0.999834	0.484143			GZMB	PGRMC1	0.997519	0.176094			THBS1	ITGB1	0.999724	0.442021			MFNG	NOTCH2	0.998244	0.331182			GZMB	PGRMC1	0.99984	0.546284
MFNG	NOTCH1	0.999835	0.485025			COL4A1	CD47	0.997543	0.177165			UBA52	ADRB2	0.99973	0.446775			TGFB1	TGFBR1	0.998249	0.33152			SEMA4A	PLXNB2	0.999841	0.547107
LAMA4	ITGA6	0.999836	0.486059			INHBA	ENG	0.997548	0.177419			CALM1	EGFR	0.999731	0.447022			CLCF1	IL6ST	0.998251	0.331707			THBS1	CD36	0.999841	0.548076
UBC	RIPK1	0.999836	0.486406			ADAM17	ITGA5	0.997576	0.178788			PSEN1	NOTCH1	0.999732	0.448019			HLA-G	CD4	0.998252	0.331783			APOE	LRP1	0.999842	0.548841
HLA-E	KLRC2	0.999836	0.486406			CDH1	ITGAE	0.997601	0.180028			JAG1	NOTCH1	0.999733	0.44853			FGF2	CD44	0.998256	0.332067			JAG1	NOTCH2	0.999843	0.549806
CALM2	MYLK	0.999837	0.487406			UBA52	NOTCH1	0.997601	0.180044			LAMC1	ITGB1	0.999734	0.449193			COL6A1	ITGA6	0.998271	0.333359			ICAM1	CAV1	0.999846	0.55282
THBS1	LRP1	0.999837	0.488258			COL16A1	ITGB1	0.997603	0.180126			UBA52	EGFR	0.999737	0.451995			UBA52	ADRB2	0.998286	0.334504			THBS2	CD36	0.999846	0.553229
TLN1	ITGB5	0.99984	0.491633			FN1	ITGAV	0.997664	0.183236			THBS2	ITGB1	0.999742	0.455851			TSLP	IL7R	0.998299	0.335494			MDK	ALK	0.999848	0.556204
COL6A1	ITGA6	0.99984	0.49207			CXCL13	CXCR5	0.997674	0.18376			CALM3	MYLK2	0.999743	0.456069			BTLA	TNFRSF14	0.998308	0.336203			LAMC2	ITGB1	0.999849	0.556419
ADAM9	ITGB5	0.99984	0.492275			CCL4	CCR8	0.99769	0.18459			TNFSF12	TNFRSF12A	0.999744	0.457037			SEMA7A	ITGA1	0.998311	0.336472			TGFB2	TGFBR3	0.99985	0.557553
LTB	TNFRSF1A	0.999841	0.494042			PLAU	ITGAV	0.997693	0.184721			SEMA4A	PLXNB1	0.999748	0.46094			COL9A3	ITGB1	0.998323	0.337423			TGFB1	CAV1	0.99985	0.558183
SPP1	ITGA4	0.999842	0.49428			THBS1	SDC4	0.997697	0.184952			SPON2	ITGB2	0.999751	0.463038			MADCAM1	CD44	0.998324	0.337444			HLA-G	CD4	0.999851	0.558826
ANGPT1	ITGB1	0.999842	0.494902			CCL2	CCR2	0.997713	0.18588			MLLT4	PVRL2	0.999752	0.464094			ICAM1	ITGAM	0.998326	0.337643			CALR	LRP1	0.999851	0.558896
MFNG	NOTCH2	0.999844	0.496989			PODXL	SELL	0.997717	0.186104			ANGPT1	ITGB1	0.999753	0.464493			MADCAM1	ITGA4	0.998329	0.337848			CALM2	ABCA1	0.999851	0.559564
FGF20	FGFR1	0.999844	0.497006			UBB	TGFBR1	0.997734	0.186942			CCL11	CXCR3	0.999756	0.467703			CCL13	CCR2	0.998329	0.337872			COL5A1	ITGB1	0.999851	0.559625
TNFSF14	TNFRSF14	0.999845	0.4993			MDK	SDC4	0.997743	0.187457			LTF	TFRC	0.99976	0.47066			RPS27A	TGFBR1	0.99835	0.339592			UBA52	ADRB2	0.999853	0.561145
COL1A1	ITGA1	0.999846	0.499992			UBC	TGFBR1	0.997752	0.187945			CKLF	CCR4	0.999762	0.472071			COL8A1	ITGA1	0.998353	0.339922			CCL2	CCR5	0.999853	0.562084
APP	NCSTN	0.999847	0.501118			IGF2	IGF2R	0.997757	0.188242			HSP90AA1	EGFR	0.999763	0.473396			LPL	CD44	0.998354	0.339966			SERPINE1	LRP1	0.999854	0.562608
SPTAN1	PTPRA	0.999848	0.502535			TNFSF4	TNFRSF4	0.997764	0.188584			CALM3	EGFR	0.999766	0.4759			COL7A1	ITGB1	0.998354	0.340014			LRPAP1	LRP8	0.999855	0.564237
B2M	KLRC1	0.999848	0.50302			FABP5	RXRA	0.997779	0.189419			CXCL13	CXCR3	0.999768	0.477391			CCL5	CCR4	0.998356	0.340175			PDGFB	PDGFRA	0.999855	0.564338
IL15	IL15RA	0.999848	0.503129			UBA52	TGFBR1	0.997785	0.189789			UBA52	TGFBR1	0.999768	0.477724			PSEN1	NCSTN	0.998357	0.340184			ICAM4	ITGAL	0.999857	0.566084
ADM	ADRB2	0.999852	0.508512			EFNA4	EPHA4	0.997791	0.190154			TGS1	RXRA	0.999771	0.480424			GNAI2	S1PR1	0.998374	0.341644			WNT5A	FZD1	0.999857	0.566707
TNFSF12	TNFRSF12A	0.999852	0.508776			GNAI2	CAV1	0.997794	0.190305			HSP90B1	LRP1	0.999772	0.480631			CCL5	CCR1	0.99839	0.343051			LAMC1	ITGA6	0.999857	0.567057
ITGB3BP	ITGB5	0.999853	0.51035			CLCF1	IL6ST	0.997812	0.191247			TGM2	SDC4	0.999772	0.481189			IL10	IL10RB	0.998399	0.343789			SEMA3A	PLXNA1	0.999857	0.567057
FARP2	PLXNA1	0.999853	0.51084			IL6	IL6R	0.99782	0.191718			ANOS1	FGFR1	0.999773	0.481646			TGFB1	ENG	0.9984	0.343936			LAMC2	ITGA6	0.999858	0.568136
UBC	ADRB2	0.999854	0.512835			B2M	KLRD1	0.997846	0.193323			ACTR2	ADRB2	0.999775	0.483661			IFNG	IFNGR1	0.998404	0.344223			CD274	PDCD1	0.999859	0.569061
BGN	LY96	0.999855	0.513868			ADA	DPP4	0.997853	0.193698			DLK1	NOTCH1	0.999775	0.483918			FN1	ITGA5	0.998414	0.34508			ALOX5AP	ALOX5	0.999859	0.569125
A2M	LRP1	0.999855	0.514227			IGF1	IGF2R	0.997878	0.195192			TGFB1	TGFBR1	0.999776	0.484241			LAMA1	ITGB1	0.998429	0.346274			CD24	SELP	0.999861	0.57128
CALM3	MYLK	0.999856	0.514843			ADM	VIPR1	0.997881	0.195348			APOE	VLDLR	0.999778	0.486622			THBS1	ITGA6	0.998446	0.347845			TNFSF15	TNFRSF25	0.999862	0.573223
UBA52	NOTCH1	0.999857	0.516689			PRSS23	TMEM222	0.997883	0.195425			MDK	SDC1	0.999779	0.487251			TNFSF4	TNFRSF4	0.998455	0.348728			AGRN	ATP1A3	0.999863	0.573648
RPS27A	ERBB2	0.999859	0.519557			CALM2	MYLK	0.997884	0.195498			HGF	SDC1	0.999783	0.490588			SPP1	S1PR1	0.998459	0.349134			APP	LRP1	0.999863	0.574804
CCL5	CCR5	0.99986	0.52105			FBN1	ITGB1	0.997889	0.19578			HBEGF	PRLR	0.999784	0.49151			SLPI	CD4	0.998463	0.349495			FN1	NT5E	0.999864	0.576022
MLLT4	EPHB6	0.99986	0.52163			GPI	AMFR	0.997906	0.196833			ICAM1	EGFR	0.999784	0.492068			CCL2	CCR2	0.998489	0.351941			FN1	ITGAV	0.999865	0.576255
RPS27A	RIPK1	0.999862	0.524588			MFNG	NOTCH1	0.997911	0.197125			ANXA1	EGFR	0.999785	0.492456			TNF	RIPK1	0.998497	0.352561			LTF	TFRC	0.999865	0.576281
TGFB2	TGFBR2	0.999862	0.524666			UBA52	ACVR1	0.997913	0.197267			ADAM9	ITGA6	0.999786	0.493831			CCL13	CCR1	0.998503	0.353213			GNAI2	ADCY7	0.999867	0.580086
CALM2	INSR	0.999864	0.528633			IL15	IL2RA	0.99792	0.197694			B2M	LILRB1	0.99979	0.497814			C3	CD81	0.998506	0.353447			GDF9	ACVR2A	0.999868	0.580332
CDH1	ITGAE	0.999865	0.530299			CCL5	SDC4	0.99793	0.198316			TNFSF9	TRAF2	0.99979	0.497944			IL23A	IL12RB1	0.998507	0.353551			CXCL12	CXCR3	0.999869	0.58233
IL18	IL18RAP	0.999866	0.531915			IL15	IL15RA	0.99794	0.198863			EREG	EGFR	0.999791	0.498357			ADAM10	NOTCH1	0.998518	0.354524			ICAM1	ITGAL	0.999873	0.587956
MDK	ITGA4	0.999868	0.534092			HLA-G	CD4	0.997971	0.200749			MLLT4	EPHB6	0.999791	0.498821			ADAM15	ITGA5	0.998533	0.355899			CALM1	OPRM1	0.999874	0.589094
CCL5	CCR4	0.999868	0.534702			FN1	CD79A	0.997982	0.201364			CD70	CD27	0.999792	0.499105			MDK	SDC4	0.998551	0.357655			ASIP	F11R	0.999874	0.589551
COL18A1	ITGB5	0.999869	0.536817			MADCAM1	CD44	0.997982	0.2014			GNAI2	ADRA2B	0.999792	0.499259			C3	C3AR1	0.998555	0.357987			PDGFB	LRP1	0.999875	0.590015
MLLT4	F11R	0.99987	0.53782			RPS27A	TGFBR1	0.997997	0.202308			IL23A	IL12RB2	0.999792	0.500024			SPP1	ITGA5	0.998558	0.358288			THBS2	ITGA6	0.999875	0.590399
HSP90B1	TLR7	0.999871	0.539526			TP53	TNFRSF10D	0.998013	0.203306			SERPING1	LRP1	0.999793	0.500976			COL9A2	ITGB1	0.998558	0.358343			COL1A1	ITGA2	0.999875	0.590906
MADCAM1	CD44	0.999872	0.541876			MTMR4	SMAD3	0.998037	0.204813			UBA52	FGFR2	0.999793	0.500995			CTF1	IL6ST	0.998562	0.358797			PSEN1	NOTCH1	0.999877	0.592796
UBA52	ERBB2	0.999873	0.542996			TIMP3	ADAM17	0.998039	0.204987			C3	C3AR1	0.999794	0.501592			ICAM4	ITGAM	0.998563	0.358842			VCAN	TLR1	0.999877	0.593176
UBA52	SMAD3	0.999873	0.543333			COL14A1	CD44	0.998043	0.205196			ICAM5	ITGB2	0.999795	0.502196			CXCL10	SDC4	0.998564	0.358957			CDH1	ITGAE	0.999878	0.594014
THBS2	ITGA6	0.999874	0.544487			CYR61	ITGAV	0.99805	0.205672			VEGFA	EGFR	0.999798	0.506013			LAMA2	ITGB1	0.998567	0.359197			NUCB2	ERAP1	0.999879	0.596681
WNT5A	RYK	0.999875	0.545621			EFNB1	EPHB6	0.998056	0.20606			TCTN1	TMEM67	0.9998	0.507522			LAMB3	CD151	0.998573	0.359861			SERPINE1	ITGAV	0.99988	0.597381
IL18	IL18BP	0.999876	0.547982			PVR	CD226	0.998071	0.207032			CCL7	CCR5	0.999801	0.508035			DUSP18	ITGA6	0.998575	0.359991			MFNG	NOTCH2	0.999881	0.598747
INHBA	ACVR2A	0.999877	0.549279			HLA-B	KLRD1	0.998079	0.207528			LAMA5	BCAM	0.999801	0.508734			TNF	TRAF2	0.998576	0.360114			CDH1	EGFR	0.999881	0.598772
CALM1	KCNQ3	0.999878	0.552571			POMC	ADRB2	0.998085	0.207934			SERPINA1	LRP1	0.999803	0.510407			PVR	TIGIT	0.998595	0.362066			SERPINE1	PLAUR	0.999881	0.599083
SFTPD	LY96	0.99988	0.554937			LTA	TNFRSF1A	0.998093	0.208472			FYN	SPN	0.999805	0.512287			LAMC1	ITGA6	0.998598	0.362371			DLL1	NOTCH2	0.999881	0.59914
HBEGF	ERBB2	0.999881	0.556937			GNAI2	CCR5	0.998115	0.209872			MFI2	TFRC	0.999805	0.51274			PLAU	ITGAM	0.998605	0.363043			CALM1	TRPC3	0.999882	0.600333
HSP90B1	TLR1	0.999882	0.558265			LAMB1	ITGA6	0.998117	0.21005			COL6A1	ITGA6	0.999808	0.515229			LTA	TNFRSF14	0.998611	0.363665			GPC3	CD81	0.999882	0.600601
UBC	SMAD3	0.999882	0.558716			ADAM9	ITGAV	0.998119	0.210129			PSEN1	NCSTN	0.999809	0.516273			IL11	IL6ST	0.998618	0.364323			WNT5A	ADRB2	0.999883	0.602363
PSAP	LRP1	0.999882	0.559834			TNFSF10	TNFRSF10B	0.998149	0.212205			C3	CD81	0.999809	0.51695			CCL23	CCR1	0.99862	0.364528			CCL2	CCR4	0.999884	0.602938
APP	LRP1	0.999884	0.561988			MLLT4	EPHB6	0.998149	0.212228			COL11A1	ITGB1	0.99981	0.51753			IL12A	IL12RB1	0.998641	0.366708			C6orf15	DDR1	0.999884	0.602957
CCL19	CCRL2	0.999884	0.563237			HLA-E	KLRD1	0.998157	0.212798			TNFSF9	TNFRSF9	0.999815	0.523398			ADAM17	ITGA5	0.998644	0.367025			COL6A2	ITGA2	0.999884	0.603217
PDGFB	LRP1	0.999885	0.564503			CDH1	KLRG1	0.998173	0.213849			MMP7	CD44	0.999816	0.524391			CCL8	CCR2	0.998652	0.367866			EFNB2	EPHA4	0.999884	0.603377
CALM1	MYLK	0.999885	0.565072			DLK1	NOTCH2	0.998203	0.216049			UBA52	ACVR1	0.999821	0.530133			CD5L	CD5	0.99866	0.368786			HSPG2	ITGB1	0.999885	0.604611
LAMB3	CD151	0.999885	0.565072			COMP	ITGB1	0.998212	0.216701			APP	NCSTN	0.999821	0.530502			IL15	IL15RA	0.998661	0.368878			CCL7	CCR5	0.999885	0.604988
SERPINA1	LRP1	0.999887	0.569201			THBS2	ITGB1	0.998219	0.217196			FN1	TSHR	0.999823	0.532433			THBS1	SDC4	0.998665	0.369296			COL6A3	ITGB1	0.999886	0.605717
VCAN	TLR1	0.999887	0.569542			GZMB	IGF2R	0.998224	0.217594			PDGFB	S1PR1	0.999827	0.536713			VTN	CD47	0.998729	0.376225			CALM3	EGFR	0.999886	0.606206
TNFSF10	TNFRSF10B	0.999888	0.569618			THBS2	ITGA4	0.998243	0.218927			JAG1	NOTCH2	0.999829	0.539187			FBN1	ITGA5	0.998741	0.377706			ADAM9	ITGAV	0.999886	0.606764
LGALS3BP	VANGL1	0.999888	0.569876			JAG1	NOTCH2	0.998255	0.219856			APP	LRP1	0.999829	0.539534			ICAM1	IL2RA	0.998758	0.379621			ADM	VIPR1	0.999886	0.606897
EFNA4	EPHA4	0.999888	0.570209			ADAM15	ITGAV	0.998265	0.220537			EFNB1	EPHB6	0.999829	0.53996			COL4A1	ITGB1	0.998775	0.381611			HAS2	CD44	0.999886	0.606924
TNFSF13B	TNFRSF13C	0.999888	0.571044			TGM2	SDC4	0.998265	0.220545			RPS27A	ADRB2	0.99983	0.540182			SELPLG	ITGAM	0.998797	0.384277			FARP2	PLXNA4	0.999887	0.607966
RTN4	RTN4R	0.999888	0.571231			LAMC1	ITGB1	0.998265	0.220551			GNAI2	EGFR	0.999833	0.543782			COL4A1	CD47	0.998808	0.385574			ACTR2	ADRB2	0.999888	0.609639
CD80	CTLA4	0.999889	0.571867			POMC	VIPR1	0.998285	0.222008			LRPAP1	LRP8	0.999833	0.544024			TNFSF9	TRAF2	0.998809	0.385649			LIN7C	ABCA1	0.999888	0.610178
ADAM17	ITGA5	0.999889	0.572483			CCL4	CCR5	0.998288	0.222292			CCL8	CCR2	0.999833	0.544366			GNAI2	CAV1	0.998831	0.388492			TNFSF18	TNFRSF18	0.999889	0.611081
MICA	KLRK1	0.99989	0.574904			THBS2	CD47	0.998298	0.22305			KLRB1	CLEC2D	0.999835	0.546141			CXCL12	SDC4	0.998844	0.390079			COL7A1	ITGA2	0.99989	0.61293
PLAU	ITGA5	0.999891	0.575509			VEGFA	ITGAV	0.998299	0.223111			EXOC3-AS1	TRAF2	0.999836	0.547335			ANGPT1	ITGB1	0.998844	0.390131			CTHRC1	FZD3	0.999892	0.615165
CALM1	PDE1B	0.999893	0.581069			CD200	CD200R1	0.998309	0.223929			C1QB	LRP1	0.999836	0.548164			COL4A5	ITGB1	0.998848	0.39065			LAMA3	ITGB1	0.999892	0.615222
ADAM17	NOTCH1	0.999894	0.582777			COL4A5	ITGB1	0.998351	0.227118			APP	TNFRSF21	0.999837	0.548594			ICAM1	CAV1	0.998853	0.391285			APP	NCSTN	0.999892	0.615407
SERPINE1	PLAUR	0.999895	0.583385			CCL18	C14orf1	0.998351	0.227152			RPS19	C5AR1	0.999839	0.55143			TGFB2	TGFBR3	0.998866	0.393002			VTN	CD47	0.999892	0.615482
CD55	CR1	0.999895	0.58343			TGFB1	TGFBR1	0.998353	0.227274			DLK1	NOTCH2	0.999839	0.551633			TGM2	SDC4	0.998872	0.393938			FYN	THY1	0.999892	0.615578
NAMPT	INSR	0.999895	0.583987			CD40LG	TRAF3	0.998353	0.227311			HLA-A	LILRB1	0.999841	0.553705			LRPAP1	LRP8	0.998884	0.395615			CCL13	CXCR3	0.999893	0.61671
FN1	CD79A	0.999895	0.584391			CCL13	CXCR3	0.998355	0.227462			THBS1	ITGA4	0.999842	0.555252			CCL7	CCR5	0.998886	0.395878			GNAI2	CAV1	0.999893	0.617251
ADAM15	ITGA5	0.999897	0.588914			TGFB3	ITGB1	0.998369	0.228601			CLEC3A	CLEC2B	0.999842	0.555394			POMC	ADRB2	0.998923	0.400964			DEFB1	CCR6	0.999894	0.618428
C3	LRP1	0.999898	0.589872			CALM1	MYLK	0.998377	0.229238			TGFB2	TGFBR2	0.999843	0.555917			LIF	IL6ST	0.998925	0.401302			CALR	ITGAV	0.999895	0.61971
FABP5	RXRA	0.999898	0.59108			CCL2	CCR5	0.998378	0.229324			SPINT1	ST14	0.999843	0.556856			CTGF	ITGA5	0.998928	0.401697			LAMB3	ITGA6	0.999895	0.620446
ADAM10	AXL	0.9999	0.593623			EXOC3-AS1	TRAF2	0.998387	0.23002			PROC	ITGB2	0.999843	0.556922			TIMP3	ADAM17	0.998935	0.402754			TNFSF10	TNFRSF10B	0.999895	0.620739
CDH1	ITGB7	0.9999	0.594298			MADCAM1	ITGA4	0.998388	0.230162			MFAP2	NOTCH1	0.999844	0.557152			CYR61	ITGA5	0.998937	0.403015			POMC	OPRM1	0.999895	0.620969
ADAM10	NOTCH1	0.999901	0.596343			EFNA1	EPHA1	0.998392	0.230428			COL18A1	ITGB1	0.999845	0.558463			ADAM17	NOTCH1	0.998944	0.404009			DCN	EGFR	0.999895	0.62107
BTLA	CD247	0.999903	0.599178			TGFB3	TGFBR2	0.998413	0.232166			DLL1	NOTCH2	0.999845	0.558942			VTN	ITGB1	0.998946	0.404211			CALM2	KCNQ1	0.999895	0.621113
SERPING1	SELP	0.999903	0.600088			COL4A5	CD47	0.998415	0.232348			RPS27A	FGFR2	0.999848	0.562955			MADCAM1	ITGB7	0.998951	0.404917			RPS27A	ADRB2	0.999896	0.621771
HLA-A	KIR3DL2	0.999903	0.600172			TIMP2	ITGA3	0.998429	0.233438			WNT5A	FZD6	0.999849	0.56397			COL18A1	ITGA5	0.998962	0.406532			COL1A2	ITGA1	0.999897	0.623332
TCTN1	TMEM67	0.999903	0.600629			LTF	TFRC	0.99845	0.235085			A2M	LRP1	0.999851	0.565804			GNAS	CRHR1	0.998965	0.407015			SEMA4D	PLXNB2	0.999897	0.623803
C3	CR1	0.999904	0.601421			LTB	LTBR	0.998456	0.235599			CALM2	MYLK2	0.999852	0.568148			MFNG	NOTCH1	0.998967	0.407254			CALM1	VIPR1	0.9999	0.62777
CALM2	PDE1B	0.999905	0.604797			CXCL12	SDC4	0.99848	0.237667			PDGFB	ITGAV	0.999853	0.56965			TGFB1	CAV1	0.998971	0.40791			UBA52	EGFR	0.9999	0.627896
EFNA4	EPHA1	0.999905	0.604993			COL1A1	ITGA5	0.998481	0.237737			SEMA4D	PLXNB2	0.999854	0.570129			UBA52	ACVR1	0.998976	0.408473			GNAI2	CCR5	0.9999	0.628216
RPS27A	SMAD3	0.999906	0.606057			CALM3	MYLK	0.998491	0.238486			PODXL2	SELL	0.999855	0.572068			FABP5	RXRA	0.998977	0.408733			CYR61	CAV1	0.9999	0.62823
HLA-E	SLC16A4	0.999906	0.606211			CCL3	CCR5	0.998503	0.23964			PLAU	VLDLR	0.999855	0.572491			JAG1	NOTCH2	0.998979	0.408963			CEACAM6	CEACAM1	0.9999	0.628614
GNAS	PTGIR	0.999906	0.607219			SERPINE1	PLAUR	0.998522	0.241311			CALM1	HMMR	0.999857	0.574266			APOE	SCARB1	0.998985	0.409992			CCL8	CCR5	0.999901	0.629567
TGFB1	CD109	0.999906	0.607595			CALR	ITGA3	0.998523	0.241367			GNAS	CRHR1	0.999858	0.57556			JAG1	NOTCH1	0.998988	0.410443			CALM1	KCNQ1	0.999902	0.632428
ICAM1	IL2RA	0.999907	0.607718			CCL2	CCR10	0.998523	0.241398			CCL13	CCR2	0.99986	0.578245			TNFSF12	TNFRSF12A	0.998995	0.411449			ADAM15	ITGAV	0.999903	0.63344
CD14	RIPK1	0.999907	0.607763			LAMA4	ITGA6	0.998527	0.241781			GZMB	IGF2R	0.999861	0.580331			IL12A	CD28	0.999001	0.412502			MATN1	ITGB1	0.999904	0.635629
UBB	SMAD3	0.999907	0.608191			PTDSS1	SCARB1	0.998528	0.241843			WNT5A	ADRB2	0.999861	0.580389			COL4A5	CD47	0.999003	0.412813			COL4A4	ITGB1	0.999905	0.636873
IL6	IL6R	0.999907	0.60932			APOE	SCARB1	0.99854	0.242912			UBC	ADRB2	0.999861	0.580886			ICAM2	ITGAM	0.999029	0.416803			COL1A1	CD36	0.999905	0.637474
SPP1	ITGA5	0.999908	0.610581			ADAM10	NOTCH1	0.99854	0.242948			IGF1	INSR	0.999862	0.581084			MMP9	ITGAM	0.999038	0.418252			INHBA	SMAD3	0.999906	0.638258
SEMA7A	ITGA1	0.999908	0.611306			TGS1	RXRA	0.998552	0.243968			NAMPT	INSR	0.999862	0.581854			TFPI	SDC4	0.999042	0.419059			CGN	TGFBR2	0.999908	0.641224
APP	CAV1	0.999909	0.613505			MADCAM1	ITGB7	0.998577	0.246271			UBC	TGFBR1	0.999863	0.582438			DLL1	NOTCH2	0.999044	0.419344			IL2	CD53	0.999909	0.643326
PTDSS1	SCARB1	0.99991	0.615567			CALM2	KCNQ1	0.998579	0.246418			FBLN1	ITGB1	0.999863	0.58281			CALR	ITGA3	0.999045	0.41942			CCL17	CCR4	0.999909	0.643383
WNT5A	MCAM	0.99991	0.61564			LTB	CD40	0.99858	0.246515			MMP12	PLAUR	0.999864	0.584497			LTA	TNFRSF1B	0.999054	0.420918			TGFA	EGFR	0.99991	0.645479
CD274	PDCD1	0.99991	0.61609			TGFB1	CAV1	0.99859	0.247461			CCL5	CCR1	0.999864	0.584551			MTMR4	SMAD3	0.999055	0.421057			VEGFA	EGFR	0.99991	0.646149
FYN	THY1	0.999911	0.61713			CCL5	CCR5	0.998594	0.247835			CALM1	INSR	0.999864	0.584915			IL23A	IL12RB2	0.999064	0.42257			PECAM1	CD38	0.999913	0.650598
BST1	CAV1	0.999913	0.621544			MFGE8	ITGAV	0.998609	0.249259			IL18	IL18RAP	0.999865	0.586079			CFH	ITGAM	0.999076	0.424487			CALM3	KCNQ1	0.999913	0.652017
POMC	VIPR1	0.999913	0.623258			COL1A1	ITGAV	0.998619	0.25028			TGFB1	ITGB5	0.999866	0.587476			THBS1	ITGA3	0.999076	0.424543			PLTP	ABCA1	0.999914	0.653295
CCL2	ACKR2	0.999914	0.624286			EFNA1	EPHB6	0.998621	0.250428			GZMB	PGRMC1	0.999866	0.587727			CCL19	CCR7	0.999078	0.424789			LAMB1	ITGB1	0.999915	0.65494
COL3A1	ITGA2	0.999915	0.62702			LAMC2	ITGB1	0.998624	0.250738			CYR61	ITGAV	0.999867	0.588728			TGFB3	TGFBR3	0.999079	0.425048			LGALS3BP	VANGL1	0.999915	0.655242
COL1A2	CD36	0.999915	0.627216			COL18A1	ITGA5	0.998624	0.250821			PVR	CD226	0.999868	0.590041			PLAU	ITGA3	0.999082	0.425436			NCAM1	FGFR1	0.999915	0.655404
TNFSF13B	TNFRSF13B	0.999915	0.628242			LAMA1	RPSA	0.998641	0.252513			PTMA	VIPR1	0.999868	0.590826			IL2	IL2RG	0.999083	0.425757			FGF7	FGFR1	0.999915	0.65542
WNT5A	FZD7	0.999915	0.628242			CCL8	CCR2	0.998641	0.252524			LAMC1	ITGA6	0.99987	0.592684			LAMA4	ITGA6	0.999085	0.426027			HSPA8	ADRB2	0.999916	0.656005
TGFB1	ITGB6	0.999916	0.629883			F10	ITGB2	0.998648	0.253216			VEGFA	GPC1	0.99987	0.593312			SEMA7A	PLXNC1	0.999087	0.426339			COL6A3	ITGA1	0.999916	0.656837
CALM3	PDE1B	0.999916	0.630827			CXCL13	CCR10	0.998651	0.253594			INHBA	ENG	0.999871	0.594232			HP	ITGB2	0.999103	0.429185			GNAS	PTGIR	0.999918	0.660466
WNT5A	FZD3	0.999917	0.632216			INHBA	BAMBI	0.998655	0.253982			SEMA3C	PLXND1	0.999871	0.594662			PDGFB	S1PR1	0.999115	0.4314			LAMA5	ITGA6	0.999918	0.66149
LAMC1	ITGA1	0.999918	0.635219			CALR	TSHR	0.998658	0.254261			CCL13	CCR1	0.999872	0.59641			CD48	CD244	0.999122	0.43262			COL1A2	CD36	0.999918	0.661629
TNFSF9	TRAF2	0.999919	0.637765			PIP	CD4	0.998666	0.25513			ADA	DPP4	0.999872	0.59653			CCL5	SDC4	0.99913	0.434077			SERPINA1	LRP1	0.999918	0.661723
P4HB	GPR162	0.99992	0.638547			VTN	ITGB1	0.99867	0.255511			DEFB1	CCR6	0.999873	0.597298			LGALS3BP	VANGL1	0.999141	0.436072			VEGFC	ITGB1	0.999919	0.662342
INHBA	ENG	0.99992	0.639437			ICAM1	CAV1	0.998673	0.255758			LIN7C	ABCA1	0.999875	0.600763			TNFSF10	TNFRSF10D	0.999151	0.437877			CCL3	CCR5	0.999919	0.663023
LAMC3	ITGA6	0.999921	0.641998			AZGP1	ITGAV	0.998691	0.257643			AREG	EGFR	0.999875	0.601017			GPI	AMFR	0.999159	0.439505			COL1A2	ITGA2	0.999919	0.663677
RARRES2	CCRL2	0.999923	0.648869			MFI2	TFRC	0.998707	0.259264			INHBA	TGFBR3	0.999876	0.601878			MATN1	ITGB1	0.999161	0.439801			COL4A6	CD47	0.99992	0.665434
CCL3	ACKR2	0.999925	0.651947			TGFB2	ENG	0.998707	0.259334			APOC1	VLDLR	0.999876	0.60201			LAMB3	ITGA6	0.999165	0.440498			BTC	EGFR	0.99992	0.665829
FN1	ITGB7	0.999926	0.655213			COL1A2	ITGAV	0.99871	0.259613			ADAM12	SDC4	0.999876	0.602976			CD40LG	TRAF3	0.999169	0.441382			TNFSF13B	TNFRSF17	0.99992	0.665855
TNF	RIPK1	0.999926	0.656011			LAMA3	ITGB1	0.998723	0.260953			MMP1	CD44	0.999877	0.603418			KITLG	EPOR	0.999169	0.441396			PIP	CD4	0.999921	0.666307
HSP90B1	ERBB2	0.999926	0.656555			THBS1	SCARB1	0.998724	0.261054			ADM	VIPR1	0.999878	0.605267			HLA-G	KLRD1	0.999182	0.443777			HP	ITGB2	0.999921	0.667475
JAG1	NOTCH1	0.999928	0.659969			CALM3	KCNQ1	0.998742	0.263127			VCAN	EGFR	0.999878	0.605624			EXOC3-AS1	TRAF2	0.999186	0.444635			COL4A6	ITGB1	0.999922	0.669783
VEGFA	NRP1	0.999928	0.660317			CALM1	KCNQ1	0.998745	0.263389			LIPH	LPAR2	0.999879	0.606252			HSP90B1	TLR1	0.999189	0.445184			COL6A1	ITGA2	0.999923	0.670907
POMC	ADRB2	0.999928	0.660838			IL23A	IL12RB1	0.998752	0.264221			VEGFA	TYRO3	0.999879	0.606678			PTGS2	CAV1	0.999194	0.446122			UBC	ADRB2	0.999923	0.671406
IGF2	IGF2R	0.999931	0.669711			HSP90B1	TLR1	0.998794	0.268809			IL1B	ADRB2	0.999879	0.607544			MFAP2	NOTCH1	0.999199	0.447173			LAMB3	ITGA2	0.999923	0.671815
LRPAP1	VLDLR	0.999932	0.671644			TNFSF18	TNFRSF18	0.998798	0.269244			APOE	LRP1	0.99988	0.608289			TNFSF9	TNFRSF9	0.999211	0.449482			LAMC1	ITGA1	0.999924	0.672349
COL1A2	ITGA11	0.999933	0.673342			CD48	CD244	0.9988	0.269479			IL15	IL15RA	0.99988	0.608302			ADAM12	SDC4	0.999215	0.450317			MMP9	LRP1	0.999924	0.672681
TFPI	LRP1	0.999933	0.674123			HMGB1	SDC1	0.998801	0.269671			SERPINE1	PLAUR	0.99988	0.609038			MMP7	CD44	0.999224	0.452067			B2M	KLRC1	0.999924	0.674189
C1QA	CR1	0.999933	0.674927			APOC2	LDLR	0.998817	0.271569			B2M	HFE	0.999881	0.609999			PRND	RPSA	0.999225	0.452261			COL4A1	ITGB8	0.999925	0.675467
CALM2	KCNQ3	0.999933	0.674927			LAMB3	CD151	0.998819	0.271828			MDK	SDC4	0.999881	0.61016			MFAP5	NOTCH1	0.999241	0.455499			INSL3	ADRB2	0.999925	0.675953
UBA52	ACVR1	0.999934	0.67661			CYR61	CAV1	0.998821	0.272026			TGFB1	CAV1	0.999882	0.611625			APP	CAV1	0.999248	0.456995			PLAU	ITGAV	0.999926	0.677059
HBEGF	PRLR	0.999934	0.67754			APP	CAV1	0.998824	0.272295			CGA	VIPR1	0.999882	0.612299			DLL1	NOTCH1	0.999256	0.458615			CALM1	KCNQ5	0.999926	0.677475
CYR61	CAV1	0.999935	0.680017			SFTPD	LY96	0.998832	0.273239			UBB	FGFR2	0.999883	0.612828			FGF1	CD44	0.999259	0.459326			GNAS	VIPR1	0.999926	0.677722
COL1A1	ITGA11	0.999936	0.681426			PSEN1	NOTCH1	0.998836	0.273868			IL23A	IL12RB1	0.999884	0.615361			LAMB1	ITGA6	0.999259	0.459408			COL4A1	ITGAV	0.999926	0.677857
FGF7	FGFR1	0.999936	0.681694			IFNG	IFNGR1	0.998844	0.274748			PIP	CD4	0.999885	0.617525			VCAN	TLR1	0.999265	0.460697			IL2	IL2RG	0.999926	0.678335
CALM3	KCNQ3	0.999936	0.683129			GNAS	TSHR	0.998852	0.275601			TGFB1	ENG	0.999887	0.61955			CD200	CD200R1	0.999266	0.460913			COL4A1	ITGA1	0.999927	0.679166
CCL19	ACKR2	0.999938	0.685871			CHAD	ITGB1	0.998857	0.276346			LRPAP1	LRP1	0.999887	0.620789			MFI2	TFRC	0.999267	0.460989			FBLN1	ITGB1	0.999927	0.679425
TGFB2	TGFBR3	0.999938	0.686481			PLAU	ITGA3	0.998859	0.27659			THBS1	SDC4	0.999887	0.620863			CALM1	CRHR1	0.999269	0.461613			TGFB1	SMAD3	0.999928	0.681372
SEMA4D	ERBB2	0.999939	0.689465			COL7A1	ITGB1	0.998859	0.276615			DLL1	NOTCH1	0.999887	0.621183			LAMA5	ITGA6	0.99927	0.461779			VEGFA	ITGAV	0.99993	0.686498
MYOC	FZD7	0.999939	0.689924			GNAI2	TSHR	0.998863	0.277053			LIF	IL6ST	0.999888	0.62197			GIP	DPP4	0.999277	0.463245			DCN	MET	0.99993	0.687832
APOC2	LDLR	0.999939	0.690123			LAMB3	ITGA6	0.998866	0.277471			GNAI2	TSHR	0.999888	0.622973			INHBA	SMAD3	0.999281	0.464035			TGS1	RXRA	0.999931	0.687873
CDH1	KLRG1	0.99994	0.691434			PLAU	MRC2	0.998866	0.277481			HLA-B	LILRB1	0.999889	0.623347			IL6	IL6R	0.999298	0.467764			COL6A3	ITGA2	0.999931	0.688776
APOC1	VLDLR	0.99994	0.692453			IL16	CCR5	0.998868	0.277691			FBN1	ITGB1	0.999889	0.623861			PSEN1	NOTCH1	0.999299	0.467785			LAMA5	ITGA2	0.999931	0.688815
IL15	IL2RA	0.999942	0.696795			SERPINE1	ITGAV	0.998874	0.278434			HLA-C	DDR1	0.999891	0.627064			WNT5A	LDLR	0.999299	0.468015			COL1A1	DDR1	0.999932	0.690881
PLAU	ITGB5	0.999942	0.699027			BTLA	CD79A	0.998874	0.278455			GAS6	TYRO3	0.999893	0.630609			CALM1	KCNN4	0.999302	0.468478			PSEN1	NCSTN	0.999932	0.691173
APOE	SCARB1	0.999943	0.700128			TNC	ITGB1	0.998877	0.278848			SEMA4C	PLXNB2	0.999893	0.630881			CCL24	CCR2	0.999302	0.468583			PDGFB	ITGAV	0.999932	0.691338
SELPLG	ESAM	0.999943	0.700285			TGFB2	TGFBR3	0.998879	0.279101			SPP1	ITGB5	0.999895	0.633891			SPON2	ITGAM	0.999306	0.469515			PTN	ALK	0.999932	0.69161
TGFB1	ITGB8	0.999947	0.710019			TNFSF12	TNFRSF12A	0.998884	0.279654			COL6A2	ITGA1	0.999895	0.634333			LGALS8	ITGA3	0.999307	0.469714			LAMA4	ITGA6	0.999933	0.693932
COL1A1	ITGA5	0.999948	0.713164			TNFSF9	TRAF2	0.998891	0.280559			MTMR4	SMAD3	0.999896	0.635253			BST1	CAV1	0.999313	0.471127			CTGF	LRP1	0.999933	0.694158
DLK1	NOTCH1	0.999948	0.713195			MMP7	CD151	0.998896	0.281212			CALM1	MYLK2	0.999896	0.636566			LAMA3	ITGB1	0.999315	0.471474			C3	CD19	0.999935	0.697382
DUSP18	CD151	0.999948	0.713828			LAMA2	RPSA	0.998901	0.281812			INHBA	SMAD3	0.999897	0.638094			CXCL13	CXCR3	0.999319	0.472455			HLA-E	KLRC1	0.999935	0.697412
RGMA	BMPR2	0.999949	0.715103			JAM3	ITGB1	0.998912	0.283156			FN1	C5AR1	0.999898	0.640231			CYR61	ITGAM	0.99932	0.472577			RTN4	GJB2	0.999935	0.697499
AREG	ERBB3	0.999951	0.719201			INHBA	ACVR2A	0.998917	0.28387			CYR61	ITGA5	0.9999	0.642381			CTGF	ITGAM	0.99932	0.472791			C3	C3AR1	0.999936	0.699307
CCL4	ACKR2	0.999951	0.720086			LAMC1	ITGA6	0.998924	0.284752			SEMA3A	PLXNA3	0.9999	0.642545			TGS1	RXRA	0.999337	0.476486			CDH1	ITGB7	0.999936	0.699588
MADCAM1	ITGA4	0.999951	0.720086			ANOS1	FGFR1	0.998942	0.287197			CALR	LRP1	0.999901	0.644459			LAMA1	ITGA1	0.999345	0.478521			CCL5	CCR5	0.999936	0.69994
SERPING1	LRP1	0.999951	0.720316			PDGFB	ITGAV	0.998943	0.287385			CALM3	INSR	0.999901	0.644584			TNFSF18	TNFRSF18	0.999359	0.48173			POMC	VIPR1	0.999936	0.70023
DUSP18	ITGA2	0.999951	0.72047			EFNA1	EPHA4	0.99895	0.288298			ARF1	INSR	0.999901	0.644625			C3	ITGAM	0.999365	0.48322			PLAU	LRP1	0.999936	0.700296
LY6G5C	TMEM8A	0.999952	0.721753			TFPI	SDC4	0.998955	0.289003			OMG	TNFRSF1B	0.999901	0.644704			PLAU	ITGAV	0.999374	0.485567			ITGB2	THY1	0.999936	0.70087
TGS1	RXRA	0.999954	0.730458			ADAM17	NOTCH1	0.998956	0.28905			CD24	SELP	0.999902	0.64675			L1CAM	ITGA5	0.999376	0.486161			SEMA7A	ITGA1	0.999937	0.701437
BTLA	CD79A	0.999954	0.733262			APOD	LEPR	0.99896	0.289628			COL1A1	ITGA1	0.999903	0.648809			TNC	ITGA5	0.999377	0.486273			GPI	AMFR	0.999937	0.701766
LPL	VLDLR	0.999955	0.735652			FASLG	FAS	0.998961	0.289767			THBS2	CD47	0.999904	0.651012			TIMP2	ITGA3	0.99938	0.487126			CALM3	ABCA1	0.999937	0.702303
GDF11	ACVR2B	0.999955	0.737268			FGF1	CD44	0.998972	0.291312			ICAM1	CAV1	0.999905	0.651626			ADAM9	ITGAV	0.999386	0.488576			JAG1	NOTCH1	0.999937	0.702549
ADM	VIPR1	0.999956	0.73815			JAM3	ITGB2	0.998975	0.291736			PLAU	ST14	0.999906	0.652954			IL12A	IL12RB2	0.999388	0.48924			LTB	CD40	0.999938	0.704435
SPP1	ITGB5	0.999956	0.739537			CALM1	ABCA1	0.998989	0.293673			ITGB2	THY1	0.999907	0.655343			TNC	SDC4	0.999394	0.490704			GNAI2	IGF1R	0.999939	0.705968
HLA-G	KLRC1	0.999956	0.739951			VTN	CD47	0.998989	0.293679			BMP4	BMPR2	0.999907	0.65612			INHBA	ENG	0.999396	0.491158			FGF11	FGFR1	0.99994	0.708669
PTHLH	VIPR1	0.999957	0.743329			FN1	TSHR	0.998989	0.29369			HLA-G	LILRB1	0.999909	0.658984			NCAM1	PTPRA	0.999398	0.491764			MLLT4	F11R	0.99994	0.709634
IL23A	IL23R	0.999957	0.743424			ADAM9	ITGA3	0.999005	0.296061			ADAM9	ITGB5	0.999909	0.659478			GDF9	ORAI2	0.999399	0.491844			MMP12	PLAUR	0.99994	0.709744
GDF11	ACVR2A	0.999957	0.745184			TNFSF4	TRAF2	0.999007	0.296494			PRSS23	TMEM222	0.99991	0.661674			IFNG	IFNGR2	0.999402	0.492691			AGRN	LRP1	0.99994	0.710036
JAG1	NOTCH2	0.999957	0.745184			CD6	ALCAM	0.999008	0.296627			SERPING1	SELP	0.99991	0.661886			SERPINE1	ITGAV	0.999411	0.495029			A2M	LRP1	0.999941	0.71071
TGFB2	TGFBR1	0.999957	0.746985			FN1	ITGA3	0.999012	0.297181			THBS2	ITGA4	0.999913	0.66653			ICAM4	ITGAV	0.999415	0.496066			HLA-G	KLRD1	0.999941	0.711661
TGFB1	ENG	0.999958	0.747909			DEFB1	CCR6	0.999016	0.29782			CCL19	CCRL2	0.999913	0.666811			CALM2	PLPP6	0.999416	0.496263			CXCL13	CXCR3	0.999941	0.711679
LTBP1	ITGB5	0.999958	0.750181			LAMA1	ITGB1	0.999022	0.298755			ADM	ADRB2	0.999914	0.669963			PODXL	SELL	0.999418	0.49675			BTLA	TNFRSF14	0.999941	0.711988
MYOC	FZD3	0.999959	0.756178			FASLG	TNFRSF1A	0.999029	0.299786			SEMA4A	PLXND1	0.999915	0.670848			TNFSF4	TRAF2	0.99942	0.497382			EFEMP1	EGFR	0.999942	0.713226
NRG4	ERBB2	0.999959	0.756178			AREG	ERBB3	0.99903	0.299933			RGMB	BMPR2	0.999916	0.67243			CYR61	CAV1	0.999425	0.498784			LAMC1	ITGA2	0.999942	0.713329
CD34	SELP	0.99996	0.757511			ADAM12	SDC4	0.999047	0.302391			COL18A1	ITGA5	0.999916	0.673738			MLLT4	EPHB6	0.999426	0.499072			SERPINE2	LRP1	0.999942	0.713553
FN1	ITGB6	0.99996	0.757511			GNAI2	IGF1R	0.999051	0.303059			ADCYAP1	VIPR1	0.999916	0.67401			CNTF	IL6ST	0.999431	0.50028			PSAP	LRP1	0.999943	0.715073
POMC	MC1R	0.99996	0.760508			BST1	CAV1	0.999052	0.303244			DUSP18	ITGA1	0.999918	0.677423			EFNB1	EPHB6	0.999433	0.500881			CD6	ALCAM	0.999946	0.721367
COL6A2	ITGA2	0.999961	0.761438			IL18	IL18RAP	0.999054	0.303487			TGFB2	TGFBR3	0.999918	0.678296			COL1A2	ITGAV	0.999436	0.501747			CYR61	ITGAV	0.999946	0.721936
LAMB3	ITGA2	0.999961	0.762979			IL1B	IL1RAP	0.999058	0.304166			BMP2	BMPR2	0.999918	0.678296			HRAS	CAV1	0.999437	0.501933			CALM3	KCNQ5	0.999947	0.723471
LTB	LTBR	0.999961	0.762979			INHBA	ACVR1	0.999061	0.304511			INSL3	TSHR	0.999919	0.679507			IL2	CD53	0.999443	0.503584			EXOC3-AS1	TRAF2	0.999948	0.725551
WNT5A	LDLR	0.999962	0.765897			WNT5A	ADRB2	0.999068	0.305695			CCL4	CCR1	0.999919	0.680538			LAMA2	ITGA1	0.999449	0.505248			FARP2	PLXNA1	0.999949	0.726769
MMP9	LRP1	0.999962	0.767651			ALOX5AP	ALOX5	0.999089	0.309073			CD274	CD80	0.99992	0.680939			MFGE8	ITGAV	0.99945	0.505497			GNAI2	OPRM1	0.999949	0.727628
CALM1	INSR	0.999964	0.773833			CALM2	ABCA1	0.999096	0.310256			APOC2	LRP1	0.99992	0.680991			CCL7	CCR1	0.99945	0.505594			COL6A2	ITGA1	0.99995	0.728291
TGFA	ERBB3	0.999964	0.774945			CALM3	ABCA1	0.999107	0.311982			ICAM4	ITGAV	0.999921	0.683157			FN1	NT5E	0.999451	0.50591			ARPC5	ADRB2	0.999951	0.731232
LRP1B	PLAUR	0.999964	0.776082			THBS2	ITGA6	0.999117	0.313752			CCL3	CCR1	0.999922	0.686233			PROS1	AXL	0.999452	0.506087			SELPLG	SELP	0.999952	0.732521
COL1A1	CD36	0.999964	0.776082			TNFSF14	LTBR	0.99912	0.31424			PSAP	LRP1	0.999923	0.687564			FN1	ITGA3	0.999457	0.507445			NID1	PTPRF	0.999952	0.732539
TFPI	VLDLR	0.999964	0.77799			LAMB1	ITGAV	0.999122	0.314681			PLAU	LRP1	0.999923	0.687994			IL15	IL2RA	0.999461	0.508717			EFNA1	EPHA1	0.999952	0.732807
FN1	ITGA5	0.999966	0.782205			THBS1	ITGA3	0.999124	0.314917			HLA-C	LILRB1	0.999923	0.688664			IL1B	IL1RAP	0.999462	0.508876			GPC3	IGF1R	0.999952	0.732807
NOV	PLXNA1	0.999967	0.78471			LGALS8	ITGA3	0.999126	0.315329			CTHRC1	FZD6	0.999924	0.68997			CYR61	ITGAV	0.999462	0.508916			HSP90B1	TLR1	0.999952	0.732807
LAMC1	ITGA2	0.999968	0.789877			CGN	TGFBR2	0.999126	0.315385			FGF11	FGFR4	0.999924	0.690424			TGFB1	ITGAV	0.999471	0.511497			DUSP18	CD151	0.999952	0.733851
GDF11	BMPR2	0.999968	0.790485			SEMA4D	CD72	0.999128	0.315648			SERPINE1	ITGAV	0.999924	0.690491			ADAM9	ITGA3	0.999472	0.511768			AZGP1	ITGAV	0.999953	0.735247
FBN1	ITGB6	0.999968	0.791289			LAMC2	ITGA6	0.999129	0.315848			CALM1	PLPP6	0.999924	0.691933			CCL20	CCR6	0.999475	0.512544			CDH1	KLRG1	0.999953	0.735887
LAMB3	ITGA6	0.999969	0.794256			CCL28	CCR10	0.999135	0.316853			FARP2	PLXNA1	0.999925	0.693234			GZMB	IGF2R	0.999477	0.513036			PLAU	IGF2R	0.999953	0.736452
PROS1	AXL	0.999969	0.796379			DUSP18	ITGA3	0.999136	0.317042			GNAI2	CAV1	0.999925	0.693633			ARF1	PLD2	0.99948	0.513817			COL5A2	ITGA1	0.999954	0.739875
THBS2	CD36	0.999971	0.802337			ICAM4	ITGAV	0.99915	0.31949			FASLG	TNFRSF1A	0.999926	0.694914			EFNA4	EPHA1	0.999481	0.51418			LAMA2	ITGA6	0.999954	0.740067
COL1A1	ITGA2	0.999972	0.80618			ICAM5	ITGB2	0.999156	0.320531			IL13	IL4R	0.999927	0.69753			TGFB2	ACVR1	0.999482	0.514433			NGF	NGFRAP1	0.999954	0.740465
IL1A	IL1RAP	0.999972	0.807281			SEMA4A	PLXND1	0.999184	0.325633			TGFB2	TGFBR1	0.999928	0.699501			LAMB2	ITGA3	0.999489	0.516569			CCL4	CCR5	0.999955	0.743269
INHBA	ACVR2B	0.999972	0.807281			PLTP	ABCA1	0.999186	0.32592			MDK	LRP1	0.999929	0.70214			APOA1	LDLR	0.999493	0.517587			TNC	ITGA2	0.999956	0.746886
IL23A	IL12RB1	0.999972	0.807281			HP	ITGB2	0.999187	0.326086			FN1	ITGA8	0.999929	0.703991			CSF2	ITGB1	0.999498	0.519254			TNC	NT5E	0.999956	0.747748
CCL2	CCR4	0.999974	0.812664			LAMA5	ITGB1	0.999192	0.327035			SELPLG	SELP	0.99993	0.704372			LAMA4	ITGA3	0.999501	0.520106			DLL1	NOTCH1	0.999957	0.751057
LRPAP1	LRP1	0.999974	0.812681			IL12B	IL12RB1	0.999201	0.328798			FGF11	FGFR1	0.999931	0.70804			GAS6	AXL	0.999505	0.521331			CCL19	CXCR3	0.999957	0.752513
CDH1	PTPRM	0.999974	0.813126			VCAN	TLR1	0.999204	0.329379			LAMA5	SDC1	0.999931	0.70804			VEGFA	ITGAV	0.999506	0.521706			LAMC2	ITGA2	0.999958	0.757003
SFRP1	FZD6	0.999974	0.813171			LAMA2	ITGB1	0.999206	0.329816			HDC	HRH2	0.999932	0.709033			CALM3	PLPP6	0.999511	0.523127			VWF	TNFRSF11B	0.999959	0.757387
COL1A2	ITGA2	0.999974	0.813745			ARF1	PLD2	0.999213	0.331132			CCL2	CCR1	0.999934	0.714287			PODXL2	SELL	0.999512	0.523538			NOV	PLXNA1	0.999959	0.758733
HSPG2	LRP1	0.999975	0.814213			IFNG	IFNGR2	0.999228	0.334136			PLAU	MRC2	0.999934	0.71475			TGFB2	TGFBR1	0.999513	0.524006			CCL21	CCR7	0.99996	0.760431
IL24	IL10RB	0.999975	0.814213			F8	LDLR	0.999233	0.335223			CDH1	EGFR	0.999934	0.714818			C4B	CD46	0.999517	0.525074			COL4A1	ITGA2	0.99996	0.761709
TGFB2	ACVR1	0.999975	0.814213			FN1	IL17RC	0.999234	0.335444			DCN	EGFR	0.999934	0.715442			CALM1	PLPP6	0.999525	0.5277			OSM	OSMR	0.99996	0.761709
SERPINE1	ITGB5	0.999975	0.814213			FBN1	ITGA5	0.999235	0.335491			RARRES2	CCRL2	0.999935	0.716346			HLA-E	SLC16A4	0.999537	0.531441			SEMA4B	DCBLD2	0.999961	0.764812
PTHLH	ADRB2	0.999975	0.814213			GNAI2	EDNRB	0.999245	0.337564			ARF1	PLD2	0.999935	0.716628			AGRN	ATP1A3	0.999539	0.532182			LRPAP1	LRP1	0.999961	0.766279
GAS6	AXL	0.999975	0.814213			INHBA	ACVR1B	0.999249	0.338513			CXCL13	CXCR5	0.999935	0.717004			WNT5A	ADRB2	0.999541	0.532741			FBN1	ITGAV	0.999961	0.766279
MADCAM1	ITGB7	0.999975	0.814213			VEGFA	FLT1	0.999257	0.340276			COL1A2	ITGA1	0.999935	0.717151			LAMC1	ITGAV	0.999542	0.532846			MDK	LRP1	0.999962	0.768167
TGFB2	ENG	0.999976	0.821939			CCL8	CCR5	0.999258	0.340412			MDK	TSPAN1	0.999935	0.717515			B2M	KLRC1	0.999542	0.532868			CCL13	CCR5	0.999962	0.769065
CDH1	ERBB3	0.999976	0.822356			B2M	HFE	0.999259	0.340697			CTGF	ITGA5	0.999935	0.718124			EFNB2	EPHB6	0.999546	0.534371			IL15	IL15RA	0.999962	0.770151
HSP90B1	LRP1	0.999977	0.822978			PTGS2	CAV1	0.999263	0.341521			CALR	TSHR	0.999936	0.720085			B2M	HFE	0.999548	0.535136			LAMC1	ITGB4	0.999962	0.771033
LPL	GPIHBP1	0.999977	0.824871			FN1	NT5E	0.999264	0.341712			TNFSF10	TNFRSF10B	0.999937	0.721997			LAMA1	ITGA6	0.999552	0.536311			EFNB2	EPHB6	0.999963	0.773709
INSL3	VIPR1	0.999977	0.824871			TNFSF13B	TNFRSF13C	0.999265	0.341932			EREG	ERBB4	0.999938	0.723103			LAMA2	ITGA6	0.999553	0.536657			EFNA4	EPHA4	0.999963	0.774927
INHBA	ACVR1	0.999978	0.826037			APOE	LRP5	0.999276	0.344206			MLLT4	F11R	0.999938	0.724034			CCL17	CCR4	0.999553	0.536852			SERPING1	LRP1	0.999963	0.775016
LTB	CD40	0.999979	0.828266			CCL5	SDC1	0.999279	0.344883			PIP	NPTN	0.999938	0.725672			LAMA1	SDC4	0.999556	0.537683			TNF	TNFRSF21	0.999964	0.77676
C3	C5AR2	0.999979	0.828266			EFNA3	EPHB6	0.999286	0.346384			TNC	EGFR	0.999939	0.725748			FARP2	PLXNA3	0.999556	0.537901			VTN	ITGB1	0.999964	0.776958
AGRN	LRP1	0.99998	0.83421			LGALS3BP	VANGL1	0.999289	0.347081			IGF1	IGF2R	0.99994	0.728719			TCTN1	TMEM67	0.999557	0.538013			IBSP	ITGAV	0.999964	0.776958
CCL5	ACKR2	0.999982	0.838493			VEGFA	GPC1	0.999295	0.348395			FASLG	FAS	0.99994	0.729059			LTB	LTBR	0.999558	0.538429			DUSP18	ITGA1	0.999964	0.778133
CALCA	VIPR1	0.999983	0.840266			MDK	GPC2	0.9993	0.349576			VEGFB	TYRO3	0.99994	0.729059			TP53	TNFRSF10D	0.99956	0.539053			PDGFC	PDGFRA	0.999966	0.784445
PLAU	LRP1	0.999983	0.840266			CCL17	CCR8	0.999308	0.351356			IFNG	IFNGR1	0.99994	0.729059			VTN	PLAUR	0.999563	0.540201			LTF	LRP1	0.999966	0.784936
LGALS9	HAVCR2	0.999983	0.840266			NCAM1	PTPRA	0.999317	0.353432			BMP2	ACVR1	0.99994	0.729453			GZMB	PGRMC1	0.999564	0.540276			LAMB1	ITGA1	0.999966	0.784936
SEMA3C	PLXND1	0.999984	0.844216			IGF1	IGF1R	0.999318	0.353631			CCL22	CCR4	0.999941	0.731062			NPNT	ITGB1	0.999566	0.541005			WNT2B	FZD4	0.999967	0.785878
TGFB1	SMAD3	0.999985	0.845117			HLA-E	KLRC1	0.999319	0.354039			MAPK1	FGFR2	0.999941	0.731392			CD55	ADGRE2	0.999566	0.541159			EFNA3	EPHB6	0.999967	0.785878
FBN1	ITGA5	0.999985	0.846596			APP	GPC1	0.999342	0.359127			UBC	FGFR2	0.999941	0.731678			TGFB2	ENG	0.999567	0.541281			POMC	ADRB2	0.999967	0.785878
COL4A2	ITGB5	0.999986	0.847182			JAG1	NOTCH1	0.999343	0.359597			NOV	NOTCH1	0.999941	0.732069			COL4A4	CD47	0.99957	0.542386			COL4A6	ITGA1	0.999967	0.785878
APOE	LRP1	0.999986	0.847182			LIPH	LPAR2	0.999348	0.360675			C3	LRP1	0.999941	0.732328			CCL26	CCR1	0.999572	0.543218			CDH1	IGF1R	0.999967	0.785878
THBS1	SCARB1	0.999986	0.848947			LTA	LTBR	0.999349	0.361055			HBEGF	ERBB4	0.999942	0.732612			ADAM15	ITGAV	0.999574	0.543776			COL1A1	ITGAV	0.999967	0.785878
PROC	THBD	0.999988	0.850549			WNT5A	LDLR	0.999351	0.36135			FN1	ITGB6	0.999942	0.73447			CCL7	CCR2	0.999575	0.544189			APOA1	LRP1	0.999967	0.790083
BTLA	TNFRSF14	0.999988	0.850549			FARP2	PLXNA3	0.999354	0.362289			LRPAP1	VLDLR	0.999943	0.736361			SPP1	ITGAV	0.999576	0.544662			IL1A	IL1RAP	0.999968	0.790554
FGF7	NRP1	0.999988	0.853311			CCL7	CCR2	0.999358	0.363092			PLAU	ITGB5	0.999943	0.736632			PTHLH	ADRB2	0.999576	0.544705			PDGFA	PDGFRA	0.999968	0.791187
FN1	ITGB8	0.999989	0.853983			SEMA3C	PLXND1	0.999361	0.363946			SEMA4G	PLXNB2	0.999946	0.741576			FN1	ITGAV	0.999579	0.545724			HSPG2	ITGA2	0.999968	0.792679
COL18A1	ITGA5	0.99999	0.857134			COL4A1	ITGAV	0.999362	0.364156			MMP9	LRP1	0.999946	0.74218			PLAT	ITGAM	0.999587	0.548497			HDC	HRH4	0.999968	0.792679
CCL28	ACKR2	0.999991	0.857644			GNAI2	EDNRA	0.999376	0.367755			ADAM17	ERBB4	0.999947	0.744476			DEFB1	CCR6	0.999591	0.550026			COL4A4	ITGA1	0.999968	0.793806
WNT5A	ADRB2	0.999994	0.862543			ICAM5	ITGAL	0.999381	0.369152			PROS1	TYRO3	0.999948	0.746249			FASLG	FAS	0.999592	0.550308			COL9A3	ITGB1	0.999969	0.795801
EREG	ERBB3	0.999994	0.862543			NPNT	ITGB1	0.999381	0.369255			INHBA	ACVR1	0.99995	0.751912			LAMB1	ITGA3	0.999597	0.552001			EFNB1	EPHB6	0.999969	0.795963
CALR	LRP1	0.999994	0.862543			ASIP	MGRN1	0.999385	0.370183			PDGFB	LRP1	0.999951	0.752103			VEGFA	NRP2	0.999598	0.552497			DUSP18	ITGB4	0.999969	0.795963
ARF1	INSR	0.999995	0.863683			TCTN1	TMEM67	0.999385	0.370313			DUSP18	ITGA2	0.999951	0.75257			CCL18	CCR8	0.999598	0.552518			VTN	TNFRSF11B	0.999969	0.796584
VEGFB	NRP1	0.999997	0.864817			ANXA1	FPR3	0.999387	0.370808			TNC	ITGAV	0.999951	0.753005			EFNA5	EPHB6	0.999598	0.55262			ICAM4	ITGAV	0.99997	0.79793
TNFSF4	TRAF2	0.999997	0.86519			LAMA1	ITGA6	0.999391	0.371814			MDK	GPC2	0.999951	0.753714			THBS1	SCARB1	0.999599	0.552817			CD200	CD200R1	0.99997	0.798673
						CCL7	CCR10	0.999402	0.374864			INSL3	ADRB2	0.999952	0.754754			BGN	TLR1	0.999599	0.553017			CP	SLC40A1	0.99997	0.798673
						ITGB2	THY1	0.999402	0.374946			FARP2	PLXNA3	0.999952	0.75604			PDGFB	ITGAV	0.9996	0.553223			SEMA3A	PLXNA4	0.99997	0.798673
						CCL2	CCR1	0.999407	0.376045			SCT	VIPR1	0.999952	0.756071			ASIP	MGRN1	0.999601	0.553659			SFTPD	LY96	0.99997	0.798673
						CCL2	ACKR1	0.999413	0.377684			COL1A1	DDR1	0.999952	0.75649			LAMB3	ITGA3	0.999603	0.554396			NID1	ITGAV	0.99997	0.800686
						GNAI2	TBXA2R	0.999413	0.377726			LY6G5C	TMEM8A	0.999953	0.758766			COL4A5	ITGA1	0.999604	0.554522			COL4A4	CD47	0.999971	0.801454
						CXCL8	ACKR1	0.999418	0.379261			TGFA	EGFR	0.999953	0.759329			CTHRC1	FZD6	0.999607	0.555887			PTGS2	ALOX5	0.999971	0.802103
						PLAU	LRP1	0.999419	0.379648			CALM1	CRHR1	0.999953	0.759385			DUSP18	ITGA3	0.999609	0.556681			WNT5A	FZD4	0.999971	0.802103
						SERPINA1	LRP1	0.999422	0.380244			COL1A2	ITGA11	0.999954	0.761358			CD40LG	ITGAM	0.999615	0.558615			LPL	LRP1	0.999972	0.805205
						A2M	LRP1	0.999422	0.380483			BMP2	ENG	0.999954	0.763551			INHBA	ACVR1	0.999615	0.558688			PRSS23	TMEM222	0.999972	0.805316
						PSAP	CELSR1	0.999423	0.380623			ADAM10	EFNA3	0.999955	0.765593			MATN1	ITGA1	0.999615	0.558854			FGF13	FGFR1	0.999972	0.806473
						TGFB3	TGFBR3	0.999427	0.381662			ADCYAP1	TSHR	0.999955	0.765593			MLLT4	F11R	0.999618	0.559759			MFAP5	NOTCH1	0.999972	0.806473
						LAMA4	ITGAV	0.999427	0.381865			EFNA3	EPHB6	0.999955	0.766429			C1QA	CR1	0.999619	0.560432			COL3A1	DDR1	0.999972	0.807449
						DUSP18	ITGA1	0.99943	0.382745			CGA	ADRB2	0.999955	0.766662			LAMC1	ITGA3	0.99962	0.560878			MMP7	CD151	0.999973	0.808255
						LIF	IL6ST	0.999432	0.383207			SFRP1	FZD6	0.999957	0.771689			COL1A1	ITGAV	0.999622	0.561408			PROC	ITGB2	0.999973	0.808276
						PTGS2	ALOX5	0.999434	0.383732			CDH1	PTPRF	0.999957	0.771689			TGFB3	ENG	0.999627	0.563367			IFNB1	IFNAR2	0.999973	0.810093
						TGFB1	CD109	0.999443	0.386488			CTGF	ERBB4	0.999957	0.77232			COL4A4	ITGB1	0.999632	0.565129			CALM2	KCNQ5	0.999974	0.810872
						ADM	TSHR	0.999451	0.388763			EFNA1	EPHB6	0.999957	0.772699			TNC	ITGAV	0.999632	0.565166			COL8A1	ITGA2	0.999975	0.813564
						B2M	KLRC1	0.999451	0.388937			OSM	OSMR	0.999958	0.774687			RTN4	RTN4R	0.999635	0.566522			IFNB1	IFNAR1	0.999975	0.813564
						CCL5	ACKR1	0.999451	0.389004			TLN1	ITGB5	0.999958	0.777149			CCL26	CCR2	0.999635	0.566701			NPNT	ITGB1	0.999977	0.821174
						EFNA3	EPHA1	0.999451	0.389031			MFGE8	ITGAV	0.999958	0.777149			FN1	IL17RC	0.999638	0.567914			EFNA1	EPHB6	0.999977	0.822068
						CCL21	CCR7	0.999454	0.38967			APP	CAV1	0.999958	0.778917			FASLG	TNFRSF1A	0.999644	0.569999			GZMB	IGF2R	0.999978	0.824161
						DUSP18	ITGB4	0.999456	0.390336			GDF11	BMPR1A	0.999959	0.779286			CALM2	MYLK	0.999646	0.571094			LAMB2	ITGB4	0.999979	0.827022
						RPS19	C5AR1	0.999457	0.390722			POMC	VIPR1	0.999959	0.780487			COL6A2	ITGA2	0.999647	0.571276			FGF18	FGFR1	0.99998	0.828304
						BGN	TLR1	0.999463	0.392602			VCL	ITGB5	0.999959	0.780487			TGFB3	TGFBR1	0.999653	0.57388			COL4A4	ITGA2	0.99998	0.828535
						LPL	SDC1	0.999464	0.393023			RTN4	LINGO1	0.99996	0.783272			L1CAM	ITGAV	0.999653	0.574084			LAMC2	ITGB4	0.99998	0.83005
						LIN7C	ABCA1	0.999467	0.394049			BGN	LY96	0.99996	0.783272			BMP2	ENG	0.999654	0.574295			MFGE8	ITGAV	0.999981	0.830457
						RTN4	RTN4R	0.999468	0.394288			TNFSF8	TNFRSF8	0.99996	0.783272			CD34	SELL	0.999654	0.574347			TNC	ITGAV	0.999981	0.83184
						SYK	FCGR2A	0.999469	0.394564			POMC	ADRB2	0.999961	0.786409			CALR	ITGAV	0.999664	0.578895			OMG	TNFRSF1B	0.999981	0.832646
						DLK1	NOTCH1	0.999469	0.394653			IL13	IL13RA1	0.999961	0.786581			HLA-E	KLRC1	0.999665	0.579426			LAMB1	ITGA6	0.999982	0.833876
						HRAS	CAV1	0.999471	0.395067			COL1A1	ITGA2	0.999961	0.786581			LAMB1	ITGA2	0.999673	0.583009			LY6G5C	TMEM8A	0.999983	0.835679
						CYR61	ITGAM	0.99948	0.39824			SEMA3A	PLXNA1	0.999961	0.787158			ADAM10	AXL	0.999678	0.584964			LAMB1	ITGA2	0.999983	0.835679
						SEMA7A	PLXNC1	0.999481	0.398509			LAMC1	ITGAV	0.999961	0.787185			CCL22	CCR4	0.999678	0.585137			SEMA7A	PLXNC1	0.999983	0.835679
						LAMB1	ITGB4	0.999481	0.398556			TNC	SDC4	0.999961	0.787713			BDNF	NGFRAP1	0.999681	0.586366			CDH1	PTPRF	0.999983	0.835679
						IGF2	IGF1R	0.999483	0.399129			FYN	THY1	0.999962	0.78939			CALM3	MYLK	0.999681	0.586504			SEMA4C	PLXNB2	0.999984	0.838323
						COL9A1	ITGB1	0.999496	0.403444			COL3A1	ITGA2	0.999962	0.791275			EFNB2	EPHA4	0.999684	0.587721			ADAM10	EFNA3	0.999985	0.839221
						IL21	IL2RG	0.999501	0.405256			LTF	LRP1	0.999962	0.791877			HLA-C	DDR1	0.999686	0.58876			NGF	KIDINS220	0.999987	0.843145
						CALM1	HMMR	0.999504	0.40614			THBS1	SDC1	0.999962	0.791877			ANXA1	DYSF	0.999686	0.588768			IL1B	IL1RAP	0.999988	0.845403
						TGFB2	ACVR1	0.999504	0.406292			CCL7	CCR2	0.999963	0.794606			RTN4	NGFR	0.99969	0.590427			HGF	MET	0.99999	0.847398
						SERPING1	LRP1	0.999505	0.406488			LTB	LTBR	0.999963	0.796139			COL1A1	ITGA2	0.999695	0.593092			APP	TNFRSF21	0.999993	0.850977
						GPC3	CD81	0.999509	0.40805			TNFSF12	TNFRSF8	0.999963	0.796139			FBN1	ITGAV	0.999696	0.593522			F8	LRP1	0.999994	0.851952
						THBS1	LRP5	0.999513	0.40921			GNAS	TSHR	0.999963	0.796139			NID1	ITGA3	0.999697	0.594182			APOC2	LRP1	0.999997	0.854498
						TNFSF10	TNFRSF10C	0.999513	0.409239			INSL3	VIPR1	0.999963	0.796139			LAMA5	ITGA3	0.999702	0.596461
						SEMA6D	TYROBP	0.999513	0.409262			BST1	CAV1	0.999963	0.796956			INHBA	ACVR1B	0.999704	0.597646
						LAMC2	CD151	0.999513	0.409405			ITGB3BP	ITGB5	0.999964	0.797078			ADAM23	ITGA5	0.99971	0.600506
						B2M	CD1A	0.999518	0.411054			F8	LRP1	0.999964	0.797078			HLA-A	KIR3DL2	0.999714	0.602736
						C1QB	LRP1	0.999521	0.412003			COL6A2	ITGA2	0.999964	0.797078			NID1	ITGAV	0.999715	0.602871
						IFNL1	IL10RB	0.999521	0.412226			LPL	VLDLR	0.999964	0.799178			WNT5A	RYK	0.999715	0.603161
						UBA52	ERBB2	0.999523	0.412951			CD48	CD244	0.999964	0.800638			EFNA5	EPHA1	0.999717	0.604213
						TGFB1	ITGB6	0.999526	0.4141			TNC	ITGA2	0.999965	0.801839			COL4A1	ITGA1	0.999721	0.605973
						LAMB2	ITGB4	0.999527	0.414346			APP	GPC1	0.999966	0.80648			CALM1	MYLK	0.999722	0.606516
						LAMC3	ITGB1	0.999527	0.414385			CALM2	PLPP6	0.999967	0.806622			CHAD	ITGB1	0.999724	0.607759
						THBS1	SDC1	0.99953	0.41539			CDH1	KLRG1	0.999967	0.806622			COL3A1	ITGA2	0.999724	0.607858
						APOE	LRP1	0.99953	0.415459			ASIP	MGRN1	0.999967	0.806622			LAMB1	ITGAV	0.999727	0.609148
						IFNB1	IFNAR2	0.99953	0.415508			AGRN	LRP1	0.999967	0.811004			ADM	VIPR1	0.999729	0.610316
						C3	ITGAM	0.999534	0.41719			ADM	TSHR	0.999968	0.813769			PTDSS1	SCARB1	0.999729	0.610451
						ANXA1	FPR1	0.999535	0.41733			TNC	ITGA8	0.999968	0.814803			COL18A1	ITGA3	0.999729	0.610597
						CCL4	CCR1	0.999541	0.41939			MMP7	CD151	0.999969	0.81775			SEMA4D	CD72	0.999731	0.611623
						HSP90B1	LRP1	0.999542	0.420015			LTF	LRP11	0.99997	0.81953			CCL5	SDC1	0.999732	0.612281
						CCL19	CCR10	0.999544	0.420528			FBN1	ITGA5	0.99997	0.81953			SEMA3A	PLXNA3	0.999734	0.612936
						FGF2	CD44	0.999544	0.420569			EFNA1	EPHA4	0.99997	0.821787			ANGPT1	ITGA5	0.999735	0.613837
						PSAP	LRP1	0.999549	0.422421			THBS1	ITGA6	0.99997	0.821895			CCL14	CCR5	0.999737	0.614753
						CCL13	CCR2	0.99955	0.422928			CD200	CD200R1	0.999971	0.823022			SYK	FCGR2A	0.999739	0.615925
						DUSP18	ITGA2	0.999552	0.423747			FGF11	FGFR2	0.999971	0.824623			GNAS	PTGIR	0.999741	0.617228
						CCL3	CCR1	0.999553	0.424019			HLA-F	LILRB1	0.999972	0.826137			GNAS	VIPR1	0.999744	0.61887
						TNC	SDC4	0.999553	0.42417			TFPI	LRP1	0.999972	0.82622			PTMA	VIPR1	0.999745	0.619242
						LAMB1	ITGA3	0.999556	0.425054			CD6	ALCAM	0.999973	0.82858			LAMA4	ITGAV	0.999748	0.621133
						GNAI2	ADCY9	0.999557	0.425674			F8	LDLR	0.999973	0.829157			CCL4	CCR8	0.999749	0.621434
						CALR	LRP1	0.999559	0.426342			ADCYAP1	ADRB2	0.999973	0.830289			EGFL8	NCR3	0.999751	0.622367
						COL6A3	ITGA1	0.999563	0.428126			GNAI2	PTPRU	0.999973	0.830827			CD55	CR1	0.999753	0.623553
						MDK	LRP1	0.999564	0.428453			COL18A1	GPC1	0.999974	0.831634			COL6A1	ITGA2	0.999755	0.624687
						PLAU	ITGAM	0.999566	0.429058			CALM3	PLPP6	0.999974	0.832778			GDF11	BMPR1A	0.999755	0.624936
						FBN1	ITGAV	0.999567	0.429685			CTGF	LRP1	0.999975	0.834209			IGF2	IGF2R	0.999755	0.624996
						ADM	RAMP2	0.999569	0.430446			MFAP5	NOTCH1	0.999975	0.834209			VCAN	SELP	0.999757	0.626211
						DSC2	DSG2	0.999576	0.4332			CCL8	CCR1	0.999975	0.834209			COL14A1	CD44	0.999761	0.628586
						GNAS	ADCY9	0.999577	0.433793			COL1A1	ITGA11	0.999975	0.834209			SORBS1	ITGA1	0.999761	0.628627
						FN1	ITGB6	0.999577	0.433805			CCL11	CCR5	0.999976	0.840654			CCL14	CCR1	0.999762	0.629004
						ICAM2	ITGAM	0.999578	0.434042			ICAM5	ITGAL	0.999976	0.840654			EFNA5	EPHA4	0.999763	0.629729
						FN1	SDC2	0.999581	0.435449			EPGN	EGFR	0.999976	0.841224			LTA	TNFRSF1A	0.999766	0.631567
						LAMC1	ITGAV	0.999582	0.435917			HGF	ST14	0.999977	0.842437			COL1A2	ITGA2	0.99977	0.633615
						RGMB	NEO1	0.999582	0.436114			BMP4	BMPR1A	0.999978	0.84443			APOA2	LDLR	0.99977	0.63366
						PTGS2	PTGDR2	0.999583	0.436186			GPC6	LRP1	0.999978	0.846239			DUSP18	ITGA2	0.999771	0.63464
						TGFB2	TGFBR1	0.999583	0.436297			DCN	ERBB4	0.999979	0.847746			IL2	IL2RB	0.999773	0.63593
						HLA-F	KIR3DL2	0.999583	0.436385			WNT5A	FZD5	0.999979	0.848376			TNC	SDC1	0.999774	0.636495
						SCT	ADRB2	0.999584	0.436852			COL5A2	DDR1	0.99998	0.849523			LAMC1	ITGA2	0.999778	0.638884
						POMC	RAMP2	0.999585	0.437378			EFNB2	PECAM1	0.99998	0.849924			PLTP	ABCA1	0.999779	0.639493
						CCL7	CCR5	0.999586	0.437599			CCL2	CCR2	0.99998	0.849924			MMP7	CD151	0.99978	0.640259
						HSP90AA1	EGFR	0.999588	0.438476			FN1	ITGA2	0.99998	0.851685			TNFSF14	LTBR	0.99978	0.640319
						HLA-C	DDR1	0.999592	0.440047			COL6A3	ITGA1	0.999981	0.852472			GIP	ADRB2	0.999781	0.641151
						SCT	VIPR1	0.999593	0.440484			LAMA2	ITGA1	0.999981	0.853052			CALM1	TRPC3	0.999782	0.641262
						CTGF	LRP6	0.999594	0.441051			LAMB3	ITGA6	0.999981	0.85345			MLLT4	EPHB3	0.999785	0.643299
						WNT5A	FZD6	0.999595	0.441604			IFNG	IFNGR2	0.999981	0.85345			GNAS	ADCY9	0.999786	0.644253
						TNFSF9	TNFRSF9	0.999599	0.443246			SERPINE1	LRP1	0.999982	0.85581			TNFSF12	TNFRSF8	0.999788	0.645438
						C3	LRP1	0.999599	0.443307			POMC	TSHR	0.999984	0.8607			CD6	ALCAM	0.99979	0.646617
						GNAI2	EGFR	0.999599	0.443376			HRAS	INSR	0.999985	0.861493			TNFSF13	TNFRSF13B	0.999791	0.64717
						MICB	KLRK1	0.999599	0.443406			LTBP3	ITGB5	0.999985	0.862837			EFNB2	PECAM1	0.999791	0.647649
						MDK	SDC1	0.999601	0.444001			TNC	SDC1	0.999986	0.86494			OMG	NGFR	0.999792	0.64801
						MMP12	PLAUR	0.999603	0.444986			TFPI	VLDLR	0.999987	0.866236			CALR	SCARF1	0.999793	0.649142
						SELPLG	ITGAM	0.999603	0.445059			TNF	TNFRSF21	0.999987	0.866459			MMP12	PLAUR	0.999794	0.649555
						ICAM1	EGFR	0.999605	0.445728			ZG16B	TLR5	0.999989	0.86941			TNC	NT5E	0.999796	0.651023
						GNAI2	C5AR1	0.999608	0.447121			TFPI	SDC4	0.99999	0.87088			PI3	PLD2	0.999799	0.653095
						NID1	ITGAV	0.999608	0.447228			COL6A3	ITGA2	0.99999	0.87088			PF4	CXCR3	0.999803	0.655978
						LY6G5C	TMEM8A	0.999608	0.44735			GNAI2	C5AR1	0.999991	0.872203			APP	NGFR	0.999805	0.657076
						FGF7	FGFR1	0.999608	0.447453			LPL	SDC1	0.999991	0.872203			CDH1	KLRG1	0.999806	0.658234
						GAS6	AXL	0.999612	0.449207			CYR61	CAV1	0.999991	0.873164			UBA52	ERBB2	0.999807	0.658717
						PIGF	FLT1	0.999613	0.449385			VCAN	SELP	0.999991	0.873164			ADM	RAMP3	0.999809	0.659709
						RSPO3	SDC4	0.999621	0.452878			THBS2	ITGA6	0.999993	0.874753			GNAI2	LPAR3	0.99981	0.66069
						NCAM1	FGFR1	0.999621	0.453162			MMP1	ITGA2	0.999997	0.879238			NCAM1	FGFR1	0.99981	0.661067
						EREG	ERBB3	0.999625	0.454928									ASIP	F11R	0.999811	0.661871
						UBB	ERBB2	0.999625	0.454935									OMG	RTN4R	0.999813	0.663136
						IFNB1	IFNAR1	0.999625	0.455149									CALCB	ADRB2	0.999816	0.664941
						CD99	PILRA	0.999626	0.455493									TNC	ITGA2	0.999816	0.66548
						CAMP	P2RX7	0.999627	0.455818									CDH1	ITGB7	0.999817	0.665554
						TGFB3	ENG	0.999628	0.456521									CCL19	CCRL2	0.999817	0.665866
						VEGFB	FLT1	0.999631	0.457625									LAMB3	ITGA2	0.999817	0.66597
						TGFB1	SDC2	0.999632	0.458051									MDK	TSPAN1	0.999818	0.666738
						MFAP5	NOTCH1	0.999632	0.458141									LRP1B	PLAUR	0.999819	0.667071
						LAMA4	ITGA3	0.999632	0.45832									FGF5	FGFR1	0.999819	0.667733
						RGMB	BMPR2	0.999635	0.459777									TNFSF13B	TNFRSF13B	0.99982	0.668245
						CCL5	CCR1	0.999636	0.460043									SFRP1	FZD6	0.99982	0.668408
						LAMA5	ITGA6	0.999636	0.460332									COL8A1	ITGA2	0.999822	0.670051
						TNFSF13	SDC2	0.999639	0.461483									EFNA3	EPHA1	0.999823	0.67096
						TNC	ITGA5	0.99964	0.462314									COL4A4	ITGA1	0.999824	0.671253
						SERPING1	SELE	0.999641	0.462935									CCL11	CXCR3	0.999825	0.672415
						L1CAM	ITGAV	0.999645	0.46463									EFNA4	EPHA4	0.999828	0.674171
						WNT5A	RYK	0.999645	0.464685									IFNB1	IFNAR2	0.999828	0.674661
						HEBP1	FPR3	0.999645	0.464806									TNFSF8	TNFRSF8	0.999828	0.674695
						LAMB1	ITGA1	0.999648	0.466									EFNA1	EPHB6	0.999829	0.675126
						TF	TFRC	0.999648	0.46605									GDF9	TGFBR1	0.999831	0.676578
						TNC	ITGAV	0.999651	0.467848									HMGB1	SDC1	0.999831	0.67688
						UCN2	IL10RB	0.999652	0.468271									DSC2	DSG2	0.999831	0.676952
						FN1	C5AR1	0.999652	0.46831									RPS27A	ERBB2	0.999831	0.677159
						ULBP2	KLRK1	0.999652	0.468362									THBS1	SDC1	0.999835	0.679947
						RARRES2	CCRL2	0.999654	0.469311									EDA	EDA2R	0.999835	0.680197
						ICAM1	ITGAM	0.999655	0.469727									COL6A3	ITGA2	0.999836	0.680991
						COL1A2	ITGA1	0.999656	0.470088									JAG2	NOTCH2	0.999836	0.680991
						SEMA4D	PLXNB2	0.999658	0.471459									LY6G5C	TMEM8A	0.999837	0.681805
						COL18A1	ITGA3	0.999659	0.471747									GDF5	ACVR2A	0.999837	0.682278
						HSP90AA1	ERBB2	0.999659	0.471768									CALM2	KCNQ1	0.999838	0.682937
						MLLT4	PVRL2	0.999659	0.471985									EREG	ERBB2	0.999838	0.68297
						HGF	SDC1	0.999661	0.473023									C3	CR1	0.999838	0.683039
						MFAP2	NOTCH1	0.999661	0.473071									NGF	NGFRAP1	0.99984	0.684248
						FN1	ITGA2	0.999662	0.473525									CALM3	ABCA1	0.999842	0.686599
						CDH1	PTPRF	0.999667	0.476047									ANOS1	FGFR1	0.999844	0.687739
						LRPAP1	LRP1	0.999668	0.476497									UCN2	IL10RB	0.999844	0.688102
						CCL24	CCR2	0.999668	0.476701									CALM1	ABCA1	0.999846	0.689907
						VEGFA	NRP1	0.999668	0.47673									VTN	ITGA5	0.999846	0.690002
						CALM3	KCNQ5	0.999669	0.477455									EFNA1	EPHA1	0.999848	0.691087
						POMC	TSHR	0.999676	0.481131									APOE	LRP5	0.99985	0.693136
						HLA-A	KIR3DL2	0.99968	0.483274									NOV	NOTCH1	0.99985	0.693659
						EFNB2	EPHB6	0.99968	0.483321									VTN	ITGA3	0.999851	0.694462
						ICAM4	ITGAM	0.999683	0.484977									CD14	TLR6	0.999853	0.696228
						TGFB1	ACVRL1	0.999684	0.485415									HGF	SDC1	0.999856	0.69881
						RPS27A	ERBB2	0.999684	0.485657									FGF13	FGFR1	0.999857	0.700117
						HSPA1A	TLR4	0.999688	0.487757									LAMA2	ITGA3	0.999861	0.703343
						HSP90B1	ERBB2	0.999689	0.488689									HBEGF	CD9	0.999861	0.703769
						CP	SLC40A1	0.99969	0.488784									HSP90B1	ERBB2	0.999862	0.7045
						LAMA1	SDC4	0.999691	0.489587									LAMA2	ITGA2	0.999863	0.705586
						EFNA3	EPHA4	0.999691	0.489891									HSPG2	ITGA2	0.999867	0.709505
						COL1A2	ITGA2	0.999692	0.490389									FN1	ITGA2	0.999868	0.709777
						BMP7	ENG	0.999693	0.490596									FGF2	SDC4	0.999868	0.71026
						TGFA	ERBB3	0.999694	0.491258									CGN	TGFBR2	0.99987	0.71252
						LAMA2	ITGA6	0.999694	0.49165									BMP2	ACVR1	0.999871	0.71336
						IL21	IL21R	0.999695	0.491835									COL1A2	CD93	0.999871	0.713461
						JAG1	NOTCH3	0.999695	0.492066									COL5A2	DDR1	0.999872	0.714702
						LAMC3	ITGA6	0.999696	0.492374									GDF5	ACVR1	0.999873	0.715513
						AREG	EGFR	0.9997	0.494898									VEGFC	NRP2	0.999873	0.715548
						NID1	ITGA3	0.999701	0.495598									COL4A6	ITGB1	0.999873	0.715797
						CALM1	INSR	0.999702	0.49595									EFNA3	EPHA4	0.999874	0.716324
						ADAM10	AXL	0.999702	0.496088									HBEGF	ERBB2	0.999874	0.71639
						SFRP1	FZD6	0.999704	0.497043									OSM	OSMR	0.999874	0.716979
						SEMA4A	PLXNB1	0.999704	0.497083									MDK	SDC1	0.999875	0.717761
						EGF	ADRB2	0.999704	0.497319									WNT2B	FZD4	0.999876	0.718801
						MLLT4	F11R	0.999706	0.498634									CCL17	CCR8	0.999881	0.723522
						HLA-B	LILRB2	0.999707	0.499471									IL24	IL10RB	0.999881	0.723714
						CCL19	CCRL2	0.999709	0.500537									SERPING1	SELP	0.999881	0.724108
						CALM1	KCNQ5	0.999709	0.500609									PTN	SDC1	0.999883	0.725667
						HLA-F	LILRB2	0.99971	0.500762									SEMA4A	PLXNB2	0.999883	0.726472
						COL1A1	ITGA1	0.99971	0.501129									CALCA	ADRB2	0.999883	0.72662
						LAMB2	ITGA3	0.999711	0.501722									GDF9	ACVR2A	0.999883	0.726711
						ICAM1	ITGAX	0.999712	0.502309									COL4A6	CD47	0.999884	0.72713
						THBS1	CD36	0.999712	0.502397									LAMA1	ITGA3	0.999884	0.727522
						PDAP1	PDGFRB	0.999712	0.502512									CALM3	KCNQ1	0.999885	0.728518
						UBA52	LRP2	0.999715	0.504043									SEMA4D	ERBB2	0.999885	0.728541
						CDH1	ERBB3	0.999716	0.504437									GDF11	ACVR2A	0.999886	0.730156
						IL1A	IL1RAP	0.999716	0.505041									INHBA	BAMBI	0.999887	0.731127
						CCL13	CCR5	0.999717	0.505256									GPC3	CD81	0.99989	0.733849
						PLAU	LRP2	0.999717	0.50552									GAS6	MERTK	0.99989	0.734731
						BST2	LILRA4	0.999717	0.50552									CD36	TLR6	0.999894	0.738662
						SELPLG	SELE	0.999718	0.506328									COL4A5	ITGAV	0.999895	0.739578
						SEMA4A	PLXNB2	0.999719	0.506415									HP	ITGAM	0.999895	0.739695
						B2M	CD1B	0.999719	0.50668									FGF2	FGFR1	0.999895	0.740547
						PDGFB	PDGFRA	0.999719	0.506851									C1QA	CD93	0.999895	0.740561
						UBA52	EGFR	0.99972	0.507062									CTGF	NTRK1	0.999896	0.740897
						FN1	FLT4	0.999721	0.507721									COL1A1	DDR1	0.999896	0.741061
						NRG1	ERBB3	0.999721	0.508269									GDF11	ACVR1B	0.999897	0.742499
						CDH1	LRP5	0.999722	0.508377									INHBA	ACVR2A	0.999897	0.742985
						CTGF	LRP1	0.999722	0.508405									EFNA3	EPHB6	0.999898	0.743121
						HLA-E	SLC16A4	0.999722	0.50844									INHBB	SMAD3	0.999898	0.743858
						COL6A1	ITGA2	0.999723	0.509479									HLA-A	ERBB2	0.999899	0.744408
						LYPD3	AGR2	0.999725	0.510691									PGF	NRP2	0.9999	0.745521
						HGF	SDC2	0.999726	0.511245									IFNB1	IFNAR1	0.9999	0.745578
						S100A9	TLR4	0.999727	0.51189									EFNB1	EPHB3	0.9999	0.74607
						PSAP	SORT1	0.999729	0.51311									INHBA	ACVR2B	0.999902	0.748309
						CXCL11	ACKR1	0.999729	0.513445									SEMA3E	PLXND1	0.999904	0.750991
						CALM2	INSR	0.999732	0.515091									WNT5A	FZD6	0.999907	0.754738
						VEGFA	EGFR	0.999732	0.515511									NRG1	GPC1	0.99991	0.757453
						HLA-A	KIR2DL3	0.999732	0.515523									SEMA3C	NRP2	0.99991	0.758053
						FGF10	FGFR1	0.999733	0.516083									LIN7C	ABCA1	0.999911	0.759768
						DSC2	DSG1	0.999734	0.516713									BMP2	BMPR1A	0.999913	0.76207
						EFNB2	EPHA4	0.999734	0.516862									FGF1	FGFR1	0.999914	0.762827
						CCL18	CCR8	0.999734	0.516862									EFNA1	EPHA4	0.999914	0.764042
						ADAM23	ITGA5	0.999735	0.517015									MICA	KLRK1	0.999914	0.764184
						PDGFD	PDGFRA	0.999736	0.51768									EFEMP2	AQP1	0.999916	0.76565
						PSEN1	NOTCH3	0.999736	0.517748									LTB	CD40	0.999916	0.765858
						CTGF	ITGAM	0.999737	0.518366									COL1A1	DDR2	0.999916	0.766156
						HHLA3	CHRM3	0.99974	0.520908									CDH1	ITGAE	0.999916	0.766186
						GNAI2	FPR1	0.999741	0.521145									POMC	VIPR1	0.999917	0.767172
						C3	ITGAX	0.999741	0.521614									EFNB2	EPHB3	0.999917	0.76751
						NAMPT	INSR	0.999743	0.522478									SEMA4F	NRP2	0.999917	0.768312
						CD1D	LILRB2	0.999745	0.52401									COL4A1	ITGA2	0.999919	0.770093
						COL6A2	ITGA2	0.999746	0.524636									EDIL3	ITGAV	0.999922	0.774661
						COL1A1	ITGA2	0.999746	0.524956									RSPO3	SDC4	0.999924	0.777787
						RGMA	NEO1	0.999747	0.525476									RARRES2	CCRL2	0.999924	0.778183
						HLA-C	LILRB2	0.999747	0.525884									LAMA5	ITGA2	0.999924	0.779014
						HLA-C	KIR2DL3	0.999749	0.527181									CP	SLC40A1	0.999926	0.781243
						TGM2	TBXA2R	0.999753	0.52944									UBB	ERBB2	0.999927	0.782491
						COL6A3	ITGA2	0.999756	0.531696									DLK2	NOTCH1	0.999927	0.783149
						MICA	KLRK1	0.999757	0.532372									SEMA3B	NRP2	0.999928	0.785142
						HLA-A	ERBB2	0.999758	0.533294									IGFL2	IGFLR1	0.999928	0.785379
						B2M	LILRB2	0.999759	0.534272									CALM2	ABCA1	0.999928	0.785612
						IGFBP4	LRP6	0.99976	0.535104									VTN	PVR	0.999929	0.786586
						C3	CD19	0.99976	0.535358									UBC	ERBB2	0.999931	0.790435
						SEMA4D	PLXNB1	0.999761	0.535428									NRG1	ERBB2	0.999933	0.791963
						THBS1	LRP1	0.999761	0.535473									GDF11	ACVR2B	0.999933	0.792349
						VTN	ITGAV	0.999761	0.535724									GNAI2	ADCY9	0.999933	0.792721
						CALM3	EGFR	0.999761	0.536014									BMP5	BMPR1A	0.999933	0.79306
						C1QA	CD93	0.999762	0.536249									SEMA4C	PLXNB2	0.999933	0.793258
						VTN	PLAUR	0.999762	0.536792									CCL11	CCR5	0.999934	0.79482
						VEGFB	NRP1	0.999764	0.537784									UCN2	CRHR1	0.999935	0.79592
						GDF11	BMPR2	0.999765	0.538733									BDNF	DDR1	0.999935	0.796415
						IL12B	IL12RB2	0.999765	0.539132									MICB	KLRK1	0.999935	0.796547
						MMP9	ITGAM	0.999766	0.539487									FGF11	FGFR1	0.999935	0.796655
						ARF1	CHRM3	0.999768	0.540698									CTHRC1	FZD3	0.999936	0.797673
						COL1A2	CD93	0.999768	0.541197									SEMA4B	DCBLD2	0.999938	0.79979
						ADAM10	EFNA3	0.999768	0.541223									RSPO2	LGR4	0.999938	0.80019
						ANXA1	EGFR	0.999769	0.542171									TGFA	ERBB2	0.999938	0.800594
						POMC	RAMP3	0.999771	0.543442									FGF2	SDC1	0.999938	0.801198
						CALM3	INSR	0.999771	0.543576									CALM1	VIPR1	0.999938	0.801361
						PTHLH	VIPR1	0.999772	0.544286									WNT7B	LRP5	0.99994	0.80354
						COL6A1	ITGA1	0.999776	0.546986									C4A	C3AR1	0.99994	0.804186
						LAMC1	ITGA1	0.999776	0.547245									ASIP	ATRN	0.999941	0.804432
						LAMB1	ITGA2	0.999776	0.547428									BTC	ERBB2	0.999941	0.8051
						CCL7	ACKR1	0.999777	0.548107									IL1A	IL1RAP	0.999942	0.80621
						COL1A1	DDR1	0.999777	0.548242									WNT1	RYK	0.999942	0.806626
						L1CAM	ITGA5	0.999777	0.548283									GIP	VIPR1	0.999945	0.810207
						HLA-G	KLRD1	0.999777	0.54839									CNTF	IL6R	0.999945	0.810334
						F13A1	ITGA9	0.999778	0.548529									L1CAM	ERBB2	0.999945	0.810814
						C3	C5AR2	0.999778	0.548863									INSL3	ADRB2	0.999946	0.811114
						COL4A1	ITGA2	0.999784	0.553576									JAG2	NOTCH1	0.999946	0.811915
						HBEGF	PRLR	0.999786	0.556003									THBS1	LRP5	0.999947	0.81246
						PROC	PROCR	0.999787	0.556641									UCN	CRHR1	0.999947	0.812758
						PDGFB	LRP1	0.999788	0.556972									PF4	LDLR	0.999947	0.812889
						BTLA	VTCN1	0.999788	0.557451									VTN	ITGAV	0.999949	0.815152
						HBEGF	EGFR	0.999788	0.557715									GDF5	BMPR1A	0.99995	0.816025
						CDH1	IGF1R	0.99979	0.559392									CAMP	P2RX7	0.99995	0.816643
						TGM2	ADGRG1	0.999791	0.559601									APP	GPC1	0.999951	0.816793
						CD40LG	CD40	0.999791	0.559849									APOD	LEPR	0.999951	0.817413
						HRAS	SDC2	0.999791	0.559928									COL3A1	DDR2	0.999951	0.81831
						ADM	CALCRL	0.999792	0.560413									NGF	NTRK1	0.999952	0.819222
						HLA-C	KIR2DL1	0.999792	0.560425									SEMA3C	PLXND1	0.999953	0.822723
						LAMA3	ITGB4	0.999792	0.560727									PTN	PLXNB2	0.999953	0.823297
						LAMB3	ITGB4	0.999793	0.561725									GDF9	BMPR1A	0.999954	0.824501
						BMP7	BMPR1A	0.999795	0.563254									MLLT4	PVRL2	0.999954	0.824522
						MMP2	SDC2	0.999795	0.563446									LAMA1	ITGA2	0.999954	0.825333
						CALM2	KCNQ5	0.999796	0.564252									HLA-F	KIR3DL2	0.999955	0.825872
						UBA52	TLR4	0.999796	0.564522									FGF1	FGFRL1	0.999955	0.828043
						YARS	CXCR1	0.999796	0.564582									CALCB	VIPR1	0.999956	0.829621
						ANXA1	DYSF	0.999797	0.565156									SLIT2	SDC1	0.999956	0.829851
						NRG1	GPC1	0.999797	0.565309									NCAM1	ROBO3	0.999956	0.830167
						CTF1	IL6ST	0.999799	0.56678									CD40LG	CD40	0.999957	0.831425
						APP	LRP1	0.999799	0.566917									VEGFA	GPC1	0.999957	0.833231
						CTHRC1	FZD3	0.999799	0.567114									NRG2	ERBB2	0.999958	0.834781
						COL6A2	ITGA1	0.9998	0.567464									ADCYAP1	ADRB2	0.999959	0.836631
						DLL3	NOTCH2	0.9998	0.568171									IGFL3	IGFLR1	0.999959	0.836631
						GDF10	ACVR1B	0.999801	0.569054									IL17C	IL17RE	0.999959	0.837248
						BSG	SELE	0.999802	0.569458									INHBE	ACVR2B	0.999959	0.837581
						SEMA7A	ITGA1	0.999804	0.570858									NGF	KIDINS220	0.99996	0.841198
						COL4A5	ITGAV	0.999805	0.571875									COL7A1	ITGA2	0.999961	0.842936
						LAMB3	ITGA3	0.999806	0.573345									IL34	CSF1R	0.999962	0.846196
						LRPAP1	LRP2	0.999808	0.574619									CALCB	RAMP3	0.999962	0.846403
						VCAN	EGFR	0.999808	0.574676									SAA1	SCARB1	0.999962	0.846721
						SAA1	SCARB1	0.999808	0.574701									CD34	SELP	0.999963	0.849439
						COL5A2	ITGA1	0.999808	0.575428									IL11	IL11RA	0.999964	0.850021
						PROC	ITGAM	0.999809	0.576063									INHBB	ACVR2B	0.999964	0.851456
						DLK1	NOTCH3	0.999811	0.577725									CGN	TGFBR1	0.999965	0.853099
						ARPC5	LRP2	0.999811	0.57818									WNT5A	FZD4	0.999965	0.853765
						HRAS	INSR	0.999812	0.578726									VEGFC	LYVE1	0.999965	0.854275
						INHA	TGFBR3	0.999812	0.57916									COL4A6	ITGA1	0.999965	0.8545
						HBEGF	ERBB2	0.999813	0.579208									HSPG2	SDC1	0.999965	0.854658
						CALM2	EGFR	0.999813	0.579314									QDPR	DYSF	0.999966	0.855803
						IL16	KCND2	0.999815	0.581316									RSPO2	LGR6	0.999966	0.856354
						CCL17	ACKR1	0.999815	0.581958									LAMA5	SDC1	0.999966	0.857075
						GNAI2	UNC5B	0.999816	0.582622									ZG16B	TLR6	0.999967	0.857693
						CD36	TLR6	0.999817	0.583138									IFNL1	IL10RB	0.999967	0.860381
						B2M	KIR2DL3	0.999817	0.583447									LHB	VIPR1	0.999968	0.861559
						SPON2	ITGAM	0.999818	0.584319									CXCL13	CXCR5	0.999968	0.862988
						GNAS	PTGIR	0.999819	0.585738									WNT7B	FZD4	0.999968	0.862988
						DLL1	NOTCH1	0.999821	0.587423									CALM1	KCNQ1	0.999971	0.868299
						IRAK4	TLR6	0.999821	0.587554									QRFP	P2RY14	0.999971	0.868621
						LAMA1	GPC1	0.999821	0.587907									BMP8B	BMPR1A	0.999972	0.872173
						UBC	ERBB2	0.999822	0.588217									C4A	CR1	0.999972	0.872173
						TGM2	ITGA9	0.999822	0.588347									SEMA3A	NRP2	0.999972	0.872173
						LY86	CD180	0.999822	0.58867									FGF22	FGFR1	0.999974	0.875865
						DLK2	NOTCH1	0.999823	0.589127									COL3A1	DDR1	0.999974	0.875989
						CDH1	PTPRM	0.999823	0.58929									COL1A1	CD93	0.999974	0.876391
						IL1RN	IL1R1	0.999824	0.590227									CORT	SSTR3	0.999974	0.876989
						WNT5A	LRP5	0.999824	0.590625									SLIT1	GPC1	0.999974	0.877109
						HSP90B1	TLR2	0.999825	0.591592									HLA-G	KLRC1	0.999975	0.877363
						CCL8	ACKR1	0.999826	0.592355									TGM2	ADGRG1	0.999975	0.877363
						DLL1	NOTCH2	0.999826	0.592621									WNT1	LRP5	0.999976	0.87966
						NOV	NOTCH1	0.999826	0.592816									BMP7	ACVR2A	0.999976	0.880784
						UBB	TLR4	0.999827	0.59309									POMC	RAMP3	0.999977	0.882082
						EFNB1	ERBB2	0.999827	0.593459									SEMA3G	NRP2	0.999977	0.882905
						VTN	ITGA5	0.999828	0.594105									LAMA3	ITGA3	0.999979	0.885898
						GAS6	MERTK	0.999828	0.59475									GIP	RAMP3	0.99998	0.886817
						FYN	THY1	0.999829	0.595778									COL4A1	CD93	0.99998	0.887607
						CALM1	GRM4	0.99983	0.596565									LTA	LTBR	0.999982	0.889406
						HSPG2	CHRM3	0.99983	0.597098									IL13	IL4R	0.999982	0.890082
						BGN	TLR2	0.999831	0.597369									COL4A4	ITGA2	0.999983	0.890432
						HLA-B	KIR2DL3	0.999831	0.597869									COL4A1	ITGAV	0.999983	0.890738
						COL18A1	GPC1	0.999833	0.599295									IL23A	IL23R	0.999983	0.890919
						BMP7	ACVR2A	0.999833	0.599575									GDF5	ACVR2B	0.999983	0.890919
						COL1A1	FLT4	0.999834	0.600923									SELPLG	SELP	0.999984	0.892318
						CALM1	EGFR	0.999835	0.601355									WNT5A	FZD3	0.999986	0.894034
						FGF1	FGFR1	0.999835	0.601945									SFTPD	LY96	0.999987	0.89451
						ANGPTL4	TIE1	0.999835	0.602195									DKK1	LRP5	0.999988	0.895342
						AGRN	ATP1A3	0.999838	0.604753									SEMA4D	PLXNB2	0.999991	0.896838
						EGFL8	NCR3	0.999838	0.605251									COL18A1	GPC1	0.999994	0.898019
						VEGFA	SIRPA	0.999839	0.605776
						SAA1	FPR1	0.999839	0.606172
						HSPG2	ITGA2	0.999841	0.608625
						PSAP	CD1B	0.999841	0.608746
						EREG	EGFR	0.999842	0.609038
						GDF11	ACVR1B	0.999842	0.609469
						COL8A1	ITGA1	0.999842	0.609617
						HLA-G	KLRC1	0.999843	0.610274
						COL4A2	CD93	0.999843	0.610741
						SHBG	CLDN4	0.999843	0.610767
						SPP1	ITGA9	0.999844	0.611681
						HSPG2	SDC1	0.999845	0.612564
						ARF1	INSR	0.999845	0.612599
						MFGE8	PDGFRB	0.999845	0.612623
						GZMB	CHRM3	0.999846	0.613816
						ADAM15	ITGA9	0.999847	0.615047
						COL4A1	CD93	0.999848	0.616604
						CLEC2B	KLRF1	0.999849	0.617354
						RGMA	BMPR2	0.999849	0.617466
						FARP2	PLXNA1	0.99985	0.61819
						COL3A1	ITGA2	0.99985	0.619257
						SEMA3A	PLXNA3	0.999851	0.619369
						MDK	TSPAN1	0.999852	0.621394
						SEMA4D	ERBB2	0.999852	0.621629
						B2M	KIR2DL1	0.999852	0.621665
						TGFB3	TGFBR1	0.999853	0.622796
						DCN	EGFR	0.999854	0.623473
						DKK1	LRP5	0.999854	0.623839
						LAMC2	ITGB4	0.999854	0.6239
						IL23A	IL12RB2	0.999856	0.625488
						PI3	PLD2	0.999856	0.625712
						COL1A2	CD36	0.999856	0.626139
						RNASE2	TLR2	0.999856	0.626226
						EREG	ERBB2	0.999857	0.626879
						LAMA3	ITGA3	0.999857	0.626964
						SEMA3C	NRP1	0.999857	0.627249
						CD14	TLR6	0.999857	0.627309
						CXCL1	ACKR1	0.999858	0.627631
						CALCB	ADRB2	0.999858	0.627797
						INHBB	SMAD3	0.999858	0.62793
						EFNA5	EPHA1	0.999858	0.628486
						IRAK4	TLR4	0.999859	0.628842
						EFNB2	PECAM1	0.999859	0.628852
						FN1	COL13A1	0.999859	0.628918
						ASIP	F11R	0.99986	0.630393
						VCAM1	ITGA9	0.999861	0.63131
						FGF17	FGFR1	0.999861	0.631409
						POMC	GPR84	0.999864	0.635523
						LAMC1	ITGA2	0.999864	0.635702
						HSPG2	LRP1	0.999865	0.636915
						WNT7A	LRP6	0.999865	0.637176
						GNAI2	S1PR5	0.999866	0.637709
						IL1B	IL1R1	0.999866	0.638178
						ADM	RAMP3	0.999867	0.638655
						LAMB3	ITGA2	0.999867	0.638744
						UCN2	CRHR1	0.999867	0.639514
						PTN	SDC1	0.999868	0.639884
						JAG2	NOTCH2	0.999868	0.640066
						EDN1	EDNRB	0.999868	0.641041
						BMP7	BMPR2	0.99987	0.642633
						RPS27A	TLR4	0.99987	0.64366
						FGF7	NRP1	0.99987	0.64366
						PTN	PLXNB2	0.999871	0.644197
						PLAU	ST14	0.999871	0.644235
						ASIP	ATRN	0.999871	0.644894
						EFNB1	EPHB4	0.999872	0.644983
						FGF2	SDC4	0.999872	0.645063
						PDGFB	PDGFRB	0.999873	0.646819
						ADM2	VIPR1	0.999873	0.647227
						ANOS1	SDC2	0.999874	0.648128
						WNT5A	FZD1	0.999874	0.648234
						ORM1	CCR5	0.999874	0.648234
						TNC	SDC1	0.999874	0.648247
						PGF	FLT1	0.999874	0.648428
						SELPLG	SELP	0.999874	0.648603
						LPL	LRP1	0.999875	0.648934
						CCL13	CCR1	0.999875	0.649751
						FBN1	ITGB6	0.999875	0.649784
						FST	BMPR2	0.999875	0.650109
						INHA	ACVR1	0.999876	0.65023
						CD14	TLR4	0.999877	0.651525
						NRG1	ERBB2	0.999877	0.652791
						UBB	LRP2	0.999878	0.653384
						CXCL2	XCR1	0.999878	0.653565
						EFNA5	EPHB6	0.999878	0.653883
						PTHLH	ADRB2	0.999878	0.653993
						RLN2	VIPR1	0.999878	0.65409
						LTA	EDNRA	0.999879	0.654268
						VEGFA	ITGA9	0.999879	0.654772
						LAMC2	ITGA3	0.99988	0.656468
						TF	LDLR	0.99988	0.656609
						UBC	TLR4	0.999881	0.657315
						PIP	NPTN	0.999881	0.657483
						INHBB	ACVR1B	0.999882	0.658299
						APOC2	LRP1	0.999882	0.659211
						BMP2	ENG	0.999882	0.65932
						BGN	TLR4	0.999882	0.659459
						VEGFB	RET	0.999883	0.660268
						IL18	IL1RL2	0.999884	0.661211
						F8	LRP1	0.999884	0.661403
						EFNA4	EPHA7	0.999884	0.661935
						MMP9	LRP1	0.999884	0.662302
						RLN2	ADRB2	0.999884	0.662345
						SHBG	SLC37A1	0.999885	0.663273
						SELPLG	ESAM	0.999886	0.664271
						NID1	COL13A1	0.999886	0.664622
						EFNA3	EPHA2	0.999886	0.665001
						EFNA1	EPHA2	0.999887	0.665688
						SEMA4D	MET	0.999887	0.666327
						LAMC1	ITGA3	0.999887	0.666634
						CXCL3	CXCR1	0.999887	0.666695
						COL11A1	ITGB1	0.999888	0.666912
						IGF2	INSR	0.999888	0.668186
						TGFB3	ACVRL1	0.999888	0.668249
						TGFA	EGFR	0.999889	0.668418
						THBS2	CD36	0.999889	0.669185
						TGFB1	ITGB8	0.999889	0.669196
						SFTPD	SIRPA	0.999889	0.669345
						HSP90B1	TLR4	0.99989	0.669917
						NID1	PTPRF	0.99989	0.669963
						MDK	LRP2	0.99989	0.670666
						CXCL2	CXCR1	0.999891	0.671369
						EFNA5	EPHA4	0.999891	0.671941
						SERPING1	SELP	0.999892	0.673431
						CD36	TLR4	0.999892	0.673621
						NRG2	ERBB3	0.999893	0.674395
						APOE	LRP2	0.999893	0.67465
						TCN2	LRP2	0.999893	0.674675
						WNT5A	FZD3	0.999893	0.675167
						LAMC2	ITGA2	0.999893	0.675377
						CD24	SELP	0.999894	0.676219
						SERPINE1	LRP2	0.999894	0.676823
						HGF	MET	0.999894	0.676993
						INHBB	ACVR1	0.999895	0.677535
						BMP7	ACVR1	0.999895	0.678225
						COL1A1	CD36	0.999895	0.678964
						HLA-A	KIR2DL1	0.999897	0.680559
						WNT5A	LRP2	0.999897	0.680627
						FGF11	FGFR1	0.999897	0.68076
						JAG1	NOTCH4	0.999897	0.681515
						LRPAP1	SORT1	0.999897	0.681829
						IL1RN	IL1RL2	0.999897	0.681883
						LAMC1	ITGB4	0.999898	0.682548
						PROS1	AXL	0.999899	0.68409
						LAMA5	ITGA3	0.9999	0.68591
						HMGB1	TLR4	0.9999	0.68591
						VCAN	SELP	0.9999	0.686053
						COL4A5	ITGA1	0.9999	0.686181
						HSPA8	LRP2	0.999901	0.686795
						BMP2	ACVR1	0.999901	0.686984
						TFPI	LRP1	0.999902	0.688222
						FN1	ITGA9	0.999902	0.688869
						PAPLN	SIRPA	0.999904	0.691238
						HLA-A	LILRB2	0.999904	0.691948
						HSPG2	COL13A1	0.999904	0.692217
						PTHLH	TSHR	0.999906	0.694285
						ACTR2	LRP2	0.999906	0.695248
						CTGF	NTRK1	0.999907	0.695818
						LAMA1	ITGA3	0.999909	0.699264
						EDA	EDAR	0.99991	0.700547
						TNC	ITGB6	0.99991	0.700828
						FGF18	FGFR1	0.99991	0.701148
						CALM1	CACNA1C	0.999911	0.70237
						INHBB	ACVR2A	0.999911	0.702412
						POMC	MC1R	0.999911	0.703668
						S100A8	TLR4	0.999912	0.703778
						RSPO3	LGR6	0.999912	0.703844
						SPINK1	EGFR	0.999912	0.704595
						BMP8B	BMPR2	0.999912	0.705242
						CFH	ITGAM	0.999912	0.705303
						HLA-G	KIR2DL4	0.999913	0.706885
						AGRN	LRP1	0.999914	0.707633
						QRFP	P2RY14	0.999915	0.70895
						LEP	LEPR	0.999915	0.709256
						TNC	PTPRZ1	0.999916	0.711077
						GNAI2	CXCR1	0.999916	0.711832
						NCAM1	ROBO3	0.999918	0.715402
						SLIT1	SDC1	0.999918	0.715734
						CCL1	CCR8	0.999919	0.715922
						LAMA5	BCAM	0.99992	0.718358
						DLL3	NOTCH1	0.99992	0.718682
						IGF1	INSR	0.99992	0.718812
						EFNB1	EPHB3	0.999921	0.719722
						ST6GAL1	CD22	0.999921	0.720195
						CCL8	CCR1	0.999921	0.720693
						VCAN	TLR2	0.999921	0.721075
						HLA-C	NOTCH4	0.999922	0.721745
						LAMA2	ITGA1	0.999922	0.722385
						SEMA6D	TREM2	0.999922	0.722687
						PDGFC	FLT1	0.999922	0.72309
						CCL13	ACKR1	0.999923	0.724279
						VEGFA	NRP2	0.999923	0.72489
						LTF	LRP1	0.999924	0.725665
						PDGFC	PDGFRA	0.999924	0.726342
						VEGFA	RET	0.999924	0.72704
						EGF	LDLR	0.999925	0.727893
						CCL7	CCR1	0.999925	0.728149
						AMH	ACVR1	0.999925	0.728206
						UBC	LRP2	0.999925	0.728487
						SPINT1	ST14	0.999925	0.728852
						GPC3	IGF1R	0.999926	0.72955
						ADM	GPR84	0.999926	0.729788
						FLT3LG	FLT3	0.999926	0.730825
						COL8A1	ITGA2	0.999927	0.731524
						HSP90B1	TLR9	0.999927	0.732025
						PDGFC	FLT4	0.999927	0.732286
						SCT	TSHR	0.999928	0.733794
						QDPR	DYSF	0.999928	0.734777
						MLLT4	EPHB3	0.999928	0.734918
						TF	ADRB2	0.999928	0.735024
						LAMA2	ITGA3	0.999929	0.736672
						THBS2	NOTCH4	0.999929	0.736742
						DCN	MET	0.99993	0.737706
						TGFB3	ITGB6	0.999931	0.739361
						LAMA2	ITGB4	0.999932	0.742365
						SCT	RAMP2	0.999932	0.74239
						GDF11	ACVR2A	0.999933	0.744123
						LAMA2	ITGA2	0.999933	0.744194
						PSEN1	NOTCH4	0.999933	0.744822
						EGF	CAV1	0.999934	0.745964
						COL5A2	DDR1	0.999934	0.746494
						SEMA3D	NRP1	0.999934	0.746719
						INHBC	ACVR2A	0.999935	0.748637
						GDF11	BMPR1A	0.999935	0.749122
						PLAT	LRP1	0.999936	0.749685
						SEMA4C	PLXNB2	0.999936	0.750577
						CXCL6	ACKR1	0.999936	0.750684
						NRG4	ERBB2	0.999936	0.750715
						CX3CL1	CX3CR1	0.999936	0.75075
						EFNA4	EPHA2	0.999937	0.751934
						COL1A1	CD93	0.999937	0.752031
						L1CAM	ERBB3	0.999937	0.752967
						SEMA6D	PLXNA1	0.999938	0.753606
						XCL2	XCR1	0.999938	0.753676
						PSPN	GFRA1	0.999938	0.754522
						EDN1	EDNRA	0.999939	0.756131
						PLAT	ITGAM	0.99994	0.758792
						COL3A1	DDR1	0.999941	0.759204
						TGFA	ERBB2	0.999941	0.759335
						TNC	NT5E	0.999941	0.759418
						C1QA	CSPG4	0.999941	0.759593
						ZG16B	TLR5	0.999942	0.762501
						INHBA	ACVR2B	0.999943	0.762924
						CHAD	ITGA2	0.999943	0.76376
						PTHLH	GPR84	0.999943	0.763889
						TG	LRP2	0.999943	0.764198
						CSF1	CSF1R	0.999945	0.766347
						DKK1	LRP6	0.999945	0.766593
						CTHRC1	FZD6	0.999945	0.767793
						VTN	ITGA3	0.999945	0.767968
						CGN	OCLN	0.999946	0.769145
						SEMA3E	PLXND1	0.999946	0.769645
						CD40LG	ITGAM	0.999947	0.770449
						SLIT1	GPC1	0.999947	0.770865
						EDN1	ADGRL4	0.999947	0.770914
						CCL23	CCR1	0.999947	0.771001
						PDGFC	PDGFRB	0.999948	0.772108
						ANGPT2	TIE1	0.999948	0.773091
						INHBC	ACVR1B	0.999949	0.77336
						SCGB3A1	MARCO	0.999949	0.773934
						SEMA4B	DCBLD2	0.999949	0.774763
						IL16	KCND1	0.99995	0.775432
						FGF2	SDC1	0.999951	0.776548
						VTN	ITGB6	0.999951	0.777119
						NCAM1	ROBO1	0.999952	0.780785
						IL6	F3	0.999953	0.782312
						PTHLH	RAMP3	0.999953	0.783137
						ZP3	EGFR	0.999954	0.78448
						EFNA1	EPHA7	0.999954	0.784579
						PGF	NRP1	0.999954	0.784579
						TNFSF8	TNFRSF8	0.999954	0.785258
						CGN	TGFBR1	0.999954	0.785637
						CALCB	TSHR	0.999954	0.785731
						DKK2	LRP6	0.999954	0.786748
						FGF1	EGFR	0.999955	0.786996
						SERPINC1	LRP1	0.999955	0.789005
						SEMA3C	NRP2	0.999956	0.792811
						IFNL1	IFNLR1	0.999956	0.793168
						RLN2	RAMP3	0.999957	0.794052
						F10	F3	0.999957	0.794836
						FGF2	FGFRL1	0.999958	0.796291
						C1orf112	PLSCR4	0.999958	0.796827
						WNT1	LRP5	0.999958	0.797471
						LTF	LRP11	0.999958	0.798471
						TNC	ITGA2	0.999959	0.800356
						BMP2	BMPR1A	0.999959	0.801622
						TAC1	TACR1	0.999959	0.801711
						IL34	CSF1R	0.99996	0.802585
						AGRN	LRP2	0.99996	0.803578
						CALM2	CACNA1C	0.999961	0.806311
						EDA	EDA2R	0.999961	0.806311
						LAMA1	ITGB8	0.999961	0.806311
						FGF2	NRP1	0.999961	0.808552
						VTN	ITGB8	0.999961	0.808595
						MDK	PTPRZ1	0.999962	0.809025
						C4BPA	BMPR2	0.999962	0.810238
						FGF2	FGFR1	0.999962	0.810516
						LAMC3	ITGA2	0.999962	0.811552
						EFEMP2	AQP1	0.999962	0.811552
						VWF	SELP	0.999962	0.811552
						ZG16B	TLR4	0.999962	0.811552
						SEMA3A	NRP1	0.999963	0.814369
						ADM2	ADRB2	0.999963	0.815307
						ZG16B	TLR2	0.999964	0.815802
						GDF11	ACVR2B	0.999964	0.81765
						EFNA5	EPHA2	0.999965	0.818674
						DLK1	NOTCH4	0.999965	0.818881
						CXCL8	CXCR1	0.999965	0.819165
						NCAM1	GFRA1	0.999965	0.820749
						SFTPD	TLR4	0.999966	0.82214
						NMU	NMUR1	0.999966	0.823679
						COL4A1	ITGA1	0.999966	0.823679
						S100A1	TLR4	0.999967	0.824715
						C4BPA	LRP1	0.999967	0.824715
						EGF	ERBB3	0.999967	0.824715
						CD34	SELP	0.999967	0.827185
						HLA-G	LILRB2	0.999968	0.829992
						COL7A1	ITGA2	0.999968	0.830405
						EFNB2	EPHB3	0.999968	0.830405
						JAG2	NOTCH1	0.999968	0.830405
						PDGFD	PDGFRB	0.999968	0.831303
						COL11A1	ITGA2	0.999969	0.832062
						NCAM1	CACNA1C	0.999969	0.832062
						C5	C5AR1	0.999969	0.833263
						LAMC3	ITGB4	0.999969	0.833263
						HRAS	TLR2	0.999969	0.833263
						SEMA3A	PLXNA1	0.999969	0.834429
						FGF2	SDC2	0.99997	0.835045
						COL4A5	ITGA2	0.99997	0.83562
						CAMP	IGF1R	0.99997	0.83737
						TNFSF12	TNFRSF8	0.999971	0.838612
						PDGFA	PDGFRA	0.999971	0.839668
						WNT1	FZD7	0.999971	0.840184
						NTF3	NTRK2	0.999972	0.841066
						LAMC3	ITGA3	0.999972	0.841703
						HRAS	TLR9	0.999972	0.842355
						CALCB	RAMP2	0.999973	0.844052
						LAMA5	SDC1	0.999973	0.844058
						APOC2	LRP2	0.999973	0.844058
						RPS27A	LRP2	0.999974	0.846397
						RLN2	RAMP2	0.999974	0.847329
						SERPINE2	LRP1	0.999974	0.848335
						THBS2	NOTCH3	0.999974	0.848335
						WNT1	FZD3	0.999974	0.848519
						GPC3	LRP2	0.999974	0.848696
						FGF13	EGFR	0.999975	0.849086
						LAMA1	ITGA2	0.999975	0.849086
						LAMA5	ITGA2	0.999975	0.849086
						WNT5A	MCAM	0.999976	0.852379
						PTHLH	RAMP2	0.999976	0.853983
						KITLG	EPOR	0.999976	0.854186
						F10	ITGAM	0.999976	0.854294
						IL1A	IL1R1	0.999977	0.85534
						EDN1	KEL	0.999977	0.85534
						CSF3	CSF1R	0.999977	0.855745
						LAMA5	ITGB4	0.999978	0.85722
						LAMA1	ITGA1	0.999978	0.858463
						FN1	ITGB8	0.999979	0.858976
						ADM2	RAMP1	0.999979	0.860924
						ADM2	TSHR	0.999979	0.861086
						TF	TFR2	0.99998	0.861744
						APOA1	LDLR	0.99998	0.861971
						SERPINE1	LRP1	0.999981	0.863841
						OXT	OXTR	0.999981	0.865381
						COL1A2	FLT4	0.999982	0.865743
						TNC	ITGA9	0.999983	0.86779
						SCT	VIPR2	0.999983	0.868095
						F12	GP1BA	0.999983	0.868173
						CD274	CD80	0.999983	0.868173
						SEMA5A	MET	0.999984	0.870032
						APOA1	LRP2	0.999984	0.870465
						DKK1	KREMEN2	0.999985	0.871637
						L1CAM	ERBB2	0.999986	0.873335
						LAMA1	NT5E	0.999989	0.876917
						CALCB	RAMP1	0.99999	0.878034
						LIPC	LRP1	0.999991	0.878932
						RSPO1	LRP6	0.999993	0.880832
						APOA1	LRP1	0.999994	0.88147
						ZG16B	TLR6	0.999994	0.881952
						DLL3	NOTCH3	0.999997	0.883203
						XCL1	XCR1	0.999997	0.883341
						CALCB	VIPR1	0.999997	0.883341
						FGF13	FGFR1	0.999998	0.883624
						RSPO3	LRP6	0.999999	0.883856

## Sheet: CD4 Tcell-Myeloid
CD4 T cell (ligand ) Myeloid (receptor)
Patient 1						Patient 2						Patient 3						Patient 4						Patient 5
Ligand..CD4..T.cells.	Receptor..Myeloid.	IMDI	Pvalue			Ligand..CD4..T.cells.	Receptor..Myeloid.	IMDI	Pvalue			Ligand..CD4..T.cells.	Receptor..Myeloid.	IMDI	Pvalue			Ligand..CD4..T.cells.	Receptor..Myeloid.	IMDI	Pvalue			Ligand..CD4..T.cells.	Receptor..Myeloid.	IMDI	Pvalue
HLA-A	APLP2	0.995352	0.00552328			VIM	CD44	0.979129	0.00553757			VIM	CD44	0.993979	0.0160601			HLA-B	CANX	0.960321	0.0484185			HLA-A	APLP2	0.991774	0.0353737
VIM	CD44	0.995782	0.00915637			HLA-B	CANX	0.979525	0.0061631			PKM	CD44	0.994167	0.0178214			HLA-B	LILRB2	0.961377	0.050112			RPS19	C5AR1	0.991982	0.0372289
HLA-B	CANX	0.9958	0.00935275			HLA-A	APLP2	0.980236	0.00734947			HLA-A	APLP2	0.994386	0.0199853			HLA-B	LILRB1	0.962004	0.051221			B2M	HLA-F	0.992279	0.0399781
LGALS1	PTPRC	0.996193	0.0142432			B2M	HLA-F	0.981601	0.0100266			B2M	HLA-F	0.994729	0.0235616			B2M	LILRB2	0.96361	0.0539221			B2M	TFRC	0.992309	0.0402326
B2M	HLA-F	0.996282	0.0156152			B2M	LILRB2	0.984008	0.0167577			HLA-B	CANX	0.994966	0.0265265			HLA-A	APLP2	0.965098	0.0567017			HLA-B	CANX	0.992384	0.0409541
ICAM3	ITGB2	0.996311	0.0161416			RPS19	C5AR1	0.984011	0.0167769			HLA-C	LILRB2	0.995041	0.0275427			HLA-A	LILRB2	0.966206	0.0588068			B2M	LILRB2	0.992709	0.0441787
HLA-A	LILRB2	0.996421	0.0182036			ALOX5AP	ALOX5	0.984029	0.016844			B2M	LILRB2	0.995092	0.0282059			RPS27A	TGFBR2	0.966286	0.058964			HLA-A	LILRB2	0.99275	0.0445847
B2M	LILRB2	0.996453	0.0188528			HLA-B	LILRB2	0.984288	0.0177943			HLA-C	LILRB1	0.995128	0.0286903			B2M	LILRB1	0.966558	0.0595471			VIM	CD44	0.992797	0.0450622
UBC	TLR4	0.996524	0.0202902			LTB	TNFRSF1A	0.984298	0.017847			HLA-A	LILRB2	0.995213	0.0298681			HLA-C	LILRB1	0.967299	0.0610691			HLA-C	LILRB2	0.993336	0.0510528
ANXA1	FPR3	0.996567	0.021193			HLA-B	LILRB1	0.984312	0.0178889			CALM1	ABCA1	0.995462	0.0336748			VIM	CD44	0.967381	0.061282			HLA-A	LILRB1	0.99377	0.0564334
HLA-B	LILRB1	0.996577	0.0213812			PKM	CD44	0.98455	0.0187518			B2M	LILRB1	0.995637	0.0366181			RPS19	C5AR1	0.967523	0.0616036			HLA-B	LILRB2	0.99402	0.0595991
RPS27A	TLR4	0.996599	0.0218504			B2M	LILRB1	0.984649	0.0191568			HLA-A	LILRB1	0.995652	0.0369045			HLA-A	LILRB1	0.967857	0.0622981			LTB	TNFRSF1A	0.994084	0.0605456
HLA-B	LILRB2	0.996601	0.0218913			SELPLG	ITGB2	0.984804	0.0197656			CALR	HLA-F	0.995781	0.0391459			B2M	TFRC	0.968025	0.0626668			PKM	CD44	0.994258	0.0629499
CD40LG	ITGB2	0.996624	0.0223713			ICAM3	ITGB2	0.984813	0.0198207			RPS19	C5AR1	0.995807	0.0396842			HLA-C	LILRB2	0.968057	0.0627326			ANXA1	FPR3	0.994277	0.0632107
HLA-C	LILRB2	0.996634	0.022595			CD40LG	ITGB2	0.984977	0.0205013			CALR	LRP1	0.995971	0.0428277			LGALS1	PTPRC	0.968705	0.0641646			B2M	LILRB1	0.994299	0.0635494
B2M	LILRB1	0.996641	0.0228023			ANXA1	FPR1	0.98508	0.0209363			ICAM3	ITGB2	0.996001	0.0433746			CALM1	ABCA1	0.968985	0.0648034			HLA-C	LILRB1	0.994447	0.0656191
CD99	PILRA	0.996864	0.0280528			HLA-C	LILRB2	0.985111	0.0210478			HLA-B	LILRB1	0.996047	0.0443844			UBA52	TGFBR2	0.969294	0.0654751			ANXA1	FPR1	0.994637	0.0684925
CD52	SIGLEC10	0.996875	0.0283801			HLA-A	LILRB1	0.985146	0.0212084			CD99	PILRA	0.996074	0.0449529			B2M	HLA-F	0.9701	0.0672172			HLA-B	LILRB1	0.995053	0.0754738
TIMP1	CD63	0.996952	0.0305867			HLA-A	LILRB2	0.9855	0.02291			ALOX5AP	ALOX5	0.996078	0.0450584			RPS27A	TLR4	0.970113	0.0672457			CD55	ADGRE2	0.995193	0.0781052
HLA-C	LILRB1	0.996979	0.0313777			CALR	HLA-F	0.985503	0.0229328			LTB	CD40	0.996156	0.0467636			UBC	TGFBR2	0.971352	0.0700997			CALR	HLA-F	0.995234	0.0789214
UBB	TLR4	0.997003	0.0321441			CD99	PILRA	0.985665	0.0236698			ANXA1	FPR3	0.996273	0.049539			LTB	TNFRSF1A	0.971651	0.07086			LGALS1	PTPRC	0.995289	0.0800909
HMGB1	TLR4	0.997028	0.0329869			LGALS1	PTPRC	0.985813	0.0243768			HLA-B	LILRB2	0.996321	0.0506565			CD99	PILRA	0.972194	0.072292			LTB	LTBR	0.995315	0.0806441
PKM	CD44	0.997054	0.0337452			IL16	CD4	0.986405	0.0275644			LGALS1	ITGB1	0.996407	0.0528139			IFNG	IFNGR2	0.972326	0.0726707			CD40LG	ITGB2	0.995324	0.0808334
UBA52	TLR4	0.997104	0.0353817			LTB	LTBR	0.986452	0.0278508			CD52	SIGLEC10	0.996521	0.0557895			CALR	LRP1	0.972603	0.0733524			ALOX5AP	ALOX5	0.995426	0.0828821
HLA-A	LILRB1	0.997114	0.0357608			ICAM2	ITGB2	0.986584	0.0285506			SELPLG	ITGB2	0.996543	0.056401			CALM3	ABCA1	0.972663	0.0734767			CALR	LRP1	0.995437	0.0831682
UBC	TGFBR2	0.997114	0.0357799			HLA-C	LILRB1	0.986655	0.0289317			ANXA1	FPR1	0.996544	0.0564419			ALOX5AP	ALOX5	0.972891	0.0741284			HMGB1	THBD	0.995472	0.0838014
SELPLG	ITGB2	0.997142	0.0367646			RPS27A	TGFBR2	0.986737	0.0294386			UBB	TGFBR2	0.996576	0.0573807			CALM2	ABCA1	0.973045	0.07453			CD55	ADGRE5	0.995522	0.0848762
UBA52	TGFBR2	0.997206	0.0390066			TIMP1	CD63	0.986925	0.0305519			IFNG	IFNGR2	0.996597	0.0579577			LGALS1	ITGB1	0.973303	0.0752745			TIMP1	CD63	0.995664	0.0880019
LGALS1	CD69	0.997221	0.039574			ANXA1	FPR3	0.987008	0.0310792			CALM2	ABCA1	0.996606	0.0582161			HMGB1	THBD	0.973361	0.075446			RPS27A	TGFBR2	0.995814	0.0915378
LGALS1	ITGB1	0.997252	0.0407032			UBA52	TGFBR2	0.987269	0.0327041			LTB	TNFRSF1A	0.996608	0.0582549			UBC	TLR4	0.97396	0.0770995			ICAM3	ITGB2	0.995943	0.094632
HSPA1A	TLR4	0.997277	0.0417069			LGALS1	ITGB1	0.987717	0.0357431			TIMP1	CD63	0.996608	0.0582742			LTB	LTBR	0.973999	0.0772281			CALM1	ABCA1	0.995976	0.0954986
RPS19	C5AR1	0.997398	0.0465837			UBC	TGFBR2	0.987931	0.0371919			CD40LG	CD40	0.996627	0.058847			UBA52	TLR4	0.974054	0.0773911			LGALS1	ITGB1	0.996003	0.0962664
TGFB1	CXCR4	0.997489	0.0503205			LTB	CD40	0.988142	0.0387905			LTB	LTBR	0.996644	0.0593465			UBB	TGFBR2	0.974083	0.0774768			HSP90B1	TLR2	0.996012	0.0964893
CALR	HLA-F	0.997499	0.0507896			HLA-F	LILRB2	0.988397	0.0406707			UBA52	TGFBR2	0.996647	0.0594262			CD40LG	ITGB2	0.974225	0.0778641			CD99	PILRA	0.996018	0.0966366
IL16	CD4	0.997526	0.0519679			TGFB1	CXCR4	0.988492	0.041379			TGFB1	ITGB1	0.996668	0.0600872			CD52	SIGLEC10	0.974736	0.0793332			UBA52	TGFBR2	0.996048	0.0974317
IFNG	IFNGR1	0.997561	0.0537163			CCL5	CCR1	0.988715	0.0431921			TGFB1	CXCR4	0.99673	0.0620099			CCL5	CCR1	0.975017	0.0802207			CALM1	SELL	0.996054	0.0976084
RPS27A	TGFBR2	0.997599	0.0555465			APP	CD74	0.988879	0.0444539			UBC	TGFBR2	0.996751	0.0626321			IFNG	IFNGR1	0.975073	0.0804036			UBC	TGFBR2	0.996088	0.0985907
CALM1	ABCA1	0.997621	0.0566729			UBB	TGFBR2	0.989005	0.0455804			CD40LG	ITGB2	0.996815	0.0645893			ANXA1	FPR3	0.975525	0.081837			CALM1	KCNN4	0.996186	0.101243
ANXA1	FPR1	0.997643	0.057753			HLA-F	LILRB1	0.989545	0.0503091			TGFB1	ENG	0.996836	0.0652568			PKM	CD44	0.975995	0.0833805			ANXA1	FPR2	0.996222	0.102368
ALOX5AP	ALOX5	0.997662	0.058705			CD6	ALCAM	0.989604	0.0508543			B2M	TFRC	0.996934	0.0684111			ANXA1	FPR1	0.976087	0.083672			RPS27A	LDLR	0.996224	0.102459
CALM1	SELL	0.997666	0.0589041			TGFB1	ENG	0.989617	0.0509526			PSAP	LRP1	0.996965	0.0694403			ICAM3	ITGB2	0.97609	0.0836806			LTB	CD40	0.996227	0.102564
HSP90B1	TLR4	0.997691	0.0602815			CD52	SIGLEC10	0.989639	0.0511563			LGALS1	PTPRC	0.996977	0.069886			HMGB1	TLR4	0.976651	0.0856185			RPS27A	TGFBR1	0.996291	0.104398
CALM1	INSR	0.997724	0.0620217			CALR	LRP1	0.989647	0.051227			CALM3	ABCA1	0.997064	0.0728573			UBB	TLR4	0.976899	0.0865417			CCL5	CCR1	0.996302	0.104747
UBB	TGFBR2	0.997745	0.0632818			TGFB1	ITGB1	0.989884	0.0534128			HSP90B1	ASGR1	0.997096	0.0740566			RPS27A	TGFBR1	0.977127	0.0873106			SPP1	ITGB1	0.996426	0.108473
CCL5	CCR1	0.9978	0.0662003			GNAI2	FPR1	0.989922	0.053795			RPS27A	TGFBR2	0.997167	0.0767566			CALR	HLA-F	0.97722	0.0876293			HMGB1	TLR4	0.996508	0.111108
LTB	TNFRSF1A	0.997805	0.0665003			HSP90B1	LRP1	0.989943	0.0539796			HLA-F	LILRB2	0.997225	0.0789679			UBA52	TGFBR1	0.977676	0.0893928			CD40LG	ITGAM	0.996534	0.111943
ICAM2	ITGB2	0.997809	0.0667049			RPS27A	TLR4	0.989948	0.0540215			HLA-F	LILRB1	0.997233	0.0793167			CALR	ITGAV	0.977842	0.090003			UBA52	LDLR	0.996559	0.11273
HSP90B1	TLR1	0.997816	0.067054			CD40LG	CD40	0.989962	0.0541665			UBB	TLR4	0.997348	0.0839459			HSPA1A	TLR4	0.978218	0.0915822			SAA1	FPR1	0.996562	0.112882
CALM2	ABCA1	0.997829	0.0677959			CALM3	ABCA1	0.990042	0.0549143			TGFB1	TGFBR2	0.997351	0.0841203			TGFB1	ENG	0.978364	0.0922367			CALR	ITGAV	0.996606	0.114247
UBA52	TGFBR1	0.997916	0.0727164			CALM1	ABCA1	0.990228	0.0566974			LRPAP1	LRP1	0.997369	0.0848351			UBC	TGFBR1	0.979015	0.0949621			SPP1	CD44	0.996619	0.114638
LTB	LTBR	0.997917	0.07282			CALM2	ABCA1	0.990296	0.0573745			MFNG	NOTCH2	0.997369	0.0848653			UBB	TGFBR1	0.97912	0.0954065			CD40LG	CD40	0.996629	0.114926
UBB	ADRB2	0.997946	0.074732			GNAI2	C5AR1	0.990454	0.0588952			HSP90B1	LRP1	0.997412	0.0866761			LTB	CD40	0.97928	0.0961697			HLA-F	LILRB2	0.996631	0.114995
HLA-F	LILRB1	0.997987	0.0773314			LRPAP1	SORL1	0.990492	0.0593242			LTA	TNFRSF14	0.997422	0.0870851			CD40LG	ITGAM	0.979325	0.0963669			CALM2	ABCA1	0.996648	0.115555
B2M	TFRC	0.997994	0.0777405			RPS27A	TGFBR1	0.990596	0.0604219			RPS27A	TLR4	0.997435	0.0877096			HSP90B1	LRP1	0.979344	0.0964541			HSP90B1	LRP1	0.99666	0.115948
HSP90B1	TLR2	0.99802	0.0795734			FYN	SPN	0.990708	0.0616251			GNAI2	C5AR1	0.997439	0.087856			TNF	TNFRSF1B	0.979733	0.098259			PSAP	LRP1	0.996722	0.118165
CALR	LRP1	0.998022	0.0797943			CYR61	ITGB2	0.990712	0.0616634			HMGB1	TLR4	0.99747	0.0892038			TGFB1	ITGB1	0.979872	0.0988664			GNAI2	C5AR1	0.996739	0.118784
CCL5	CCR5	0.998054	0.08187			SELPLG	SELL	0.990867	0.0634094			IL16	CD4	0.997478	0.0895397			TGFB1	TGFBR2	0.979877	0.0988979			GNAS	ADCY7	0.996746	0.118948
UBA52	ADRB2	0.998055	0.0819382			TGFB1	TGFBR2	0.990919	0.0640098			CALR	ITGAV	0.997479	0.0896323			LGALS1	CD69	0.980095	0.0999811			GNAI2	FPR1	0.996764	0.119554
CALM2	INSR	0.998071	0.0829719			CALM2	SELL	0.99097	0.0646425			UBC	TLR4	0.997514	0.0910921			ANXA1	DYSF	0.980096	0.099984			RPS27A	TLR4	0.996771	0.119777
HSP90B1	LRP1	0.99811	0.0856067			APOE	SORL1	0.990985	0.0647791			UBA52	TLR4	0.997541	0.0922979			GNAI2	C5AR1	0.98015	0.100263			CD6	ALCAM	0.996811	0.121159
RPS27A	TGFBR1	0.998115	0.0860595			CD55	ADGRE5	0.990987	0.0647911			TNF	TNFRSF1A	0.997555	0.0929115			RPS27A	RIPK1	0.980388	0.101435			HLA-F	LILRB1	0.996832	0.121945
CCL4	CCR1	0.998121	0.0864305			UBC	TGFBR1	0.991239	0.0676527			COL1A1	CD44	0.997563	0.0932581			CALM1	PTPRA	0.980447	0.101746			UBA52	TLR4	0.996878	0.123615
GNAI2	FPR1	0.998127	0.0868314			HMGB1	THBD	0.991253	0.0678277			TNF	TRADD	0.997649	0.0972565			HLA-F	LILRB2	0.980526	0.102098			UBB	TGFBR2	0.996917	0.12506
CALM3	SELL	0.998181	0.0907864			CALM1	SELL	0.991308	0.0685192			COL1A1	ITGB1	0.997669	0.0981845			TNF	TNFRSF1A	0.980676	0.102855			CALM1	PTPRA	0.996925	0.125311
CALM2	SELL	0.998182	0.0908791			CALM3	SELL	0.991391	0.0695162			TGFB1	ITGAV	0.997713	0.100495			HLA-F	LILRB1	0.980825	0.103621			LGALS1	CD69	0.996931	0.125555
TGFB1	ITGB1	0.998202	0.0923792			SPON2	ITGB2	0.991554	0.0714503			LGALS1	CD69	0.997777	0.103944			TIMP1	CD63	0.981003	0.104533			CD52	SIGLEC10	0.99694	0.125898
HSP90B1	TLR7	0.998203	0.0923983			PSAP	LRP1	0.991581	0.0717679			HSP90B1	TLR4	0.997871	0.109062			CD40LG	CD40	0.981022	0.104634			TGFB1	ITGB1	0.996966	0.126846
CD55	ADGRE5	0.998228	0.0942285			LTA	TNFRSF1A	0.991672	0.0728847			GNAI2	FPR1	0.997919	0.11185			CALM1	KCNQ1	0.981031	0.104669			UBB	TGFBR1	0.996984	0.127559
HSPA8	ADRB2	0.998235	0.0947631			UBA52	TLR4	0.991687	0.0730525			IFNG	IFNGR1	0.997933	0.112638			SELPLG	ITGB2	0.981182	0.105453			CALM2	SELL	0.99701	0.128485
UBC	ADRB2	0.998239	0.095014			PSEN1	CD44	0.991723	0.0734995			CCL5	SDC4	0.998042	0.11921			CCL4	CCR1	0.982361	0.111728			CCL4	CCR1	0.997037	0.12957
CD55	ADGRE2	0.99826	0.0966969			B2M	TFRC	0.991859	0.0752359			IL21	IL2RG	0.998058	0.120192			UBA52	RIPK1	0.982388	0.111866			FN1	PLAUR	0.997045	0.129869
IL2	CD53	0.998262	0.0968524			UBA52	TGFBR1	0.991897	0.0756937			CD6	ALCAM	0.998087	0.122067			GNAS	ADCY7	0.982418	0.112033			CALM3	ABCA1	0.997061	0.130506
GNAI2	ADCY7	0.998277	0.0979953			UBB	TGFBR1	0.991912	0.075889			CALM1	KCNN4	0.998103	0.123167			TGFB1	CXCR4	0.982435	0.112139			UBC	TGFBR1	0.997065	0.130645
GNAI2	C5AR1	0.998278	0.0980771			LTA	TNFRSF1B	0.99195	0.0764031			APP	CD74	0.99811	0.123587			CALM3	KCNQ1	0.982485	0.112417			UBB	LDLR	0.997095	0.131874
UBB	TGFBR1	0.998286	0.0986935			LGALS3BP	ITGB1	0.991997	0.0770023			LGALS3BP	ITGB1	0.998113	0.123865			IL16	CD4	0.982613	0.113143			UBB	TLR4	0.997103	0.132189
HLA-F	LILRB2	0.998287	0.0987617			LGALS1	CD69	0.992025	0.0773845			AZGP1	ITGAV	0.998162	0.127043			CD6	ALCAM	0.983136	0.11606			UBA52	TGFBR1	0.99716	0.134562
TNF	TNFRSF1A	0.998292	0.0992117			CALR	ITGAV	0.992031	0.077454			BTLA	TNFRSF14	0.998184	0.128546			CD55	ADGRE5	0.983155	0.116192			FYN	SPN	0.997203	0.136465
LRPAP1	LRP1	0.998351	0.104277			SELPLG	ITGAM	0.992043	0.0776002			LRPAP1	SORL1	0.998195	0.129267			PSAP	LRP1	0.983273	0.116859			UBC	TLR4	0.997242	0.138106
IL2	IL2RG	0.998367	0.105521			HMGB1	TLR4	0.992064	0.077931			LTA	TNFRSF1A	0.998198	0.129465			TGFB1	ITGAV	0.983384	0.117492			SAA1	FPR2	0.997316	0.141272
COL1A2	CD44	0.998396	0.10809			CCL4	CCR1	0.99207	0.0779981			TNF	TNFRSF1B	0.998199	0.129523			UBA52	NOTCH1	0.983455	0.117879			UBC	LDLR	0.997324	0.141591
GNAS	ADCY7	0.998407	0.109015			CALM1	KCNN4	0.9921	0.0784439			HSP90B1	TLR2	0.998229	0.131745			HSP90B1	TLR4	0.983517	0.118282			FN1	C5AR1	0.997332	0.141943
UBC	TGFBR1	0.998416	0.109874			LRPAP1	LRP1	0.99212	0.0787279			HSPA1A	TLR4	0.998231	0.1319			GNAI2	FPR1	0.983552	0.118503			HSP90B1	TLR1	0.997333	0.141947
RPS27A	ADRB2	0.99843	0.111199			LTA	TNFRSF14	0.992172	0.0794205			UBA52	TGFBR1	0.998244	0.132833			UBC	RIPK1	0.983569	0.118598			FN1	CD44	0.997341	0.142328
GNAI2	UNC5B	0.998455	0.113485			HSP90B1	TLR1	0.992179	0.0795164			ICAM2	ITGB2	0.998266	0.134411			HSP90B1	ASGR1	0.98386	0.120433			SELPLG	ITGB2	0.997355	0.143028
CALM1	PTPRA	0.998465	0.114472			ADAM10	AXL	0.992253	0.0805266			UBC	TGFBR1	0.99828	0.135416			SELPLG	ITGAM	0.983934	0.120915			ARPC5	LDLR	0.997392	0.14465
LRPAP1	SORL1	0.998497	0.117541			APOE	LRP1	0.992399	0.0826033			RPS27A	TGFBR1	0.998285	0.135881			HSP90B1	TLR2	0.983952	0.121033			TGFB1	CXCR4	0.997442	0.147067
COL1A1	ITGB1	0.998505	0.118381			DUSP18	RPSA	0.992406	0.0827184			HSP90B1	TLR7	0.998313	0.137998			TNF	TRADD	0.983989	0.121279			GNAI2	ADCY7	0.997562	0.152956
UBA52	SMAD3	0.998508	0.118673			CALM1	PTPRA	0.992447	0.0833259			TNFSF14	TNFRSF14	0.99832	0.138603			TNFSF14	LTBR	0.984141	0.122251			HSP90B1	ASGR1	0.997595	0.154732
ADAM10	AXL	0.998555	0.123304			IL2	CD53	0.992505	0.0841588			CALM1	PTPRA	0.998323	0.138803			HSP90B1	TLR1	0.98415	0.122311			LRPAP1	LRP1	0.997603	0.155144
TNF	TNFRSF1B	0.998555	0.123337			UBC	TLR4	0.992522	0.0844308			HSP90B1	TLR1	0.998343	0.140422			LRPAP1	LRP1	0.984183	0.122518			IFNG	IFNGR2	0.997615	0.155811
SELPLG	SELL	0.998562	0.123975			CTGF	ITGB2	0.992536	0.0846297			CCL4	CCR1	0.998372	0.142595			TNFSF14	TNFRSF14	0.98419	0.122563			IFNG	IFNGR1	0.997674	0.158945
IFNG	IFNGR2	0.998582	0.125947			LGALS9	HAVCR2	0.99257	0.0850803			TNFSF14	LTBR	0.998373	0.142657			LGALS3BP	ITGB1	0.984345	0.123572			SPP1	ITGAV	0.99771	0.161034
LTB	CD40	0.998584	0.126108			ICAM2	ITGAM	0.99275	0.0877371			LTA	TNFRSF1B	0.998385	0.143673			CALM2	KCNQ1	0.984551	0.124939			FN1	ITGB1	0.997711	0.16108
KLRB1	CLEC2D	0.998591	0.126883			UBB	TLR4	0.992876	0.0896197			HEBP1	FPR3	0.998429	0.147093			HSP90B1	TLR7	0.98468	0.125904			CD40LG	TRAF3	0.997803	0.166536
PSEN1	CD44	0.998607	0.128481			CD40LG	ITGAM	0.992877	0.089634			LTA	LTBR	0.998446	0.14846			ICAM3	ITGAL	0.984716	0.126124			CALM1	FAS	0.997818	0.167466
APP	CD74	0.998626	0.130469			GNAS	ADCY7	0.992935	0.0905208			CCL5	CCR1	0.998476	0.150953			GNAI2	ADCY7	0.984915	0.127497			RPS27A	RIPK1	0.99782	0.167609
CD40LG	ITGAM	0.99863	0.130889			B2M	CD1B	0.992968	0.0909834			LGALS9	HAVCR2	0.998481	0.151431			TGFB1	ITGB5	0.98494	0.12766			CALM3	SELL	0.997828	0.168078
PSAP	LRP1	0.998641	0.132204			HSP90B1	ASGR1	0.992973	0.0910673			DUSP18	RPSA	0.998482	0.15153			UBB	RIPK1	0.984995	0.128066			HSPA8	LDLR	0.997856	0.169702
COL1A1	CD44	0.998649	0.133085			PTDSS1	SCARB1	0.993011	0.0916676			FYN	SPN	0.998485	0.151814			CD55	ADGRE2	0.985005	0.128123			UBC	RIPK1	0.997864	0.170211
ADAM17	ITGB1	0.998651	0.133432			CD48	CD2	0.99302	0.0918091			GNAS	ADCY7	0.998508	0.153862			TLN1	ITGB5	0.985038	0.128373			ICAM2	ITGB2	0.997881	0.171362
ACTR2	ADRB2	0.998652	0.133462			CD55	ADGRE2	0.993042	0.0921853			TNF	TRAF2	0.998512	0.154196			TGFB1	TGFBR1	0.985264	0.12998			FN1	SDC2	0.997891	0.171982
CD40LG	CD40	0.998662	0.134577			TGFB1	TGFBR1	0.993052	0.0923052			SELPLG	ITGAM	0.998514	0.154422			B2M	HFE	0.985537	0.132055			HSPA1A	TLR4	0.997913	0.173423
FYN	SPN	0.998672	0.135633			MDK	ITGA4	0.993052	0.0923064			UBB	TGFBR1	0.998548	0.157499			CCL5	CCR5	0.985881	0.13469			LRPAP1	SORL1	0.997914	0.173488
ICAM3	ITGAL	0.998683	0.136928			ADAM15	ITGB1	0.99306	0.0924262			CD40LG	ITGAM	0.998549	0.157548			CALM1	SELL	0.985915	0.134979			UBA52	RIPK1	0.997945	0.175558
PTDSS1	JMJD6	0.99869	0.137733			PTDSS1	JMJD6	0.993113	0.093307			ICAM1	ITGB2	0.998563	0.158859			CD55	CR1	0.985963	0.13537			HSP90B1	TLR4	0.997969	0.177218
UBB	LDLR	0.998704	0.139397			TNF	TNFRSF1B	0.993175	0.0943088			TGFB1	ACVRL1	0.99857	0.159622			TNFSF10	TNFRSF10B	0.986034	0.135942			APP	CD74	0.997974	0.177544
ARF1	INSR	0.998711	0.140111			LTA	LTBR	0.993214	0.0950003			DUSP18	CD151	0.998573	0.159869			TNF	TNFRSF21	0.986207	0.137267			IL16	CD4	0.99798	0.177922
MFNG	NOTCH2	0.998715	0.14066			CCL5	SDC4	0.993218	0.0950566			GSTP1	TRAF2	0.998588	0.161191			RPS27A	LDLR	0.986277	0.137863			CALR	SCARF1	0.997981	0.178023
CCL5	SDC4	0.998724	0.141661			MDK	ITGB1	0.993229	0.0952315			ANXA1	DYSF	0.998596	0.162104			RPS27A	ADRB2	0.986386	0.138762			COL3A1	ITGB1	0.997985	0.178269
TGFB1	ENG	0.998734	0.14273			DUSP18	ITGB1	0.993229	0.0952375			APOE	LRP1	0.99861	0.163452			CALM1	FAS	0.986551	0.140056			UBA52	SMAD3	0.997995	0.178926
ARPC5	ADRB2	0.998767	0.146728			MFNG	NOTCH2	0.993232	0.0952795			CCL5	SDC1	0.998622	0.164503			UBC	LDLR	0.986566	0.140175			TGFB1	SDC2	0.998002	0.179481
IRAK4	TLR4	0.998768	0.146854			IL2	IL2RG	0.993284	0.0961255			PSEN1	CD44	0.998634	0.165711			ANXA1	FPR2	0.986763	0.14189			TGFB1	ENG	0.998008	0.179933
ICAM2	ITGAM	0.998771	0.147301			HEBP1	FPR3	0.993326	0.0968002			HMGB1	THBD	0.998639	0.166215			UBC	ADRB2	0.986859	0.142692			TGFB1	ITGAV	0.998031	0.181565
UBA52	LDLR	0.998828	0.154657			APP	NCSTN	0.993337	0.0970279			TGFB1	CD109	0.998641	0.16646			CALR	SCARF1	0.98712	0.144903			PSAP	SORT1	0.998034	0.181734
RPS27A	SMAD3	0.998833	0.155424			TNF	TNFRSF1A	0.993427	0.0985366			IRAK4	TLR4	0.998647	0.167102			UBA52	LDLR	0.987131	0.145			SPON2	ITGB2	0.998086	0.185562
CCL4	CCR5	0.99886	0.158926			HLA-C	CD3D	0.993428	0.0985498			SEMA4D	CD72	0.998662	0.168604			CD40LG	TRAF3	0.987148	0.145158			CCL5	SDC4	0.998102	0.18683
IRAK4	TLR7	0.99886	0.158991			COL1A1	ITGB1	0.993443	0.0988002			PTDSS1	SCARB1	0.998677	0.170331			CSF2	CSF1R	0.987206	0.145674			APOE	LRP1	0.998103	0.186841
CALM1	FAS	0.998861	0.159013			B2M	CD1A	0.993493	0.099657			COL1A1	ITGAV	0.998698	0.172519			SPTAN1	PTPRA	0.987214	0.145752			THBS1	CD47	0.998104	0.186929
RPS27A	LDLR	0.998869	0.160134			GNAI2	ADCY7	0.993494	0.0996822			APP	LRP1	0.99871	0.173705			LRPAP1	SORL1	0.98723	0.145892			FN1	ITGAV	0.99811	0.187318
PLAT	ITGB2	0.998884	0.162237			HSPA1A	TLR4	0.993525	0.100269			SEMA4D	PLXNB2	0.998761	0.179226			CSF2	ITGB1	0.987587	0.14891			APOE	SORL1	0.998131	0.18898
COL1A2	ITGB1	0.99889	0.163091			PSAP	SORT1	0.993537	0.100465			C1QB	LRP1	0.998784	0.181911			PSAP	SORT1	0.987595	0.148981			UBB	RIPK1	0.998132	0.189014
TGFB1	TGFBR2	0.998901	0.164752			IFNG	IFNGR1	0.993616	0.101855			ADAM10	AXL	0.998808	0.184652			HSPA8	ADRB2	0.98764	0.149367			COL1A2	CD44	0.998133	0.189171
GNAI2	CCR5	0.99891	0.166053			DUSP18	CD151	0.993617	0.10187			MMP9	CD44	0.998812	0.185093			MFNG	NOTCH2	0.98767	0.149633			SELPLG	ITGAM	0.998142	0.189836
HLA-C	NOTCH4	0.998911	0.166091			HSP90B1	TLR4	0.993645	0.102371			MDK	SDC3	0.998837	0.188118			IRAK4	TLR4	0.987757	0.150453			SEMA4D	PLXNB2	0.99815	0.190444
CALR	ITGAV	0.998912	0.166369			HLA-A	CD3D	0.993673	0.102852			MMP9	ITGB2	0.998841	0.188629			PTDSS1	SCARB1	0.987856	0.151337			CALM2	INSR	0.998162	0.191399
CALM3	ABCA1	0.998939	0.170483			APP	LRP1	0.993674	0.102872			S100A9	TLR4	0.998842	0.188848			UBA52	ADRB2	0.987986	0.152563			CCL5	CCR5	0.99817	0.192015
LGALS9	HAVCR2	0.998964	0.174307			ICAM3	ITGAL	0.993711	0.103564			RPS27A	ADRB2	0.998848	0.18958			CALM3	SELL	0.988034	0.152977			ACTR2	LDLR	0.998179	0.19277
HSPA8	LDLR	0.998965	0.174427			COL1A1	CD44	0.993726	0.103828			ICAM1	ITGAX	0.99885	0.189763			HSPA8	LDLR	0.988108	0.15365			TNFSF10	TNFRSF10B	0.998187	0.193332
CALM3	INSR	0.99899	0.178428			ADAM17	ITGB1	0.993755	0.104317			ICAM1	IL2RG	0.998866	0.191921			CALM2	SELL	0.988123	0.153773			LRPAP1	LDLR	0.998188	0.193477
SELPLG	ITGAM	0.998996	0.179382			IFNG	IFNGR2	0.993808	0.105268			MDK	LRP1	0.998871	0.192508			TNF	RIPK1	0.988462	0.156874			ADAM17	ITGB1	0.998202	0.194573
TNFSF14	LTBR	0.999022	0.183787			APOE	SCARB1	0.99384	0.105824			FABP5	RXRA	0.998888	0.194789			UBB	ADRB2	0.988683	0.158927			FABP5	RXRA	0.998205	0.194765
NAMPT	INSR	0.999024	0.18424			SEMA4D	PLXNB2	0.993848	0.10597			CALM1	FAS	0.998896	0.195913			NUCB2	ERAP1	0.988754	0.159584			TGS1	RXRA	0.99822	0.195997
LUM	ITGB1	0.999027	0.184775			HSP90B1	TLR2	0.99399	0.108564			GNAI2	ADCY7	0.998906	0.197191			IRAK4	TLR7	0.988833	0.160359			GZMB	IGF2R	0.998225	0.196466
DUSP18	RPSA	0.99903	0.185274			BTLA	TNFRSF14	0.994004	0.10886			MDK	ITGB1	0.998909	0.197736			LTA	TNFRSF1B	0.988878	0.160806			GNAI2	CCR5	0.998233	0.197087
UBB	RIPK1	0.99904	0.187047			FASLG	TNFRSF1A	0.994041	0.109566			CALM1	SELL	0.99891	0.197824			UBB	LDLR	0.988971	0.161729			SELPLG	SELL	0.99825	0.198431
IL16	CCR5	0.999081	0.194199			IRAK4	TLR4	0.994052	0.109776			SPP1	CD44	0.99892	0.199144			SEMA4D	CD72	0.988977	0.161795			RPS27A	SMAD3	0.998282	0.20118
UBB	SMAD3	0.999083	0.194449			LRPAP1	SORT1	0.994132	0.111294			HLA-C	DDR1	0.998931	0.200658			UBA52	ACVR1	0.989049	0.162552			TNF	TNFRSF1B	0.998283	0.201273
ICAM2	ITGAL	0.999087	0.195249			CD58	CD2	0.994191	0.112465			PTDSS1	JMJD6	0.998943	0.202391			CCL5	SDC4	0.989185	0.163866			UBA52	ACVR1	0.998308	0.20325
CD40LG	TRAF3	0.999089	0.1956			B2M	CD3D	0.994225	0.113075			TNFSF10	TNFRSF10B	0.998947	0.202856			LRPAP1	SORT1	0.98922	0.164233			TGFB1	TGFBR2	0.998315	0.203891
LTA	TNFRSF1B	0.999089	0.195636			RPS27A	RIPK1	0.994237	0.113299			IL21	IL21R	0.998953	0.203627			TNFSF10	TNFRSF10D	0.989271	0.164745			COL1A2	CD36	0.998319	0.204226
SEMA4D	PLXNB2	0.9991	0.197662			MFGE8	ITGAV	0.994258	0.11374			IRAK4	TLR6	0.998973	0.206527			ARF1	PLD2	0.989291	0.164976			SPON2	ITGAM	0.99832	0.204318
UBC	SMAD3	0.999108	0.199171			TGFB1	ITGAV	0.994265	0.113902			COL1A1	ITGA5	0.99898	0.207445			IL2	CD53	0.989348	0.165593			THBS1	LRP1	0.998345	0.206556
ARPC5	LDLR	0.999109	0.199403			LTF	LRP1	0.994279	0.114194			PSAP	SORT1	0.998994	0.209637			SEMA4D	PLXNB2	0.989446	0.166621			COL6A3	ITGB1	0.998351	0.207087
CALM2	KCNQ1	0.999121	0.201473			HSP90B1	TLR7	0.994362	0.11575			LTF	LRP1	0.998995	0.209822			TGFB1	ACVRL1	0.989492	0.167108			SPP1	ITGA5	0.998359	0.207863
RPS27A	RIPK1	0.999125	0.202359			TNFSF14	LTBR	0.9944	0.116535			ICAM3	ITGAL	0.998996	0.20991			ICAM2	ITGB2	0.989566	0.167917			THBS1	ITGB1	0.998362	0.208149
CD48	CD2	0.999127	0.202695			ICAM1	ITGB2	0.994489	0.11834			LRPAP1	SORT1	0.999004	0.211307			ARPC5	ADRB2	0.989644	0.168733			SPP1	ITGA4	0.998363	0.208237
CD6	ALCAM	0.999127	0.202818			CCL5	CXCR3	0.994491	0.118382			DUSP18	ITGB1	0.999017	0.213344			CSF2	CSF2RA	0.989724	0.169572			MFNG	NOTCH2	0.998384	0.210149
CSF2	CSF2RA	0.999131	0.203584			IL16	CCR5	0.994519	0.118937			RPS27A	LDLR	0.999018	0.213409			ARPC5	LDLR	0.989732	0.169688			COL1A1	CD44	0.998391	0.210789
PSEN1	NOTCH2	0.999133	0.203838			TNFSF14	TNFRSF14	0.99457	0.119986			UBC	LDLR	0.999024	0.214414			PTDSS1	JMJD6	0.989736	0.169719			SEMA4D	CD72	0.998416	0.213201
TGFB1	ITGAV	0.999141	0.205496			IRAK4	TLR7	0.994576	0.120098			CD55	ADGRE5	0.999031	0.21542			CSF2	CSF3R	0.989829	0.170731			COL1A2	ITGB1	0.998448	0.216369
GSTP1	TRAF2	0.999147	0.206756			B2M	CD3G	0.994585	0.120289			UBC	ADRB2	0.999032	0.215704			FABP5	RXRA	0.989878	0.17128			CALM1	INSR	0.99845	0.216546
UBA52	NOTCH1	0.999148	0.206895			CTGF	LRP1	0.994634	0.121406			ARF1	PLD2	0.999035	0.216193			HLA-C	NOTCH4	0.989993	0.172492			APP	LRP1	0.998468	0.218487
AZGP1	ITGAV	0.999161	0.20932			CCL5	CCR5	0.994644	0.121649			HMGB1	SDC1	0.999056	0.219474			CSF1	CSF1R	0.990004	0.172609			UBC	SMAD3	0.99847	0.218729
LGALS3BP	ITGB1	0.999163	0.209912			GNAI2	S1PR4	0.994678	0.122325			HSPA8	ADRB2	0.999057	0.219683			PSEN1	CD44	0.990039	0.172998			FN1	ITGA5	0.998474	0.219085
TGS1	RXRA	0.999164	0.210016			SPP1	CD44	0.994685	0.12248			ZG16B	CXCR4	0.999067	0.221403			CCL4	CCR5	0.990046	0.173056			TGFB1	CD109	0.998481	0.219798
SPTAN1	PTPRA	0.999165	0.210234			HLA-B	CD3D	0.994686	0.122493			UBA52	ADRB2	0.999071	0.222049			LTA	LTBR	0.990095	0.173561			SLPI	CD4	0.998487	0.220368
COL6A3	ITGB1	0.999178	0.213095			TYROBP	TREM1	0.994686	0.122507			HSPA8	LDLR	0.999072	0.222234			TGFB1	CAV1	0.990139	0.17413			LRPAP1	SORT1	0.998499	0.221554
TGFB1	TGFBR1	0.99918	0.213529			CD59	CD2	0.99469	0.122574			APOE	SCARB1	0.999072	0.222297			GNAI2	CAV1	0.990177	0.17453			C1QB	LRP1	0.998521	0.224026
COL1A2	CD93	0.999189	0.215225			TNF	TRADD	0.994693	0.12264			TNFSF10	TNFRSF10A	0.999076	0.222947			LTA	TNFRSF1A	0.990223	0.175051			APOE	LDLR	0.998533	0.225269
NUCB2	ERAP1	0.99919	0.215585			PSEN1	NCSTN	0.994697	0.122732			ZG16B	TLR4	0.999085	0.224594			LGALS9	HAVCR2	0.990299	0.175943			BTLA	TNFRSF14	0.998535	0.225445
COL1A2	CD36	0.999197	0.217023			PSEN1	NOTCH2	0.994713	0.123046			UBA52	NOTCH1	0.999089	0.225223			BTLA	TNFRSF14	0.99043	0.177372			RPS27A	ADRB2	0.998565	0.228588
SPON2	ITGB2	0.999206	0.218856			SPTAN1	PTPRA	0.994771	0.124363			CD40LG	TRAF3	0.99909	0.225479			SELPLG	SELL	0.990768	0.181455			PSEN1	CD44	0.998571	0.229232
IRAK4	TLR6	0.99921	0.219807			COL18A1	ITGB1	0.9948	0.125036			CALM2	SELL	0.999095	0.226226			CALM1	INSR	0.990887	0.182921			HSP90B1	TLR7	0.998575	0.229688
CALM3	KCNQ1	0.999224	0.222775			SEMA4D	CD72	0.99483	0.125729			UBB	ADRB2	0.999096	0.226452			GNAI2	CCR5	0.990957	0.183846			VCAN	ITGB1	0.998588	0.231169
CSF2	CSF3R	0.999226	0.223443			ICAM2	ITGAL	0.994839	0.12594			ARPC5	ADRB2	0.999121	0.230918			CALM1	PDE1B	0.991064	0.185131			PLAT	ITGB2	0.998588	0.231274
UBC	LDLR	0.999257	0.230679			CD14	ITGB2	0.994842	0.126002			APOE	SORL1	0.999123	0.231166			CSF2	CSF2RB	0.991069	0.185191			SPP1	ITGB5	0.998592	0.231657
PTDSS1	SCARB1	0.999261	0.231495			BGN	LY96	0.994913	0.127592			IRAK4	TLR7	0.99914	0.234611			SPON2	ITGB2	0.991224	0.187183			GZMB	PGRMC1	0.998594	0.231874
FABP5	RXRA	0.999268	0.233235			GZMB	PGRMC1	0.994914	0.127599			ADAM15	ITGB1	0.999143	0.235117			ICAM1	ITGB2	0.991224	0.187186			COL1A2	CD93	0.99862	0.234907
B2M	HFE	0.999277	0.235622			RPS27A	ADRB2	0.994941	0.128252			POMC	GPR84	0.999144	0.235282			MFNG	NOTCH1	0.991224	0.187189			ANXA1	DYSF	0.998632	0.23635
TNFSF10	TNFRSF10B	0.99928	0.236557			MDK	LRP1	0.994948	0.128386			SPP1	ITGB1	0.999151	0.2366			OSM	IL6ST	0.991229	0.187242			TGFB1	TGFBR1	0.998635	0.236714
COL1A1	CD93	0.999281	0.236647			UBA52	RIPK1	0.994992	0.129352			HLA-G	CD4	0.999154	0.237168			CALM2	PDE1B	0.991243	0.187399			CALM3	INSR	0.998649	0.238302
CD59	CD2	0.999315	0.245525			UBC	RIPK1	0.994993	0.129381			TGFB1	SDC2	0.999158	0.23792			LTA	TNFRSF14	0.991246	0.187435			CD55	CR1	0.998658	0.239255
LRPAP1	LDLR	0.999325	0.248218			LUM	ITGB1	0.995018	0.129991			TNFSF10	TNFRSF10D	0.999161	0.238583			TGS1	RXRA	0.991309	0.188305			MMP7	CD44	0.998686	0.242542
CSF2	CSF1R	0.999325	0.248384			ICAM1	IL2RG	0.995027	0.130214			S100A8	TLR4	0.999162	0.238699			FASLG	TNFRSF1A	0.99132	0.188458			ICAM2	ITGAM	0.998689	0.242826
LAMB1	ITGB1	0.999326	0.248646			UBA52	ADRB2	0.99503	0.130283			B2M	HFE	0.999164	0.239113			ICAM2	ITGAM	0.991343	0.188779			ARF1	INSR	0.99869	0.242967
UBC	RIPK1	0.999328	0.249232			HLA-C	CD3G	0.995112	0.132207			SPTAN1	PTPRA	0.99917	0.240235			RPS27A	SMAD3	0.991622	0.192361			FN1	ITGA4	0.998694	0.243522
B2M	CD1B	0.999331	0.250091			CD40LG	TRAF3	0.995136	0.132752			CSF1	CSF1R	0.99917	0.240374			IL2	IL2RA	0.991627	0.192437			UBB	SMAD3	0.998696	0.243714
PLAT	LRP1	0.999335	0.250942			CCL4	CCR5	0.995169	0.133544			CYR61	ITGB2	0.999172	0.240618			ACTR2	ADRB2	0.991629	0.192467			SPTAN1	PTPRA	0.998698	0.243947
LAMA4	ITGB1	0.999346	0.254185			HSPA8	ADRB2	0.995173	0.133648			BST2	LILRA4	0.999177	0.241679			CALM3	PDE1B	0.991751	0.194154			TNF	TRADD	0.998702	0.244421
ANXA1	FPR2	0.999349	0.255186			TGS1	RXRA	0.995232	0.135074			ACTR2	ADRB2	0.999181	0.242538			HBEGF	CD44	0.991802	0.194793			ZG16B	CXCR4	0.998709	0.24531
ACTR2	LDLR	0.999363	0.25885			TNFSF10	TNFRSF10B	0.995254	0.135655			HLA-G	LILRB2	0.999182	0.242624			CALM1	KCNN4	0.991986	0.19722			IL18	CD48	0.998719	0.246703
LTA	TNFRSF14	0.999364	0.259188			HLA-A	CD3G	0.995264	0.13589			RPS27A	RIPK1	0.999183	0.242943			IL16	CCR5	0.991994	0.197336			NUCB2	ERAP1	0.998723	0.24725
COL1A1	CD36	0.99937	0.261127			HLA-B	CD3G	0.995278	0.136239			ZG16B	TLR2	0.999186	0.243496			C1QB	LRP1	0.99213	0.199268			SAA1	SCARB1	0.998741	0.24946
OSM	IL6ST	0.999374	0.262442			SPON2	ITGAM	0.995286	0.136456			UBA52	RIPK1	0.999187	0.243763			GNAI2	EDNRB	0.992255	0.200933			TYROBP	TREM1	0.998741	0.249505
CALM1	KCNQ1	0.999378	0.263489			CALM1	KCNQ1	0.995303	0.136899			SLPI	CD4	0.999191	0.244457			GPI	AMFR	0.992311	0.201833			CALM3	KCNQ1	0.998741	0.249532
SEMA4D	CD72	0.999379	0.263805			CYR61	ITGAM	0.995316	0.137235			PLAT	LRP1	0.999191	0.244592			UBC	SMAD3	0.992315	0.201894			THBS1	CD36	0.998748	0.250367
TGFB1	SMAD3	0.999379	0.263844			GNAI2	CCR5	0.995364	0.13844			COL3A1	ITGB1	0.999191	0.24467			ICAM2	ITGAL	0.992329	0.202087			CALM1	KCNQ1	0.998757	0.251532
DUSP18	ITGB1	0.999383	0.265197			GSTP1	TRAF2	0.99542	0.139893			NUCB2	ERAP1	0.999197	0.245708			ADAM10	AXL	0.992541	0.20528			COL1A1	ITGB1	0.998758	0.251762
UBA52	RIPK1	0.999388	0.266536			UBB	RIPK1	0.99542	0.139895			LIN7C	ABCA1	0.999202	0.246685			IRAK4	TLR6	0.992569	0.205727			CCL4	CCR5	0.998759	0.251905
PSEN1	NOTCH1	0.999389	0.266866			CALR	SCARF1	0.995421	0.139947			HLA-C	CD3G	0.999208	0.247956			UBA52	SMAD3	0.992594	0.206107			SERPINE2	LRP1	0.998759	0.251909
HSP90B1	ASGR1	0.999402	0.2712			GNAI2	CXCR3	0.995436	0.140353			TYROBP	TREM1	0.999216	0.249652			APP	CD74	0.992604	0.20624			VCAN	CD44	0.99878	0.254675
COL1A2	ITGAV	0.999404	0.271625			B2M	CD247	0.995454	0.140823			UBA52	ACVR1	0.999218	0.249988			ACTR2	LDLR	0.992631	0.206638			LAMB1	ITGB1	0.998787	0.255628
TGFB1	ITGB5	0.999404	0.271696			UBB	ADRB2	0.995473	0.14133			SELPLG	SELL	0.99922	0.250479			CALM3	INSR	0.992765	0.208664			LAMB2	RPSA	0.9988	0.257542
UBA52	ACVR1	0.999408	0.272984			UBC	ADRB2	0.995477	0.141428			LAMB3	ITGB1	0.999222	0.250914			ICAM1	ITGAM	0.992847	0.209925			GNAI2	S1PR4	0.998805	0.258181
FN1	PLAUR	0.999408	0.273005			ARF1	PLD2	0.995493	0.141866			MFNG	NOTCH1	0.999225	0.251693			UBB	SMAD3	0.99287	0.210272			CALM2	KCNQ1	0.998805	0.258194
CSF2	ITGB1	0.999408	0.273161			NUCB2	ERAP1	0.995498	0.141983			IL7	IL2RG	0.999231	0.253024			PSEN1	NOTCH2	0.992924	0.211109			LTA	TNFRSF1B	0.998813	0.259235
VEGFB	NRP1	0.999413	0.274517			GZMB	IGF2R	0.995516	0.142414			MMP9	EPHB2	0.999235	0.253851			CEACAM1	CD209	0.992941	0.211368			TNF	TNFRSF1A	0.998822	0.260674
VEGFA	NRP2	0.999424	0.278103			FN1	CD44	0.995526	0.142681			CD55	ADGRE2	0.999238	0.254546			TGFB1	CD109	0.992963	0.211751			COL5A1	ITGB1	0.998827	0.261423
HEBP1	FPR3	0.999426	0.279003			CALM1	FAS	0.995539	0.143008			TGFB1	CAV1	0.99925	0.257132			C1QA	CD93	0.993014	0.21263			TGFB1	ITGB5	0.998834	0.262327
HMGB1	THBD	0.999429	0.279677			COL1A2	CD44	0.995587	0.144272			UBB	LDLR	0.999251	0.257397			ADAM17	ITGB1	0.993047	0.213136			ARF1	PLD2	0.99884	0.263228
COL3A1	ITGB1	0.999439	0.283351			SPP1	ITGB1	0.995591	0.144403			GZMB	PGRMC1	0.999263	0.2602			ADAM10	NOTCH1	0.993047	0.213137			COL1A1	CD36	0.998845	0.263936
MFNG	NOTCH1	0.999443	0.284445			FN1	PLAUR	0.995645	0.145916			SERPING1	LRP1	0.999264	0.260291			GNAI2	ADRA2B	0.993048	0.213173			APP	NCSTN	0.998849	0.264479
TNFSF14	TNFRSF14	0.999446	0.285607			ANXA1	DYSF	0.995662	0.14639			APP	NCSTN	0.999268	0.261221			QDPR	DYSF	0.993148	0.214838			TLN1	ITGB5	0.998852	0.264975
TNF	TNFRSF21	0.999448	0.286504			COL1A2	ITGB1	0.995685	0.147042			HLA-G	LILRB1	0.999269	0.261344			SPON2	ITGAM	0.993223	0.216101			THBS1	ITGA4	0.998859	0.265973
TNF	TRAF2	0.999453	0.28834			PSAP	CD1B	0.995698	0.1474			TGFB1	TGFBR1	0.99927	0.261624			TNFSF10	TNFRSF10A	0.993225	0.216158			NAMPT	INSR	0.998869	0.267298
TLN1	ITGB5	0.999456	0.289245			GNAI2	P2RY12	0.995737	0.148529			ARPC5	LDLR	0.999272	0.262276			GZMB	PGRMC1	0.99327	0.216922			CTGF	ITGB2	0.998869	0.267428
PSEN1	NCSTN	0.999457	0.289736			RPS27A	SMAD3	0.995745	0.148808			COL1A1	CD93	0.999273	0.262519			APP	LRP1	0.993331	0.218021			IRAK4	TLR6	0.998887	0.270083
APP	LRP1	0.999457	0.289813			COL3A1	ITGB1	0.995757	0.149179			PDGFB	LRP1	0.999274	0.262614			ARF1	INSR	0.993335	0.218082			APP	FPR2	0.998892	0.270991
APP	NCSTN	0.999469	0.294163			SERPINA1	LRP1	0.99577	0.149567			GNAI2	S1PR4	0.999275	0.26301			GZMB	IGF2R	0.993338	0.218139			CTGF	ITGAM	0.998897	0.271738
COL1A1	ITGAV	0.999478	0.297821			ARPC5	ADRB2	0.995774	0.149647			TGFB1	ITGB5	0.999277	0.26343			GNAI2	S1PR4	0.993348	0.218309			TNFSF10	TNFRSF11B	0.998911	0.273827
CSF2	CSF2RB	0.999485	0.300215			CTGF	ITGAM	0.995781	0.149903			MDK	ITGA4	0.999281	0.264304			ICAM1	IL2RA	0.993426	0.219641			COL11A1	ITGB1	0.998911	0.273869
GDF11	BMPR2	0.999491	0.302384			SERPING1	LRP1	0.995794	0.15032			GNAI2	CCR5	0.999281	0.264431			LIN7C	ABCA1	0.993455	0.220176			UBA52	NOTCH1	0.998915	0.274409
LIPC	LRP1	0.999492	0.302864			BST2	LILRA4	0.995797	0.150372			IL7	IL7R	0.999285	0.265189			PSEN1	NCSTN	0.993473	0.220473			KLRB1	CLEC2D	0.998919	0.27511
LTA	LTBR	0.999496	0.304536			SPINT1	ST14	0.995797	0.150374			LYZ	ITGAL	0.999288	0.265766			CCL3	CCR1	0.993534	0.221578			GSTP1	TRAF2	0.998924	0.275861
SPON2	ITGAM	0.999499	0.305845			SPP1	ITGA4	0.995806	0.150631			SPON2	ITGB2	0.999291	0.266617			ICAM1	ITGAL	0.993534	0.221585			COL1A1	CD93	0.998924	0.27597
CALM1	KCNN4	0.999505	0.307902			MDK	SDC4	0.99582	0.151054			CALM1	KCNQ1	0.999293	0.266972			IL2	IL2RG	0.993608	0.222977			COL1A2	ITGAV	0.998925	0.276151
COL18A1	ITGB1	0.999505	0.308003			CYR61	ITGA5	0.995858	0.152211			FN1	CD44	0.999302	0.269321			ITGB2	THY1	0.99367	0.224164			ICAM3	ITGAL	0.998926	0.276313
SEMA4C	PLXNB2	0.999512	0.310798			CD14	ITGB1	0.995861	0.152296			MMP9	LRP1	0.99931	0.271239			LRPAP1	LDLR	0.993706	0.224899			ZG16B	TLR2	0.99893	0.276877
CD58	CD2	0.999529	0.318405			CTGF	ITGA5	0.995871	0.152619			COL16A1	ITGB1	0.999311	0.271291			HBEGF	CD82	0.99379	0.226571			DUSP18	ITGB1	0.998933	0.277297
LIN7C	ABCA1	0.999531	0.319316			ADAM15	ITGAV	0.99589	0.153208			MMP9	ITGAM	0.999317	0.272824			ADAM15	ITGB1	0.993794	0.226674			TGFB1	CAV1	0.998945	0.279233
GNAI2	CXCR3	0.999532	0.319663			ADAM15	ITGA5	0.995932	0.154541			UBB	RIPK1	0.999322	0.274			HEBP1	FPR3	0.993797	0.226737			ADAM17	ITGA5	0.998945	0.279249
PSAP	SORT1	0.999534	0.320405			SLPI	CD4	0.995939	0.154722			CALM3	SELL	0.999326	0.275251			CALM2	INSR	0.993853	0.227807			IRAK4	TLR7	0.998945	0.279254
CALM2	MYLK	0.999547	0.326274			KLRB1	CLEC2D	0.995941	0.15477			ICAM1	ITGAM	0.999327	0.27558			TNFSF10	TNFRSF10C	0.993894	0.228575			VCAN	TLR2	0.998948	0.279662
ARF1	PLD2	0.999549	0.327295			FN1	ITGB1	0.995958	0.155313			ARF1	INSR	0.999328	0.275658			GNAI2	S1PR1	0.993957	0.229765			HMGB1	SDC1	0.998951	0.280114
BTLA	TNFRSF14	0.999564	0.334757			CXCL13	CXCR3	0.995962	0.155423			UBA52	LDLR	0.999329	0.27591			ICAM1	ITGAX	0.993967	0.229971			TNFSF14	LTBR	0.998954	0.28069
SERPINE2	LRP1	0.999571	0.337815			FABP5	RXRA	0.996079	0.159203			TNFSF12	TNFRSF12A	0.999329	0.276056			NAMPT	INSR	0.994	0.230588			LAMB2	ITGB1	0.998957	0.281244
FN1	CD44	0.999579	0.342061			PDGFB	LRP1	0.996082	0.159271			HLA-A	ERBB2	0.999339	0.278612			LTBP3	ITGB5	0.994004	0.230675			VCAN	SELL	0.998958	0.281321
GPI	AMFR	0.999579	0.342075			CALM2	KCNQ1	0.996109	0.16022			FN1	PLAUR	0.999341	0.279006			ADAM15	ITGAV	0.994023	0.231071			MFGE8	ITGAV	0.998958	0.281389
F13A1	ITGB1	0.999584	0.344704			FADD	FAS	0.996111	0.160275			HSP90AA1	ERBB2	0.999347	0.280836			HLA-C	DDR1	0.994072	0.232036			TGFB1	SMAD3	0.998964	0.282371
TGFB1	CD109	0.999588	0.346816			CALM3	KCNQ1	0.996134	0.161029			ICAM1	ITGAL	0.999348	0.280901			CALM1	MYLK	0.994156	0.233805			PLAT	LRP1	0.998968	0.283059
ADAM10	NOTCH1	0.99959	0.34795			COL1A1	CD93	0.996149	0.161543			ADAM15	ITGAV	0.999352	0.28196			CSF2	ITGA9	0.994168	0.234048			FN1	ITGB7	0.998977	0.284596
CALR	SCARF1	0.999599	0.353315			UBA52	NOTCH1	0.996169	0.162202			UBC	RIPK1	0.999353	0.2825			GSTP1	TRAF2	0.994196	0.234606			APP	TNFRSF21	0.998983	0.285543
TNF	RIPK1	0.999602	0.3546			IL15	IL2RG	0.996184	0.162721			PLAT	ITGB2	0.999354	0.282735			TNF	TRAF2	0.994218	0.235036			LTA	TNFRSF1A	0.998983	0.285579
LTA	TNFRSF1A	0.999604	0.355994			COL6A2	ITGB1	0.996188	0.162884			CALM3	KCNQ1	0.999354	0.282754			APP	TNFRSF21	0.994269	0.236085			PLAT	ITGAM	0.998985	0.285793
ADM2	GPR84	0.999607	0.357281			TGFB1	SDC2	0.9962	0.16327			CALM1	PDE1B	0.999363	0.285138			C1QA	CR1	0.994308	0.236921			CALM1	HMMR	0.998994	0.287335
PDAP1	PDGFRB	0.999609	0.358356			VASP	CXCR2	0.996212	0.1637			PLAU	PLAUR	0.999364	0.285226			FYN	THY1	0.994349	0.237792			COL1A1	ITGAV	0.998995	0.287583
POMC	GPR84	0.999611	0.359924			CYR61	ITGAV	0.996216	0.163843			GNAI2	CAV1	0.999365	0.285674			PLTP	ABCA1	0.994558	0.242207			IGFL2	IGFLR1	0.998996	0.287733
HLA-A	CD3G	0.999614	0.36146			CD14	ITGA4	0.996232	0.164392			PIP	CD4	0.999366	0.285876			ITGB3BP	ITGB5	0.994601	0.243183			CTGF	LRP1	0.999001	0.288465
VEGFA	ITGB1	0.999623	0.366907			PLAT	ITGB2	0.996263	0.165567			UBC	ERBB2	0.999369	0.286669			S100A9	TLR4	0.994772	0.247086			COL7A1	ITGB1	0.999003	0.288803
APP	TNFRSF21	0.999627	0.369021			FLT3LG	FLT3	0.996309	0.167098			RPS27A	ERBB2	0.99938	0.289922			APP	NCSTN	0.994784	0.247376			GNAI2	CAV1	0.999003	0.288898
PTN	SDC3	0.999629	0.37006			ICAM1	ITGAX	0.996322	0.167607			ICAM2	ITGAL	0.999383	0.290734			DUSP18	RPSA	0.994833	0.248472			IL16	CCR5	0.999004	0.289066
CCL5	ACKR1	0.99963	0.370908			ACTR2	ADRB2	0.996346	0.168423			TGS1	RXRA	0.999385	0.291403			ICAM1	IL2RG	0.994903	0.250067			DUSP18	CD151	0.999009	0.289985
IFNL1	IL10RB	0.999631	0.371252			COL1A1	CD36	0.996349	0.168496			CYR61	ITGAV	0.999388	0.292114			KLRB1	CLEC2D	0.994914	0.250319			CD14	ITGB2	0.999036	0.294718
CCL2	CCR1	0.999631	0.371792			LIN7C	ABCA1	0.996357	0.16881			COL4A1	ITGB1	0.999388	0.29214			HLA-B	CD3D	0.994918	0.250424			FGF7	NRP1	0.99904	0.295497
ICAM1	ITGB2	0.999632	0.37243			FN1	ITGA4	0.996387	0.169925			LAMB3	CD151	0.999399	0.295376			ADAM17	ITGA5	0.994933	0.250785			TNFSF14	TNFRSF14	0.999045	0.296266
LAMB1	ITGAV	0.99964	0.377457			BGN	TLR1	0.996398	0.17033			LRPAP1	LDLR	0.999414	0.300162			APOE	LRP1	0.994935	0.250832			IL15	IL2RG	0.999049	0.297051
GNAS	PTGIR	0.999641	0.37797			COL1A1	ITGAV	0.996406	0.170615			SPP1	ITGAV	0.999415	0.300485			TGFB1	SMAD3	0.995049	0.253571			MDK	ITGB1	0.999062	0.299571
CCL20	CXCR3	0.999644	0.379961			TIMP3	ADAM17	0.996418	0.171039			LTF	TFRC	0.999417	0.300963			FASLG	FAS	0.995079	0.254257			VCAN	TLR1	0.99907	0.300902
CALM1	PDE1B	0.999647	0.381886			GAS6	AXL	0.99643	0.171487			CALM2	KCNQ1	0.999419	0.301624			GNAI2	P2RY12	0.995084	0.25439			HLA-B	CD3D	0.999072	0.301371
COL6A2	ITGB1	0.999651	0.384379			TGFB1	CD109	0.996437	0.171702			FN1	ITGB1	0.999419	0.301749			CALM3	MYLK	0.995154	0.256224			FGF2	CD44	0.999082	0.303159
UBB	ERBB2	0.99966	0.390252			ICAM1	SPN	0.996461	0.172598			CD55	CR1	0.99942	0.302124			VCL	ITGB5	0.995218	0.257807			CD14	ITGB1	0.999083	0.303319
TIMP2	ITGB1	0.999661	0.391291			ADAM17	ITGA5	0.996564	0.176469			PLAU	ITGB2	0.999422	0.302669			DUSP18	ITGB1	0.995258	0.258838			LGALS9	HAVCR2	0.999102	0.307097
FADD	FAS	0.999661	0.391444			IRAK4	TLR6	0.99658	0.177113			CCL4	CCR5	0.999425	0.303614			FYN	SPN	0.995295	0.259778			DUSP18	RPSA	0.999106	0.307901
RARRES2	CMKLR1	0.999662	0.392033			FN1	C5AR1	0.996583	0.1772			ADAM15	ITGA5	0.999427	0.304223			SERPINE2	LRP1	0.995378	0.262			GPI	AMFR	0.999114	0.309495
UBC	ERBB2	0.999662	0.392295			GPI	AMFR	0.9966	0.177858			KLRB1	CLEC2D	0.999429	0.30491			CALM2	MYLK	0.995381	0.262107			AZGP1	ITGAV	0.999131	0.312957
FASLG	TNFRSF1A	0.999664	0.393238			MMP7	CD44	0.996637	0.179251			ADAM10	NOTCH1	0.999432	0.306032			P4HB	GPR162	0.995463	0.264344			CALM3	MYLK	0.999135	0.313727
FLT3LG	FLT3	0.999672	0.39907			COL6A3	ITGB1	0.996646	0.179598			CALM1	INSR	0.999439	0.308153			TGFB1	SDC2	0.995495	0.265227			CD48	CD2	0.999141	0.314956
P4HB	GPR162	0.999674	0.400161			AZGP1	ITGAV	0.996672	0.180607			ICAM1	IL2RA	0.999444	0.309948			TYROBP	TREM1	0.995538	0.266489			LTA	LTBR	0.999141	0.315054
VCAM1	ITGB1	0.999675	0.401028			SERPINE2	LRP1	0.996682	0.181024			TLN1	ITGB5	0.999445	0.31014			ICAM1	CAV1	0.995553	0.266939			GNAS	PTGIR	0.999153	0.317526
TGFB1	SDC2	0.999676	0.401582			LTF	TFRC	0.996715	0.182305			ICAM2	ITGAM	0.999452	0.312586			ADAM15	ITGA5	0.995579	0.267687			MMP7	CD151	0.999155	0.318083
CALM3	MYLK	0.999676	0.401718			UBA52	SMAD3	0.996727	0.182802			B2M	CD3G	0.999456	0.313899			TNFSF12	TNFRSF12A	0.995586	0.267894			C3	CD81	0.999166	0.320492
CALM1	CALCR	0.999677	0.402771			COL1A1	ITGA5	0.99676	0.184077			APP	CAV1	0.99946	0.315508			ADAM17	NOTCH1	0.995591	0.26802			HLA-C	CD3D	0.999171	0.321476
PTN	PLXNB2	0.999678	0.402935			APP	TNFRSF21	0.99676	0.184082			ACTR2	LDLR	0.999462	0.316158			CD48	CD244	0.99561	0.268551			OSM	IL6ST	0.999178	0.322846
GPC3	CD81	0.999678	0.403191			CCL2	CCR1	0.996764	0.184232			B2M	KLRD1	0.999463	0.316274			HBEGF	CD9	0.995638	0.269366			B2M	CD3D	0.999181	0.323634
ICAM1	ITGAX	0.99968	0.404285			C1QB	LRP1	0.996769	0.184446			POMC	ADRB2	0.999464	0.316772			PSEN1	NOTCH1	0.995646	0.26958			A2M	LRP1	0.999187	0.32505
HLA-A	ERBB2	0.999683	0.407048			ICAM1	ITGAM	0.99679	0.185277			EXOC3-AS1	TRAF2	0.999468	0.317958			CALM1	HMMR	0.995655	0.269836			PSEN1	NCSTN	0.999193	0.32639
VCAM1	ITGB2	0.999684	0.407604			BGN	TLR2	0.996802	0.185766			FN1	ITGAV	0.999472	0.319566			CALM1	PLPP6	0.995708	0.271414			C3	ITGAX	0.999196	0.326975
PLAT	ITGAM	0.999685	0.408314			UBC	SMAD3	0.996868	0.18854			SPP1	ITGA4	0.999477	0.321498			COL6A2	ITGB1	0.99575	0.272667			RARRES2	CCRL2	0.999209	0.330107
LAMB3	ITGB1	0.999685	0.408447			TNFSF10	TNFRSF10A	0.996881	0.189101			GZMB	IGF2R	0.999479	0.322034			IL13	IL13RA1	0.99575	0.27267			THBS1	SCARB1	0.999213	0.33091
PLTP	ABCA1	0.999686	0.409451			TNFSF10	TNFRSF10C	0.996885	0.189219			GNAI2	UNC5B	0.99948	0.322578			DUSP18	CD151	0.995809	0.274369			CALR	ITGA3	0.999219	0.332332
VCAM1	EZR	0.999689	0.41145			SPP1	ITGAV	0.996885	0.189273			FLT3LG	FLT3	0.999487	0.325126			APP	FPR2	0.995893	0.277036			LTA	TNFRSF14	0.999221	0.332957
IL4	CD53	0.999689	0.411778			RLN2	GPR84	0.996895	0.189673			C1QA	CR1	0.999488	0.325477			POMC	GPR84	0.995906	0.277392			VCAN	ITGA4	0.999223	0.333422
ITGB3BP	ITGB5	0.999694	0.415056			HRAS	TLR2	0.996937	0.191443			IL16	CCR5	0.999493	0.327244			VCAM1	ITGB2	0.995928	0.278121			TIMP3	ADAM17	0.999225	0.333844
ADAM17	ITGA5	0.999701	0.420939			PDGFB	ITGAV	0.996976	0.193187			MDK	SDC4	0.999494	0.327507			B2M	CD3D	0.995952	0.278924			RTN4	GJB2	0.999226	0.334011
IL17A	IL17RA	0.999708	0.425958			FBLN1	ITGB1	0.997005	0.194512			TNF	RIPK1	0.999496	0.328342			CALM2	PLPP6	0.995969	0.279404			LIN7C	ABCA1	0.999231	0.335054
CD55	CR1	0.999716	0.432627			TNFSF10	TNFRSF10D	0.997027	0.195476			ITGB2	THY1	0.999499	0.329363			COL6A1	ITGB1	0.995997	0.280323			CCL3	CCR1	0.999237	0.336564
TNFSF12	TNFRSF12A	0.99972	0.435739			IL23A	IL12RB1	0.997039	0.196029			ICAM1	SPN	0.999515	0.335797			VCAM1	ITGB1	0.995999	0.280383			S100A9	TLR4	0.999242	0.337856
IGF1	IGF2R	0.99972	0.435941			QDPR	DYSF	0.997048	0.196437			FN1	C5AR1	0.999517	0.336705			APOE	SORL1	0.996021	0.281098			CFH	ITGAM	0.999246	0.338781
CCL5	ACKR2	0.999723	0.438668			B2M	HFE	0.997071	0.197465			CTGF	LRP1	0.999524	0.339384			SERPINE1	PLAUR	0.996066	0.28257			UBA52	EGFR	0.999246	0.338945
CSF1	CSF1R	0.999723	0.439009			COL18A1	ITGA5	0.997074	0.197621			COL4A1	CD47	0.999526	0.340325			HLA-A	CD3D	0.996105	0.283912			HEBP1	FPR3	0.99926	0.342435
CCL5	CXCR3	0.999724	0.439746			CALM2	INSR	0.997119	0.199725			CALM2	PDE1B	0.999531	0.342447			SERPINE1	LRP1	0.996166	0.286027			HLA-A	CD3D	0.999262	0.34274
THBS1	CD36	0.999726	0.4412			COL9A2	ITGB1	0.997121	0.19981			FGG	ITGB2	0.999531	0.342667			APOE	SCARB1	0.996169	0.286104			FGF2	SDC2	0.999266	0.343895
TNF	TRADD	0.999728	0.443313			UBB	SMAD3	0.997123	0.199882			HLA-A	CD3G	0.999539	0.345871			APP	CAV1	0.996174	0.286287			COL5A1	SDC3	0.999275	0.346066
CALM2	PDE1B	0.999728	0.443357			CALM1	INSR	0.997172	0.202286			QDPR	DYSF	0.999542	0.347079			PLAT	ITGB2	0.9962	0.287123			FGF2	NRP1	0.999281	0.347567
IL4	IL2RG	0.999729	0.443682			TNF	TRAF2	0.997196	0.203439			UBA52	ERBB2	0.999544	0.347957			PLAT	LRP1	0.996207	0.287406			IRAK4	TLR4	0.999286	0.349118
THBS1	LRP1	0.999729	0.444066			MADCAM1	CD44	0.997201	0.203687			SPINT1	ST14	0.999549	0.349923			VCAM1	MSN	0.996212	0.287597			TNFSF10	TNFRSF10D	0.99929	0.349934
IL4	IL13RA1	0.999732	0.446297			A2M	LRP1	0.997203	0.203762			FASLG	TNFRSF1A	0.999551	0.350862			IFNL1	IL10RB	0.996229	0.2881			CCL5	SDC1	0.999293	0.35083
HSP90AA1	ERBB2	0.999733	0.447405			GNAI2	CXCR2	0.997218	0.20451			TGFB3	ENG	0.999555	0.352485			VCAM1	ITGA4	0.996254	0.288983			MDK	LRP1	0.999295	0.351303
CD36	TLR4	0.999734	0.448567			CCL3	CCR1	0.997276	0.207438			SYK	FCGR2A	0.999555	0.352748			IL13	IL4R	0.996276	0.289775			FN1	TNFRSF11B	0.999302	0.353278
BST2	LILRA4	0.999734	0.448834			C3	ITGB2	0.997284	0.207838			ZG16B	TLR5	0.999557	0.353431			HLA-C	CD3D	0.996338	0.291947			MMP9	ITGB2	0.999312	0.355811
LAMB3	CD151	0.999737	0.451043			POMC	GPR84	0.997313	0.209327			PSEN1	NOTCH2	0.999557	0.353659			HLA-B	CD3G	0.996414	0.294654			TNF	TNFRSF21	0.999316	0.356997
COL1A1	ITGA5	0.999739	0.453075			COL6A1	ITGB1	0.997325	0.209982			LUM	ITGB1	0.99956	0.355041			CCL3	CCR5	0.996433	0.295299			UBA52	ADRB2	0.999318	0.357645
HLA-B	CD3G	0.999741	0.454987			ANXA1	FPR2	0.997341	0.210827			TNF	TNFRSF21	0.999562	0.355638			MMP9	ITGB2	0.996441	0.29555			ADAM9	ITGB1	0.999321	0.358265
TNFSF10	TNFRSF10A	0.999742	0.455416			CSF1	CSF1R	0.99735	0.211342			APOE	LDLR	0.999564	0.356522			CALM3	PLPP6	0.996455	0.296091			GDF11	BMPR2	0.999323	0.35897
CALM1	HMMR	0.999742	0.455557			ADAM10	NOTCH1	0.997357	0.211657			HLA-C	NOTCH4	0.999565	0.357119			LGALS3BP	VANGL1	0.996518	0.298464			LAMB1	ITGAV	0.999334	0.362182
THBS1	CD47	0.999746	0.459641			S100A8	TLR4	0.997385	0.213051			VCAM1	ITGB2	0.999567	0.358107			ADAM15	ITGA9	0.996552	0.299749			APOE	SCARB1	0.999338	0.363249
SPP1	ITGA4	0.999748	0.461692			CD48	CD244	0.99741	0.214404			FN1	ITGA4	0.999569	0.359179			HRAS	TLR2	0.996553	0.299786			PSEN1	NOTCH2	0.999339	0.363541
CEACAM1	CD209	0.999752	0.46593			GNAI2	UNC5B	0.997451	0.216706			PDGFB	ITGAV	0.999572	0.360497			LY6G5C	TMEM8A	0.996561	0.300118			UBB	ADRB2	0.999344	0.365238
VCAN	TLR2	0.999753	0.466585			UBA52	ACVR1	0.997457	0.21705			CCL5	CCR5	0.999573	0.360811			MMP9	LRP1	0.996571	0.300514			CFH	SELL	0.999345	0.365487
RARRES2	CCRL2	0.999753	0.46692			SEMA4A	PLXNB2	0.997458	0.217108			FARP2	PLXNA1	0.999575	0.361864			MMP9	CD44	0.996585	0.301052			CD14	ITGA4	0.999348	0.366282
HLA-G	CD4	0.999759	0.471868			MMP7	CD151	0.997464	0.217475			COL1A1	CD36	0.999577	0.362566			B2M	KLRD1	0.996605	0.30188			ICAM2	ITGAL	0.999353	0.36763
IGF1	INSR	0.999761	0.474429			C3	C3AR1	0.997468	0.217688			COL6A1	ITGB1	0.99958	0.363757			PLAT	ITGAM	0.996627	0.30275			LTBP3	ITGB5	0.999354	0.36788
F8	LRP1	0.999763	0.476832			FN1	ITGAV	0.997472	0.217946			LAMA5	ITGB1	0.999581	0.364272			SERPINE1	ITGAV	0.996635	0.303019			C5	C5AR1	0.999354	0.368009
MDK	ITGB1	0.999763	0.476958			MFNG	NOTCH1	0.997477	0.218246			CXCL10	SDC4	0.999587	0.367452			ADAM9	ITGB1	0.996649	0.303533			UBC	ERBB2	0.999355	0.368305
GNAI2	S1PR3	0.999766	0.480253			PLAT	LRP1	0.997483	0.218552			THBS1	ITGB1	0.999591	0.369443			CD48	CD2	0.996654	0.303741			FGF2	SDC3	0.999356	0.368474
ADAM12	ITGB1	0.999768	0.481766			IL21	IL2RG	0.997488	0.218851			PLAU	LRP1	0.999592	0.369728			HLA-C	CD3G	0.996657	0.303891			SEMA3G	NRP2	0.999357	0.368821
CALM1	MYLK	0.999768	0.482241			COL1A2	CD93	0.997495	0.219229			UBB	ERBB2	0.999592	0.369865			IL16	KCNJ15	0.99667	0.304405			PTDSS1	JMJD6	0.999357	0.368915
HLA-G	LILRB2	0.999769	0.483313			CALM3	MYLK	0.997499	0.219406			CXCL13	CXCR3	0.999592	0.369876			COL1A1	CD93	0.996678	0.304698			AREG	EGFR	0.999358	0.369048
CFH	ITGAM	0.999774	0.488632			C3	CD81	0.997511	0.22006			ICAM3	ITGAD	0.999594	0.370742			BGN	LY96	0.996707	0.305933			HLA-C	DDR1	0.999363	0.370537
LAMB2	RPSA	0.999777	0.491487			LAMB2	RPSA	0.997522	0.220679			CALM3	INSR	0.999594	0.370856			SERPINE1	ITGB5	0.996709	0.306024			GDF11	ACVR1B	0.999363	0.370594
CCL4	ACKR2	0.999777	0.492052			CD14	TLR4	0.997541	0.221803			PECAM1	CD38	0.999597	0.372262			GNAI2	UNC5B	0.996841	0.311656			RARRES2	CMKLR1	0.999366	0.371549
VCL	ITGB5	0.999778	0.492857			CLCF1	IL6ST	0.997546	0.222066			PSEN1	NOTCH1	0.999599	0.373028			MMP9	ITGAM	0.996859	0.31243			LUM	ITGB1	0.999369	0.372516
MMP9	LRP1	0.999779	0.493939			TNF	TNFRSF21	0.997552	0.222419			PLAT	ITGAM	0.999604	0.375649			HLA-B	KLRD1	0.996902	0.31425			ARPC5	ADRB2	0.999371	0.373099
UBA52	ERBB2	0.99978	0.495311			FN1	ITGA5	0.99758	0.224013			UBA52	SMAD3	0.999608	0.377843			PGF	NRP2	0.996913	0.314715			TNFSF10	TNFRSF10A	0.999371	0.373204
B2M	CD247	0.99978	0.495486			LAMB2	ITGB1	0.997592	0.224688			C1QA	CD93	0.999613	0.380282			POMC	ADRB2	0.996921	0.315059			FN1	ITGA6	0.999372	0.37328
IL23A	IL12RB1	0.999781	0.495944			PODXL2	SELL	0.997604	0.225455			IL26	IL10RB	0.999614	0.38064			THBS1	CD47	0.996922	0.315132			COL1A1	ITGA5	0.999372	0.373358
PTMA	VIPR1	0.999781	0.496492			CALM2	PDE1B	0.997637	0.227521			FN1	ITGA5	0.999619	0.383163			B2M	CD3G	0.996938	0.315884			C3	ITGB2	0.99938	0.375745
ICAM1	IL2RG	0.999782	0.49703			PECAM1	CD38	0.997644	0.227979			LGALS3BP	VANGL1	0.999619	0.383533			PGF	NRP1	0.996958	0.316808			B2M	CD1B	0.999381	0.376004
CALM3	PDE1B	0.999787	0.503191			PSEN1	NOTCH1	0.997653	0.228458			CTGF	ITGB2	0.999621	0.384321			VCAM1	EZR	0.996965	0.317096			IL18	IL18BP	0.999388	0.378404
PSAP	CD1B	0.999788	0.504629			C3	IFITM1	0.997662	0.229063			CALM2	INSR	0.999623	0.385615			JAG1	CD46	0.997007	0.319034			GNAI2	UNC5B	0.999393	0.379687
SEMA4A	PLXNB2	0.999789	0.504956			COL1A2	CD36	0.997663	0.229133			SPP1	ITGA5	0.999626	0.387067			CCL5	SDC1	0.997007	0.319038			TGFB1	ACVRL1	0.999395	0.380463
FN1	ITGA4	0.99979	0.506115			JAM3	ITGB1	0.997666	0.229339			HLA-B	CD3G	0.999626	0.387112			HMGB1	SDC1	0.997037	0.32035			ADAM10	AXL	0.999395	0.380514
CD22	PTPRC	0.999791	0.507296			SAA1	FPR1	0.997667	0.229389			PLAU	ITGB1	0.999628	0.388247			JAG1	NOTCH2	0.99704	0.320501			IL2	CD53	0.999405	0.383873
HLA-C	CD3G	0.999792	0.508368			F8	LRP1	0.997671	0.229683			THBS1	CD47	0.999639	0.394174			THBS1	ITGA4	0.997045	0.320706			THBS1	SDC4	0.999409	0.385055
VCAN	TLR1	0.999792	0.50872			CALM3	INSR	0.997675	0.229885			COL4A1	ITGAV	0.999639	0.39442			ICAM3	ITGAD	0.997049	0.320909			THBS1	ITGA6	0.999413	0.386315
MATN1	ITGB1	0.999792	0.508829			TLN1	ITGB5	0.997685	0.230532			DUSP18	ITGA6	0.99964	0.394783			COL1A1	CD44	0.997054	0.321182			ANXA1	EGFR	0.999416	0.387419
CLCF1	IL6ST	0.999792	0.509391			CXCL10	SDC4	0.997693	0.231068			TNFSF13	TNFRSF14	0.99964	0.395137			HLA-A	CD3G	0.997062	0.32155			FGF7	FGFR1	0.999419	0.388097
CALM1	OPRM1	0.999794	0.511527			IL10	IL10RA	0.997712	0.232278			BGN	LY96	0.999641	0.395591			THBS1	ITGB1	0.997078	0.322341			PIGF	FLT1	0.999419	0.388269
IL24	IL10RB	0.999795	0.513136			IL10	IL10RB	0.997715	0.232475			CD48	CD2	0.999642	0.396265			ADAM9	ITGAV	0.997085	0.322681			APP	CAV1	0.99942	0.388534
PSPN	SDC3	0.999796	0.514142			CALM2	MYLK	0.997733	0.2336			CALM1	HMMR	0.999643	0.396484			ADAM9	ITGB5	0.997103	0.3235			FN1	IL17RC	0.999421	0.388763
LAMA4	ITGAV	0.999797	0.514502			BGN	TLR4	0.997734	0.233664			GNAI2	P2RY12	0.999644	0.397272			BGN	TLR4	0.99712	0.324258			RPS27A	ERBB2	0.999421	0.388826
ADM2	ADRB2	0.999798	0.51633			FN1	ITGB7	0.997735	0.233692			CYR61	ITGA5	0.999647	0.398993			THBS1	LRP1	0.997136	0.324953			THBS1	TNFRSF11B	0.999428	0.391302
COL16A1	ITGB1	0.999799	0.517385			MDK	ITGA6	0.997745	0.234317			CXCL13	ADRA2A	0.99965	0.400562			CSF2	SDC2	0.997154	0.325822			HSPA8	ADRB2	0.999428	0.391353
ADAM9	ITGAV	0.999799	0.518035			VCAN	CD44	0.997745	0.234324			COL4A1	CD93	0.99965	0.400784			BGN	TLR2	0.997196	0.327773			C3	LRP1	0.999429	0.391769
CCL3	CCR1	0.9998	0.518209			MADCAM1	ITGA4	0.997764	0.235586			HSP90B1	ERBB2	0.99965	0.400918			IL15	IL2RG	0.997214	0.328693			ITGB3BP	ITGB5	0.999432	0.392653
ANXA1	ADRA2A	0.999801	0.520612			ICAM1	ITGAL	0.997769	0.23586			DLK1	NOTCH2	0.999653	0.402627			IL15	IL15RA	0.997263	0.331054			B2M	HFE	0.999434	0.393084
COL18A1	ITGA5	0.999802	0.521368			TNF	RIPK1	0.997784	0.236871			CCL5	CXCR3	0.999659	0.406365			RLN2	GPR84	0.997265	0.331134			MDK	ITGA6	0.999435	0.3935
GNAI2	CXCR2	0.999804	0.523735			LILRB4	LAIR1	0.997814	0.238852			B2M	CD1A	0.999664	0.408891			GNAI2	CXCR2	0.997295	0.332634			WNT2	FZD1	0.999435	0.393765
COL3A1	DDR2	0.999807	0.527199			IGF2	IGF2R	0.997824	0.239483			COL5A3	SDC3	0.999665	0.409713			HSPA1A	GRIN2D	0.997299	0.332809			CTGF	ITGA5	0.999435	0.393793
ADAM9	ITGA6	0.99981	0.531623			JAM3	ITGB2	0.997839	0.240485			APOA1	LRP1	0.99967	0.412941			COL1A1	ITGB1	0.997334	0.334509			MDK	SDC3	0.999438	0.394903
THBS1	ITGA4	0.99981	0.53201			SPP1	ITGA5	0.997842	0.240673			VCAM1	EZR	0.99967	0.413182			GAS6	MERTK	0.997355	0.335623			TNFSF12	TNFRSF12A	0.999448	0.398054
VEGFA	NRP1	0.999812	0.533958			GNAS	PTGIR	0.997851	0.241287			ADAM17	ITGB1	0.999671	0.413623			ICAM1	SPN	0.99736	0.335866			LAMB3	ITGB1	0.999451	0.39911
MMP9	CD44	0.999812	0.534705			TGFB1	ACVRL1	0.997861	0.241967			GNAI2	CXCR3	0.999673	0.415029			GNAS	PTGIR	0.997363	0.336046			CALM1	MYLK	0.999454	0.400069
FN1	ITGB1	0.999812	0.534757			CALM1	CRHR1	0.997884	0.243467			RARRES2	CCRL2	0.999677	0.417301			COL18A1	ITGB1	0.997364	0.33607			C3	C3AR1	0.999464	0.403795
DUSP18	CD151	0.999813	0.535177			TIMP2	ITGB1	0.997885	0.243562			HSP90AA1	ITGB3	0.999677	0.417703			F8	LRP1	0.997375	0.336709			LYZ	ITGAL	0.999465	0.404169
VCAM1	MSN	0.999813	0.535676			ARF1	INSR	0.997885	0.24357			VEGFB	NRP1	0.999684	0.42207			IL15	IL2RA	0.997385	0.337189			MMP9	LRP1	0.999473	0.407004
GNAI2	ADRA2B	0.999813	0.536042			COL1A2	ITGAV	0.997904	0.244862			ZG16B	TLR6	0.999685	0.422763			BGN	TLR1	0.997393	0.337564			MDK	ITGA4	0.999475	0.407732
LRPAP1	SORT1	0.999814	0.537422			LGALS3BP	VANGL1	0.997912	0.245385			PSAP	CD1B	0.999687	0.42409			THBS1	SCARB1	0.997398	0.337828			C3	ITGAM	0.999475	0.407896
CFH	SELL	0.999815	0.5386			RLN2	ADRB2	0.997913	0.245442			ADAM12	ITGB1	0.999687	0.424171			APOE	LDLR	0.997407	0.338314			UBC	ADRB2	0.999483	0.410946
F12	CD93	0.999816	0.539768			C1QA	CD93	0.997915	0.245597			ADAM12	SDC4	0.999688	0.424962			PSEN1	NOTCH4	0.997458	0.340969			IL15	IL15RA	0.999483	0.410967
PECAM1	CD38	0.999817	0.541047			CXCL2	CXCR2	0.997926	0.246409			CD70	CD27	0.999689	0.425287			FN1	PLAUR	0.997463	0.341238			CD58	CD2	0.999494	0.415067
TP53	TNFRSF10D	0.999819	0.544355			SEMA4A	PLXND1	0.997927	0.246505			IGFL2	IGFLR1	0.999691	0.426688			COL1A1	ITGAV	0.997469	0.341544			MMP12	PLAUR	0.999497	0.41622
VCAN	SELL	0.99982	0.544936			BTLA	CD247	0.997928	0.246554			IL16	KCNJ10	0.999694	0.428975			GDF11	BMPR2	0.997484	0.342317			FYN	THY1	0.999498	0.41663
SPP1	CD44	0.99982	0.545171			FASLG	FAS	0.997954	0.248467			SPON2	ITGAM	0.999694	0.42924			SEMA4A	PLXND1	0.997491	0.342695			CD14	TLR6	0.9995	0.417768
MTMR4	SMAD3	0.99982	0.54537			CXCL10	CXCR3	0.997965	0.249198			CD58	CD2	0.999695	0.42972			COL18A1	ITGB5	0.997495	0.34296			HSP90AA1	EGFR	0.999503	0.418923
F13A1	ITGA4	0.99982	0.545888			PLAT	ITGAM	0.997988	0.250871			ITGB3BP	ITGB5	0.999696	0.430189			FN1	CD44	0.997513	0.343913			TNF	RIPK1	0.999513	0.422923
VCAN	CD44	0.99982	0.546003			TGFB1	SMAD3	0.998002	0.251905			B2M	CD1B	0.999697	0.431025			SEMA7A	PLXNC1	0.997526	0.344641			FN1	CD79A	0.999525	0.427717
GNAI2	OPRM1	0.999822	0.548709			ADAM17	NOTCH1	0.998003	0.25196			MFGE8	ITGAV	0.999697	0.431119			VCAM1	ITGA9	0.997527	0.344698			CALM1	EGFR	0.999529	0.429116
CCL5	ACKR4	0.999825	0.552181			LYZ	ITGAL	0.99801	0.252475			FARP2	PLXNA3	0.999698	0.431759			PDGFB	LRP1	0.997537	0.345276			CCL2	CCR1	0.99953	0.429642
FN1	ITGAV	0.999826	0.554068			CALM1	MYLK	0.998028	0.253736			HBEGF	CD9	0.999698	0.43186			B2M	CD247	0.997545	0.345691			LILRB4	LAIR1	0.999534	0.431148
MDK	LRP1	0.999826	0.554136			RARRES2	CCRL2	0.998046	0.254963			CALR	ITGA2B	0.999703	0.435307			FN1	ITGB1	0.997556	0.346281			PRSS23	TMEM222	0.999535	0.431533
IL16	KCNJ15	0.999826	0.554248			PIGF	FLT1	0.998071	0.256927			RARRES2	CMKLR1	0.999703	0.435464			SEMA4A	PLXNB2	0.997595	0.348501			SERPINA1	LRP1	0.999536	0.432242
DLL1	NOTCH2	0.999827	0.555612			MDK	SDC3	0.998073	0.257108			TNFSF10	TNFRSF10C	0.999709	0.439321			COL1A1	CD36	0.997604	0.349039			HLA-A	ERBB2	0.999536	0.432317
CCL20	CCR6	0.999829	0.557999			GAS6	MERTK	0.998077	0.257349			VCAM1	MSN	0.999709	0.439551			IL10	IL10RA	0.997605	0.349122			ICAM1	ITGB2	0.999542	0.434587
VCAN	ITGB1	0.99983	0.560208			CALM1	PDE1B	0.998085	0.25794			HBEGF	CD44	0.99971	0.439928			EXOC3-AS1	TRAF2	0.997608	0.349271			FN1	ITGB8	0.999542	0.434686
ICAM1	ITGAM	0.999831	0.561217			IL15	IL15RA	0.998097	0.258896			GPI	AMFR	0.999713	0.442249			TP53	TNFRSF10D	0.997613	0.349574			CCL3	CCR5	0.999545	0.435845
THBS1	ITGB1	0.999832	0.562434			CCL2	CCR5	0.998101	0.259161			PDCD1LG2	PDCD2	0.999715	0.443816			FLT3LG	FLT3	0.997613	0.349581			FLT3LG	FLT3	0.999549	0.437709
CCL20	ADRA2A	0.999834	0.564531			CCL3	CCR5	0.998115	0.260234			CALM2	PLPP6	0.999716	0.444529			CSF2	IL3RA	0.997616	0.349747			TNF	TRAF2	0.99955	0.43814
HSPA1A	GRIN2D	0.999835	0.566942			ZG16B	CXCR4	0.998117	0.260394			CYR61	CAV1	0.999716	0.444555			RPS27A	ERBB2	0.99767	0.352844			CALM2	EGFR	0.999554	0.440029
GDF11	ACVR2A	0.999836	0.568129			TGFB1	ITGB5	0.998128	0.261269			PLAU	ITGAM	0.999717	0.445481			FADD	FAS	0.997674	0.353045			MMP2	SDC2	0.999556	0.440906
ICAM1	SPN	0.999839	0.571906			VEGFB	NRP1	0.998144	0.262505			CCL19	CCRL2	0.999721	0.448355			TIMP3	ADAM17	0.997701	0.35459			LGALS8	ITGA3	0.99956	0.442525
MMP9	ITGB2	0.999839	0.572583			HLA-G	CD4	0.998168	0.264435			CYR61	ITGAM	0.999722	0.449257			VASP	CXCR2	0.997709	0.355079			ADAM9	ITGAV	0.999562	0.443623
ADAM15	ITGB1	0.99984	0.574577			PTN	PLXNB2	0.998178	0.265333			THBS1	LRP1	0.999728	0.454057			HRAS	CAV1	0.997709	0.355087			LGALS3BP	ITGB1	0.999567	0.445445
FGF7	NRP1	0.999841	0.575471			CFH	ITGAM	0.998182	0.265589			INHBA	ENG	0.999729	0.454787			IL7	IL7R	0.997758	0.357921			SEMA4D	MET	0.999569	0.446364
HLA-E	KLRC1	0.999841	0.575501			TFPI	LRP1	0.998186	0.265922			PLAU	ITGA5	0.999729	0.455256			SEMA7A	ITGB1	0.997759	0.357994			GNAI2	ADRA2B	0.999573	0.44807
IL4	IL4R	0.999841	0.57633			PLTP	ABCA1	0.998186	0.265952			THBS1	SCARB1	0.999731	0.456675			GNAI2	IGF1R	0.997775	0.358963			LAMB1	ITGA6	0.999575	0.449269
LY6G5C	TMEM8A	0.999842	0.577367			APP	FPR2	0.998199	0.267069			HLA-B	KLRD1	0.999732	0.457293			VEGFB	NRP1	0.997791	0.359966			QDPR	DYSF	0.999577	0.450003
CCL5	ADRA2A	0.999842	0.57768			C3	ITGAX	0.998209	0.267797			HLA-E	KLRD1	0.999734	0.459127			THBS1	CD36	0.99781	0.361174			ICAM1	ITGAX	0.999579	0.451147
IL16	GRIN2D	0.999843	0.578755			SERPINE1	PLAUR	0.998211	0.267976			COL6A2	ITGB1	0.999735	0.459375			FN1	ITGA4	0.997818	0.361684			CALM2	MYLK	0.999581	0.451741
GNAI2	CAV1	0.999844	0.579903			GNAS	CRHR1	0.998212	0.268086			HLA-C	CD3D	0.999736	0.460901			IL10	IL10RB	0.997845	0.363446			GNAI2	S1PR3	0.999582	0.452321
PSEN1	NOTCH4	0.999844	0.580029			HLA-G	LILRB2	0.998213	0.268159			TNFSF9	TRAF2	0.999739	0.463068			FN1	ITGAV	0.997858	0.364244			MFNG	NOTCH1	0.999582	0.4525
GNAS	ADORA1	0.999846	0.582639			C3	LRP1	0.998215	0.268269			FYN	THY1	0.99974	0.46378			CCL5	CXCR3	0.997866	0.364761			ZG16B	TLR6	0.999583	0.452839
DLK1	NOTCH1	0.999847	0.584538			CD14	RIPK1	0.998217	0.26849			CSF2	CSF3R	0.999741	0.46442			PRSS23	TMEM222	0.997869	0.364997			MDK	SDC4	0.999585	0.45409
ADAM17	NOTCH1	0.999848	0.58625			DUSP18	ITGA6	0.998237	0.270129			B2M	KLRC1	0.999743	0.46614			ZG16B	TLR4	0.997874	0.365281			CD36	TLR4	0.999586	0.454477
LTBP3	ITGB5	0.999848	0.586829			SYK	FCGR2A	0.998281	0.27395			CD47	SIRPG	0.999746	0.468948			GNAI2	ADCY9	0.997879	0.365569			TGFB1	ITGB8	0.999589	0.455661
TNFSF10	TNFRSF11B	0.999848	0.587058			MLLT4	PVRL2	0.998286	0.27437			RPS27A	SMAD3	0.999748	0.471103			HLA-G	CD4	0.997881	0.365701			COL9A3	ITGB1	0.999596	0.45885
POMC	ADRB2	0.999849	0.588004			TP53	TNFRSF10D	0.998293	0.274998			FN1	ITGB7	0.999749	0.471193			FN1	C5AR1	0.997901	0.367043			B2M	CD1A	0.999603	0.462426
TNFSF10	TNFRSF10C	0.99985	0.589283			LY6G5C	TMEM8A	0.998295	0.275195			CDH1	ITGAE	0.999751	0.473441			ZG16B	TLR2	0.997904	0.367286			FN1	ITGA2	0.999605	0.463434
ADM2	RAMP1	0.999853	0.594095			VCAN	ITGA4	0.998303	0.275963			FN1	ITGA6	0.999752	0.474119			PECAM1	CD38	0.997913	0.367827			COL3A1	ITGA2	0.999606	0.463785
GNAI2	S1PR4	0.999854	0.595568			GNAI2	EDNRB	0.998332	0.278544			TGFB1	SMAD3	0.999755	0.477237			IL7	IL2RG	0.997916	0.368048			PSAP	CELSR1	0.999607	0.464243
RELN	ITGB1	0.999854	0.596716			HLA-C	DDR1	0.998342	0.279482			MDK	ITGA6	0.999756	0.477278			CD59	CD2	0.997927	0.368674			CALM1	PDE1B	0.999608	0.464891
POMC	MC1R	0.999858	0.601977			CFH	SELL	0.998359	0.281028			NPNT	ITGB1	0.999757	0.478932			RTN4	GJB2	0.997948	0.369986			SEMA3C	NRP2	0.999612	0.467211
HRAS	INSR	0.999859	0.603358			CALM1	HMMR	0.998364	0.281436			PLTP	ABCA1	0.999759	0.480125			CD58	CD2	0.997981	0.372257			HLA-C	NOTCH4	0.999614	0.467794
CSF2	IL3RA	0.999859	0.604449			RPS27A	LDLR	0.998365	0.281576			HBEGF	CD82	0.99976	0.481147			HLA-G	LILRB2	0.998011	0.374322			TNFSF8	TNFRSF8	0.999616	0.469086
ADM	GPR84	0.99986	0.606181			TGFB1	ITGB8	0.998369	0.281935			EBI3	IL27RA	0.99976	0.481315			HLA-E	KLRD1	0.998012	0.374409			THBS2	ITGB1	0.999618	0.470015
CD36	TLR6	0.999861	0.607555			SAA1	SCARB1	0.998383	0.283288			OSM	IL6ST	0.999761	0.482174			GNAS	ADCY9	0.998024	0.375186			CD14	TLR4	0.999621	0.471702
EXOC3-AS1	TRAF2	0.999861	0.608248			BTLA	CD79A	0.998393	0.284204			APP	TNFRSF21	0.999762	0.482588			DUSP18	ITGA6	0.99803	0.37566			HLA-E	KLRD1	0.999625	0.473747
SEMA4D	ERBB2	0.999862	0.608875			ARPC5	LDLR	0.998411	0.285819			BTLA	CD79A	0.999762	0.482607			MMP9	EPHB2	0.998032	0.375775			ADAM9	ITGB5	0.999626	0.474412
S100A9	TLR4	0.999862	0.609347			HBEGF	CD44	0.998423	0.286974			CALM3	PDE1B	0.999762	0.482881			COL18A1	ITGA5	0.998042	0.376468			COL9A2	ITGB1	0.999628	0.475249
FN1	C5AR1	0.999862	0.6095			UBB	LDLR	0.998425	0.287128			FASLG	FAS	0.999763	0.483938			ZG16B	TLR5	0.998043	0.376566			ACTR2	ADRB2	0.999628	0.475444
B2M	CD3G	0.999863	0.610648			IL18	CD48	0.998425	0.287208			AGRN	ITGB1	0.999768	0.48852			HLA-G	LILRB1	0.998051	0.377096			C3	CD46	0.999631	0.477072
DLK2	NOTCH1	0.999863	0.610782			C3	CD46	0.998431	0.287657			CD48	CD244	0.999769	0.488799			RLN2	ADRB2	0.998062	0.377815			ZG16B	TLR4	0.999635	0.478883
LAMB1	ITGA6	0.999864	0.613013			FN1	IL17RC	0.998439	0.288505			COL1A1	DDR1	0.999769	0.48928			HLA-A	ERBB2	0.998064	0.377975			FGF2	SDC4	0.99964	0.481929
DUSP18	ITGA6	0.999865	0.613572			PIP	CD4	0.99844	0.288539			CCL5	ACKR2	0.999774	0.493711			TNFSF8	TNFRSF8	0.998085	0.379475			DUSP18	ITGA6	0.99964	0.481982
GNAI2	ADCY9	0.999865	0.614745			VCAM1	ITGB2	0.998477	0.292239			GNAI2	ADORA1	0.999774	0.493991			TNFSF9	TRAF2	0.998086	0.379565			CCL5	CXCR3	0.999641	0.482251
SEMA4A	PLXND1	0.999865	0.614838			PRSS23	TMEM222	0.998482	0.292831			ICAM1	CAV1	0.999779	0.498497			JAG1	NOTCH1	0.998113	0.381578			ICAM1	IL2RG	0.999641	0.48236
VEGFA	SIRPA	0.999867	0.616905			CALM2	KCNQ3	0.998489	0.293556			CALCB	GPR84	0.999782	0.502061			TIMP2	ITGB1	0.998121	0.382072			F12	CD93	0.999641	0.482527
APP	FPR2	0.999867	0.617432			SEMA4C	PLXNB2	0.998498	0.294592			ADAM17	ITGA5	0.999783	0.503131			UBA52	ERBB2	0.998122	0.382212			S100A8	TLR4	0.999644	0.484016
VCAM1	ITGA4	0.999867	0.617661			POMC	ADRB2	0.998502	0.294969			PSAP	CELSR1	0.999784	0.50343			PDGFB	ITGAV	0.998124	0.382282			IL1RN	IL1R1	0.99965	0.487886
LY86	CD180	0.999867	0.618005			ST6GAL1	CD22	0.998505	0.295334			A2M	LRP1	0.999784	0.50374			HSP90AA1	ERBB2	0.998128	0.382635			GNAI2	CXCR3	0.999659	0.493153
MFGE8	ITGAV	0.999867	0.618438			CD47	SIRPG	0.998514	0.296208			CALR	SCARF1	0.999785	0.50475			IL16	GRIN2D	0.998148	0.38413			BTLA	CD79A	0.99966	0.49341
B2M	CD1A	0.999869	0.62185			CD70	CD27	0.998525	0.297432			IL18	IL18BP	0.999786	0.50605			B2M	CD1B	0.998156	0.3848			ADAM15	ITGAV	0.99966	0.493717
IL1RN	IL1R2	0.99987	0.623741			CALM1	PLPP6	0.998529	0.297835			EFNB1	EPHB2	0.999787	0.506197			COL1A1	ITGA5	0.998168	0.385691			LY6G5C	TMEM8A	0.999662	0.494729
MICA	KLRK1	0.999871	0.624133			CD200	CD200R1	0.998533	0.298253			GNAI2	CXCR2	0.999787	0.506436			CCL23	CCR1	0.99819	0.387361			SEMA3C	NRP1	0.999665	0.496555
CCL2	CCR5	0.999873	0.628552			SCGB3A1	MARCO	0.998534	0.298337			PLAU	ITGAV	0.999788	0.507936			TNFSF12	TNFRSF8	0.998216	0.389401			LRPAP1	LRP8	0.999669	0.498793
PRSS23	TMEM222	0.999874	0.629708			ADAM28	ITGA4	0.998549	0.300006			CALM1	PTH2R	0.99979	0.510064			FARP2	PLXNA3	0.998218	0.389616			GNAI2	EDNRB	0.999671	0.50029
COL18A1	ITGB5	0.999875	0.632894			CYR61	ITGB5	0.99855	0.300095			UBB	SMAD3	0.999791	0.510227			GNAI2	CXCR3	0.998228	0.390397			HSP90AA1	ERBB2	0.999671	0.500574
ADAM9	ITGB1	0.999876	0.634321			HLA-C	NOTCH4	0.998556	0.300757			VCAM1	ITGB1	0.999793	0.512512			GAS6	AXL	0.998248	0.391971			COL1A2	ITGA2	0.999672	0.500726
IL16	GRIN2C	0.999878	0.636991			HBEGF	CD9	0.99856	0.30122			FADD	FAS	0.999795	0.514656			LAMB3	CD151	0.998249	0.392089			VEGFA	NRP2	0.999672	0.501203
ADA	DPP4	0.999878	0.637561			HSPA8	LDLR	0.998571	0.302401			GNAS	ADORA1	0.999795	0.515007			MTMR4	SMAD3	0.998251	0.392293			TNFSF10	TNFRSF10C	0.999673	0.501737
GZMB	IGF2R	0.999878	0.637621			TNFSF12	TNFRSF12A	0.998572	0.302449			PODXL2	SELL	0.999798	0.518108			LAMB3	ITGB1	0.99827	0.393888			SEMA3C	PLXND1	0.999675	0.502429
GNAI2	S1PR1	0.999878	0.638412			UBC	LDLR	0.998574	0.302703			CSF2	ITGB1	0.999798	0.51837			ZG16B	CXCR4	0.998278	0.39449			LAMA5	ITGB1	0.999676	0.503252
ADM	ADRB2	0.999881	0.64312			ITGB2	THY1	0.998578	0.303129			HRAS	TLR2	0.999799	0.518827			MLLT4	PVRL2	0.99829	0.395389			ADAM15	ITGA5	0.999681	0.506489
MMP9	ITGAM	0.999881	0.643873			COL5A2	ITGB1	0.998597	0.305355			F12	CD93	0.999799	0.519337			IL4	IL13RA1	0.99829	0.395419			CD14	RIPK1	0.999683	0.507631
TNFSF13B	TNFRSF13C	0.999882	0.645335			VCAN	ITGB1	0.998601	0.305798			L1CAM	ITGAV	0.999802	0.522436			F13A1	ITGB1	0.998295	0.395907			THBS2	CD36	0.999683	0.5078
COL1A1	ITGA11	0.999883	0.64618			VCAM1	MSN	0.998602	0.305835			CCL5	ADRA2A	0.999804	0.524369			CALM1	CALCR	0.998304	0.39666			IL2	IL2RG	0.999683	0.508037
DLK1	NOTCH2	0.999887	0.654655			CALM3	PDE1B	0.998628	0.308877			GNAI2	ADRA2B	0.999804	0.524556			PLAU	LRP1	0.998326	0.398537			VEGFA	SIRPA	0.999684	0.508595
AREG	ERBB3	0.999887	0.654922			CD14	TLR6	0.998634	0.309479			CSF2	CSF2RA	0.999806	0.527616			FN1	IL17RC	0.998342	0.399822			FN1	ITGA3	0.999687	0.510229
GNAI2	P2RY12	0.999888	0.656809			RIMS2	ABCA1	0.998635	0.309569			CSF2	CSF1R	0.999809	0.530499			ICAM4	ITGB2	0.998347	0.400248			MADCAM1	CD44	0.999692	0.513769
FN1	ITGB7	0.999888	0.657385			SPP1	ITGB5	0.99864	0.310221			RTN4	RTN4R	0.999812	0.533849			FN1	ITGA5	0.998351	0.400586			CEACAM1	CD209	0.999696	0.516727
GPC3	LRP1	0.999891	0.662308			FN1	SDC2	0.998642	0.310369			TGFB3	ITGB1	0.999815	0.537169			COL6A1	ITGA6	0.99836	0.401347			CALM2	PDE1B	0.999697	0.51708
IL2	NGFR	0.999891	0.662796			VCAM1	ITGA4	0.998649	0.311249			B2M	CD3D	0.999815	0.537217			MFGE8	ITGAV	0.998365	0.401812			VEGFA	ITGB1	0.999698	0.517427
ZP3	MERTK	0.999892	0.664127			SEMA4F	NRP2	0.998656	0.312053			TNFSF9	TNFRSF9	0.999817	0.539501			F13A1	ITGA4	0.998372	0.402457			CXCL13	CXCR3	0.999698	0.517799
NOV	NOTCH1	0.999893	0.666598			MADCAM1	ITGB7	0.998657	0.312214			MDK	SDC1	0.999818	0.540571			BST2	LILRA4	0.998385	0.403582			MADCAM1	ITGA4	0.999699	0.518601
ANXA1	DYSF	0.999894	0.667608			TNFSF8	TNFRSF8	0.998663	0.312888			CD200	CD200R1	0.999819	0.541719			L1CAM	ITGAV	0.998419	0.40659			ICAM3	ITGAD	0.9997	0.51896
GNAI2	LPAR3	0.999896	0.672594			NAMPT	INSR	0.99869	0.316224			GNAI2	EDNRB	0.999819	0.541799			PDAP1	PDGFRB	0.998424	0.407063			CD48	CD244	0.9997	0.519097
TFPI	LRP1	0.999897	0.674135			ADAM12	ITGB1	0.998705	0.317975			THBS1	ITGA4	0.999819	0.542414			JAG1	NOTCH4	0.998427	0.407325			COL11A1	DDR1	0.999703	0.521039
COL1A2	ITGA11	0.999897	0.674227			VEGFB	FLT1	0.998705	0.318042			HLA-E	SLC16A4	0.999823	0.546408			B2M	CD1A	0.998447	0.409264			MMP9	CD44	0.999704	0.521497
SPP1	ITGB1	0.999899	0.677784			PDAP1	PDGFRB	0.998708	0.318322			SEMA7A	PLXNC1	0.999823	0.54652			IL16	KCNJ10	0.998454	0.409828			JAM3	ITGB2	0.999705	0.522602
TNFSF10	TNFRSF10D	0.999901	0.682274			SERPINE1	LRP1	0.998714	0.319089			HSP90AA1	EGFR	0.999823	0.546852			PLAU	ITGB2	0.998455	0.409944			IL6	IL6R	0.99971	0.525853
VEGFA	ITGA9	0.999904	0.687483			CALM1	KCNQ3	0.998716	0.319421			B2M	CD247	0.999824	0.547603			MLLT4	EPHB2	0.99846	0.410393			UBA52	ERBB2	0.99971	0.525866
CLEC2B	KLRF1	0.999905	0.689204			VCAM1	ITGB1	0.998741	0.322493			VASP	CXCR2	0.999825	0.548409			ADAM9	ITGA6	0.998465	0.410939			B2M	CD3G	0.999711	0.526453
PGF	NRP1	0.999905	0.69056			MMP2	SDC2	0.998745	0.323032			BGN	TLR1	0.999825	0.548462			SEMA4C	PLXNB2	0.998471	0.411442			PODXL	SELL	0.999711	0.526777
TGFB1	CAV1	0.999907	0.693568			CALM2	PLPP6	0.99875	0.3237			IL15	IL2RA	0.999825	0.548568			IL4	CD53	0.998489	0.41318			ADAM28	ITGA4	0.999712	0.527124
LAMB2	ITGB1	0.999908	0.696691			UBA52	LDLR	0.998759	0.324798			GNAI2	S1PR1	0.999826	0.549662			CALM1	CRHR1	0.998504	0.414666			COL1A1	ITGA2	0.999713	0.527774
GNAI2	ADRA2A	0.999909	0.698653			HRAS	SDC2	0.998782	0.327753			TNFSF13B	TNFRSF13B	0.999826	0.550557			PTMA	VIPR1	0.998507	0.414867			VWF	SIRPA	0.999715	0.529387
ADAM15	ITGA5	0.999909	0.698773			IL18	IL18BP	0.998783	0.327993			TNFSF13	TNFRSF1A	0.999827	0.551675			CALR	ITGA3	0.998518	0.415932			CD59	CD2	0.999717	0.530626
SERPING1	LRP1	0.99991	0.699239			C3	ITGAM	0.998799	0.330029			SEMA7A	ITGB1	0.999828	0.552284			PLAU	PLAUR	0.998522	0.416294			S100A1	TLR4	0.999722	0.534257
DLK1	NOTCH4	0.999911	0.701156			TFPI	SDC4	0.998815	0.332182			EFNA1	EPHB6	0.99983	0.555708			FARP2	PLXNA1	0.998524	0.416472			ARF1	CHRM3	0.999722	0.534566
RPS27A	ERBB2	0.999911	0.70273			SFRP1	FZD2	0.998816	0.33232			EDN1	KEL	0.999831	0.55596			SEMA4F	NRP2	0.998534	0.4175			THBS2	ITGA6	0.99973	0.540241
FASLG	FAS	0.999911	0.702962			HLA-G	LILRB1	0.998818	0.332552			TLN1	ITGB3	0.999831	0.556104			CTHRC1	FZD5	0.998591	0.423338			THBS1	ITGA3	0.99973	0.540321
ADAM15	ITGAV	0.999912	0.704972			GDF11	BMPR2	0.998818	0.332611			PSEN1	NOTCH4	0.999831	0.556395			TNFSF12	TNFRSF25	0.998596	0.423855			TGFB1	ITGB6	0.999731	0.541183
RTN4	TNFRSF19	0.999912	0.705117			HBEGF	CD82	0.998823	0.333304			INSL3	GPR84	0.999831	0.556961			CLCF1	IL6ST	0.9986	0.424258			FN1	NT5E	0.999731	0.541183
HRAS	TLR2	0.999913	0.706492			ICAM3	ITGAD	0.998831	0.334543			SERPINA1	LRP1	0.999832	0.557204			GDF11	ACVR1B	0.998605	0.424737			EFNA5	EPHB2	0.999733	0.542635
QDPR	DYSF	0.999915	0.709994			VCAN	TLR2	0.998834	0.334876			BMP4	BMPR2	0.999833	0.55841			IL23A	IL12RB1	0.998624	0.426756			C5	C5AR2	0.999736	0.545161
VEGFA	EPHB2	0.999915	0.710157			CALM3	PLPP6	0.998844	0.336352			PDGFB	S1PR1	0.999833	0.55892			ICAM4	ITGA4	0.998626	0.426921			APOE	LRP8	0.999738	0.546122
PGF	NRP2	0.999917	0.71537			GNAI2	S1PR1	0.998849	0.337023			ADAM9	ITGB1	0.999833	0.559142			UBC	ERBB2	0.998643	0.428776			CALM1	PLPP6	0.999738	0.54619
IL2	IL2RA	0.999918	0.71642			COL18A1	ITGB5	0.998853	0.337554			TGFB1	ITGB8	0.999833	0.559443			COL1A2	CD44	0.998643	0.428784			DUSP18	ITGA3	0.99974	0.547847
THBS1	SDC4	0.999919	0.719046			CXCL12	ITGB1	0.99886	0.338639			GNAI2	S1PR3	0.999835	0.561172			PLAU	ITGAV	0.998645	0.428951			C3	C5AR2	0.999742	0.549831
THBS1	SCARB1	0.99992	0.722341			LTBP3	ITGB5	0.998861	0.338732			FGG	ITGA5	0.999835	0.561674			LYZ	ITGAL	0.998658	0.430399			FGF2	FGFRL1	0.999747	0.55339
CXCL3	ADRA2A	0.999922	0.726855			CALM3	KCNQ3	0.998865	0.339293			HPX	LRP1	0.999835	0.561698			IL4	IL4R	0.998661	0.430628			JAM3	ITGB1	0.999748	0.554178
SPP1	ITGA5	0.999923	0.728492			VCAM1	EZR	0.99888	0.341338			THBS1	SDC4	0.999836	0.562184			ICAM4	ITGB1	0.998665	0.431171			UBB	ERBB2	0.999748	0.554601
ICAM1	ITGAL	0.999924	0.731574			APP	GPC1	0.99888	0.34148			TGFB1	TGFBR3	0.999837	0.564426			HLA-E	SLC16A4	0.998685	0.433346			PSAP	CD1B	0.99975	0.555695
ADAM12	ITGA9	0.999926	0.73605			P4HB	GPR162	0.998899	0.344188			IGF2	IGF2R	0.999837	0.564641			CALM1	VIPR1	0.998687	0.433526			CD36	TLR6	0.999751	0.556492
VASP	CXCR2	0.999926	0.736246			GNAI2	F2R	0.998902	0.344701			RSPO3	SDC4	0.999838	0.564897			PLAU	ITGB1	0.998691	0.433978			CCL2	CCR2	0.999752	0.557929
GDF11	ACVR1B	0.999926	0.73671			ACTR2	LDLR	0.998905	0.345127			CSF2	IL3RA	0.999838	0.564914			HBEGF	PRLR	0.998692	0.434043			PECAM1	CD38	0.999753	0.558875
VEGFA	ITGAV	0.999927	0.739124			OSM	IL6ST	0.998918	0.346995			TGFB1	ITGB3	0.999838	0.565476			UBB	ERBB2	0.998706	0.435654			MMP9	ITGAM	0.999754	0.559734
LAMB1	ITGA7	0.999928	0.74075			EXOC3-AS1	TRAF2	0.99893	0.348832			TNFSF13B	TNFRSF17	0.999838	0.56603			PIGF	FLT1	0.998724	0.437612			PSEN1	NOTCH3	0.999756	0.561452
RLN2	GPR84	0.999929	0.743807			LY86	CD180	0.998931	0.348976			EFNA3	EPHB6	0.999839	0.566336			F12	CD93	0.998751	0.440857			ADAM9	ITGA6	0.999757	0.561907
VCAN	ITGA4	0.99993	0.747091			IL1B	IL1R2	0.998932	0.349062			BGN	TLR2	0.999839	0.566456			ICAM4	ITGAL	0.998752	0.441015			HLA-C	CD3G	0.999757	0.562069
JAG2	NOTCH2	0.99993	0.74744			IFNL1	IL10RB	0.998934	0.349359			L1CAM	ITGA5	0.999839	0.567029			F8	LDLR	0.998755	0.441326			RTN4	RTN4R	0.999757	0.562273
FN1	ITGA6	0.999931	0.747868			CXCL12	CD4	0.998936	0.349703			FN1	CD79A	0.999839	0.567085			LPL	LRP1	0.998757	0.441556			CALM1	GP6	0.999758	0.563074
CD274	CD80	0.999931	0.748747			F8	ASGR2	0.998947	0.351364			TIMP2	ITGB1	0.99984	0.567825			XCL1	XCR1	0.998762	0.442116			ADAM10	NOTCH1	0.999759	0.563463
GNAI2	ADORA1	0.999931	0.749281			CDH1	ITGB7	0.998952	0.352178			TNFSF4	TNFRSF4	0.99984	0.568392			TGFB1	ITGB6	0.998762	0.442144			SPP1	S1PR1	0.999759	0.56401
CCL2	CCR2	0.999931	0.749281			PDGFB	S1PR1	0.998952	0.352199			GNAS	PTGIR	0.999841	0.568984			GNAI2	F2R	0.998765	0.442489			ADAM17	NOTCH1	0.99976	0.564227
F8	LDLR	0.999931	0.749759			HMGB1	SDC1	0.998955	0.352601			PLAU	IGF2R	0.999841	0.569544			THBS1	ITGA6	0.99877	0.443061			FADD	FAS	0.99976	0.564618
GNAS	VIPR1	0.999931	0.749933			HLA-B	KLRD1	0.998958	0.353085			LYPD3	AGR2	0.999842	0.570446			F8	ASGR2	0.998771	0.443178			PSAP	GPR37	0.999761	0.565596
APP	ADRA2A	0.999932	0.750427			CXCL12	CXCR4	0.998959	0.353307			IL15	IL2RG	0.999846	0.576653			ICAM4	ITGAV	0.998772	0.443255			GDF11	BMPR1A	0.999766	0.569317
ADM2	CALCR	0.999932	0.750544			FN1	CD79A	0.998959	0.353386			CTGF	ITGAM	0.999847	0.577685			FN1	ITGA9	0.998779	0.444157			THBS2	CD47	0.999767	0.570207
TNFSF9	TRAF2	0.999932	0.751376			IL7	IL2RG	0.99896	0.353413			GNAI2	F2R	0.999852	0.5846			TGFB1	TGFBR3	0.998781	0.444393			CXCL13	CCR10	0.999767	0.570428
IGF1	IGF1R	0.999934	0.75556			FN1	ITGA6	0.998975	0.355947			TGFB3	TGFBR2	0.999852	0.585242			ADA	DPP4	0.99879	0.445518			VEGFA	NRP1	0.999769	0.57231
RTN4	CNTNAP1	0.999934	0.756046			SERPINE1	ITGAV	0.998977	0.356149			SEMA4D	ERBB2	0.999853	0.5858			IL4	IL2RG	0.998791	0.445541			CALM3	PLPP6	0.999769	0.572476
MDK	ITGA4	0.999934	0.757565			ICAM1	IL2RA	0.998981	0.356872			IL16	GRIN2D	0.999854	0.58718			COL1A2	CD93	0.998791	0.445598			ADAM15	ITGB1	0.999775	0.577457
LAMB3	ITGA6	0.999935	0.759444			CD55	CR1	0.998995	0.35912			UBC	SMAD3	0.999854	0.587645			COL1A2	ITGB1	0.998794	0.445912			CALM1	KCNQ3	0.999776	0.577853
PDGFD	PDGFRB	0.999936	0.761457			APOA1	LRP1	0.998996	0.359369			APP	ADRA2A	0.999854	0.588175			FGF5	FGFR1	0.998813	0.44844			CCL2	CCR5	0.999776	0.578101
VCAM1	ITGB7	0.999936	0.76158			FYN	THY1	0.999	0.360039			LAMA5	SDC1	0.999856	0.590524			PLAU	ITGAM	0.998815	0.448647			WNT2	LRP6	0.999777	0.578677
MFI2	TFRC	0.999936	0.761673			CXCL3	CXCR2	0.99901	0.361785			PIP	NPTN	0.999857	0.592524			L1CAM	EPHB2	0.998821	0.449406			GNAI2	EGFR	0.999777	0.578808
MDK	SDC3	0.999938	0.766143			MFGE8	PDGFRB	0.999013	0.36227			COL18A1	ITGB1	0.99986	0.596481			COL1A2	ITGAV	0.998831	0.450758			GZMB	CHRM3	0.999778	0.580228
DSC1	DSG2	0.999938	0.767569			COL9A3	ITGB1	0.999017	0.362903			IL15	IL15RA	0.999861	0.598505			LRPAP1	LRP8	0.998836	0.451313			MMP9	EPHB2	0.99978	0.581439
B2M	KLRC1	0.99994	0.771639			CCL2	CCR2	0.999021	0.3636			CCL4	ACKR2	0.999863	0.600204			HRAS	INSR	0.998837	0.451524			CALM2	KCNQ3	0.99978	0.581563
FN1	IL17RC	0.999942	0.774653			COMP	ITGB1	0.999025	0.364443			CDH1	ITGB7	0.999863	0.600663			VEGFA	NRP2	0.998842	0.45211			PSEN1	NOTCH1	0.999781	0.582958
GNAI2	EDNRB	0.999942	0.774653			HRAS	INSR	0.999035	0.366109			CSF2	CSF2RB	0.999863	0.601162			ICAM4	ITGAM	0.99886	0.4545			CALM3	PDE1B	0.999782	0.583591
HLA-G	LILRB1	0.999942	0.775719			GPC3	CD81	0.999039	0.366751			TGFB3	TGFBR1	0.999863	0.601362			F13A1	ITGA9	0.998861	0.454645			IL1RN	IL1R2	0.999783	0.58438
FN1	ITGA9	0.999943	0.777571			GNAI2	IGF1R	0.999045	0.367843			CALM3	PLPP6	0.999864	0.60167			HPX	LRP1	0.99887	0.455772			LAMB1	ITGA3	0.999788	0.589214
HSP90B1	ERBB2	0.999943	0.778979			TGFB1	TGFBR3	0.999048	0.368566			PSEN1	NCSTN	0.999865	0.603783			ZG16B	TLR6	0.998874	0.456286			VWF	TNFRSF11B	0.999788	0.58923
GDF11	BMPR1A	0.999944	0.780386			CGN	TGFBR2	0.999049	0.368677			SPP1	ITGB5	0.999865	0.604665			GNAS	CRHR1	0.998878	0.456779			COL6A3	ITGA2	0.99979	0.590854
COL1A1	DDR2	0.999945	0.782034			PTN	SDC3	0.999056	0.369959			HLA-E	KLRC1	0.999866	0.604853			HSP90B1	ERBB2	0.998897	0.459296			CCL5	ACKR1	0.999792	0.592974
FST	BMPR2	0.999945	0.782424			ADM2	GPR84	0.999061	0.370878			TGFB3	ITGB5	0.999866	0.605105			PSEN1	NOTCH3	0.998918	0.46213			CLCF1	IL6ST	0.999794	0.594575
CD47	SIRPG	0.999946	0.784368			IL16	KCNJ15	0.999065	0.37159			GNAI2	IGF1R	0.999867	0.606857			IL21	IL2RG	0.998921	0.462563			FGF2	FGFR1	0.999795	0.596003
CCL21	CCR7	0.999946	0.785604			TNFSF4	TRAF2	0.99907	0.372453			FN1	IL17RC	0.99987	0.612309			VCAM1	ITGB7	0.998925	0.463033			ICAM1	SPN	0.999795	0.596256
PTHLH	ADRB2	0.999946	0.785904			IL1B	IL1RAP	0.999071	0.372614			MDK	TSPAN1	0.999872	0.614072			IL16	GRIN2C	0.998937	0.464747			ADAM10	EFNA3	0.999796	0.59687
CSF2	ITGA9	0.999948	0.78957			CXCL2	XCR1	0.999072	0.372837			COL3A1	DDR1	0.999872	0.614531			THBS1	SDC4	0.998939	0.465094			IL18	IL18R1	0.999796	0.597312
GNAI2	IGF1R	0.999949	0.791305			CALM3	EGFR	0.999073	0.372954			FGG	TLR4	0.999873	0.617024			CD70	CD27	0.998941	0.465311			IL6	IL6ST	0.999796	0.597364
F8	ASGR2	0.999949	0.791752			ANXA1	EGFR	0.999077	0.37373			BTLA	CD247	0.999874	0.617345			PSAP	CELSR1	0.998942	0.46549			ZG16B	TLR5	0.9998	0.60093
JAG2	NOTCH1	0.99995	0.7923			CXCL8	CXCR2	0.999083	0.374912			CXCL13	CCR10	0.999874	0.617631			CALCB	GPR84	0.998962	0.468272			C6orf15	DDR1	0.9998	0.601241
CXCL3	CXCR2	0.999952	0.79631			ZG16B	TLR2	0.999086	0.375379			PLAU	ST14	0.999874	0.618411			LAMB1	ITGB1	0.998969	0.469237			GNAI2	F2R	0.999801	0.602169
SPP1	ITGB5	0.999952	0.798884			HSPG2	ITGB1	0.999088	0.375719			TGFB3	ACVRL1	0.999874	0.618514			CD34	SELL	0.998974	0.470013			GDF11	ACVR2A	0.999802	0.60297
RLN2	ADRB2	0.999953	0.8			CX3CL1	CX3CR1	0.999091	0.376201			LAMB3	ITGA6	0.999875	0.61967			PDGFB	S1PR1	0.998974	0.470047			HLA-B	KLRD1	0.999804	0.604966
TGFB1	TGFBR3	0.999953	0.802245			YARS	CXCR1	0.999099	0.377658			ANXA1	ADRA2A	0.999875	0.620024			B2M	KLRC1	0.998976	0.470369			UBA52	BMPR1B	0.999806	0.60646
CCL2	ACKR1	0.999953	0.802908			RARRES2	CMKLR1	0.999101	0.378056			ITGB3BP	ITGB3	0.999876	0.620521			LPL	CD44	0.998978	0.470533			GNAI2	ADORA1	0.999806	0.60696
PSPN	GFRA2	0.999954	0.806055			IL16	GRIN2D	0.99911	0.379959			DLK1	NOTCH1	0.999876	0.621488			COL1A2	CD36	0.998991	0.472487			LAMB3	CD151	0.999809	0.610006
F13A1	ITGA9	0.999955	0.806827			EBI3	IL27RA	0.999113	0.380563			POMC	ADRA2A	0.999878	0.624143			PLAU	ITGB5	0.998992	0.472694			RTN4	RTN4RL1	0.99981	0.611091
PSPN	GFRA1	0.999956	0.809732			VCAN	TLR1	0.999122	0.382244			DLK1	NOTCH3	0.999878	0.624239			SPP1	ITGB1	0.998993	0.472757			CALM3	EGFR	0.999811	0.611622
VWF	SIRPA	0.999956	0.811895			IL2	IL2RA	0.999124	0.382574			GNAS	ADCY9	0.999878	0.624539			UBA52	EGFR	0.998994	0.47302			MDK	SDC1	0.999811	0.611838
SPP1	S1PR1	0.999958	0.817628			IGF1	IGF2R	0.999127	0.383179			MMP1	CD44	0.999878	0.624907			PLAU	ITGA5	0.999004	0.474593			LIF	IL6ST	0.999813	0.613788
CD200	CD200R1	0.999958	0.819316			COL4A1	ITGB1	0.999127	0.383216			VEGFA	SIRPA	0.999879	0.626018			ANXA1	EGFR	0.999007	0.475065			HSP90AA1	ITGB3	0.999814	0.614499
CCL2	ACKR4	0.999958	0.819316			B2M	KLRD1	0.999128	0.383257			CDH1	PTPRF	0.999879	0.626177			PLAU	IGF2R	0.999014	0.475909			VEGFA	ITGAV	0.999816	0.61696
EFNA1	EPHB6	0.99996	0.825383			NID1	ITGB1	0.999129	0.383487			COL6A3	ITGB1	0.99988	0.627178			CALM3	EGFR	0.999016	0.476287			PDGFA	PDGFRA	0.999816	0.617091
TFPI	F3	0.99996	0.825383			MTMR4	SMAD3	0.999131	0.383841			CCL19	CCR7	0.99988	0.627243			COL9A2	ITGB1	0.999019	0.476664			THBS2	ITGA4	0.999819	0.620227
FGF7	FGFR1	0.999961	0.829307			VCAN	SELL	0.999131	0.383982			IL15	IL2RB	0.999881	0.628755			HRAS	SDC2	0.99902	0.476775			LAMA5	ITGA6	0.99982	0.621077
CCL28	ACKR2	0.999961	0.829848			LRPAP1	LDLR	0.999133	0.384321			CLCF1	IL6ST	0.999882	0.630912			JAM3	ITGB2	0.999024	0.477411			FN1	ITGB6	0.999826	0.627612
GNAS	ADCY9	0.999962	0.83416			S100A1	TLR4	0.999134	0.384527			CCL2	CCR5	0.999883	0.633565			BTLA	CD247	0.999033	0.478789			PTDSS1	SCARB1	0.999827	0.629019
HRAS	SDC2	0.999963	0.838679			HRAS	CAV1	0.999134	0.384599			APOD	LEPR	0.999883	0.633623			RIMS2	ABCA1	0.999042	0.48028			MADCAM1	ITGB7	0.999827	0.629379
RTN4	NGFR	0.999964	0.838919			CCL4	CCR8	0.99914	0.385579			SPP1	ITGB3	0.999885	0.636641			VEGFA	SIRPA	0.999048	0.481166			PI3	PLD2	0.999831	0.633474
LYPD3	AGR2	0.999964	0.838919			TGFB1	CAV1	0.999147	0.387064			NAMPT	INSR	0.999886	0.637397			CTF1	IL6ST	0.999048	0.481277			EFEMP2	CATSPER1	0.999832	0.634499
C1QB	LRP1	0.999964	0.840728			FGF7	NRP1	0.999149	0.387414			COL9A2	ITGB1	0.999886	0.637475			S100A8	TLR4	0.99905	0.481526			APP	GPC1	0.999835	0.637481
CALM1	VIPR1	0.999964	0.840728			ICAM4	ITGB1	0.999149	0.387569			CD274	CD80	0.999886	0.637589			WNT1	RYK	0.999053	0.481995			THBS1	LRP5	0.999839	0.64214
SPP1	ITGAV	0.999965	0.842201			CCL5	SDC1	0.999152	0.38811			HLA-A	CD3D	0.999886	0.638317			L1CAM	ITGA5	0.999061	0.483262			GNAI2	CNR1	0.99984	0.643363
TNFSF9	TNFRSF9	0.999965	0.842201			GNAS	ADORA1	0.999159	0.389486			EBI3	IL6ST	0.999886	0.638564			SELPLG	ESAM	0.999063	0.483562			COL7A1	ITGA2	0.99984	0.643741
IL17A	IL17RC	0.999965	0.84462			CXCL9	CXCR3	0.999166	0.390811			HLA-G	KLRD1	0.999887	0.640127			CALM1	EGFR	0.999063	0.483601			FN1	ITGA9	0.999843	0.647054
APP	NGFR	0.999966	0.846246			PTMA	VIPR1	0.999167	0.391053			PLAU	MRC2	0.999887	0.640599			MDK	LRP1	0.999067	0.48425			VCAN	EGFR	0.999845	0.650148
ICAM1	CAV1	0.999968	0.852017			APOE	LDLR	0.999167	0.391119			BGN	TLR4	0.999888	0.641451			SPP1	CD44	0.999068	0.484333			FGF2	GPC4	0.999846	0.651459
RLN2	VIPR1	0.999968	0.85256			THBS1	ITGB1	0.999168	0.391316			IL1B	IL1RAP	0.999889	0.643051			GNAS	VIPR1	0.999068	0.484353			IL16	KCNJ10	0.999847	0.65237
EFNA1	EPHA4	0.999968	0.853247			ITGB3BP	ITGB5	0.999171	0.391839			IL1B	ADRB2	0.99989	0.644511			PLAU	ST14	0.999068	0.484367			MFGE8	PDGFRB	0.999848	0.653104
TNFSF8	TNFRSF8	0.999968	0.853247			CCL5	ACKR4	0.999173	0.392205			COL18A1	ITGA5	0.99989	0.644946			APP	GPC1	0.99907	0.48458			COL3A1	DDR1	0.999848	0.65343
IL24	IL20RB	0.999968	0.855064			CGN	TGFBR1	0.999174	0.392334			CALM1	MYLK	0.999891	0.646552			COL16A1	ITGB1	0.999075	0.48539			LAMB1	ITGA2	0.999851	0.65738
CCL2	ACKR2	0.999969	0.855792			CXCL16	CXCR6	0.999179	0.393377			CALM3	EGFR	0.999891	0.64683			SPP1	ITGAV	0.999078	0.485976			GNAI2	ADCY9	0.999852	0.658095
ADM	CALCRL	0.99997	0.858798			PSEN1	NOTCH4	0.999182	0.394157			SEMA4D	MET	0.999892	0.648781			LAMA5	ITGB1	0.999078	0.485996			SEMA4D	ERBB2	0.999852	0.65827
IL1RN	IL1RL2	0.999971	0.861765			ADA	DPP4	0.999192	0.396333			LIF	IL6ST	0.999892	0.648843			IL21	IL21R	0.999079	0.486136			TNFSF13B	TNFRSF13C	0.999853	0.65921
ADM	CALCR	0.999971	0.861765			DLK1	NOTCH2	0.999194	0.396781			CCL2	CCR1	0.999893	0.650049			VEGFA	NRP1	0.99908	0.486288			CCL21	CCR7	0.999854	0.660802
CCL3	ACKR2	0.999971	0.861765			SEMA6D	TYROBP	0.999197	0.397413			COL1A1	DDR2	0.999894	0.651761			VCAM1	ITGAD	0.999092	0.488218			TNFSF12	TNFRSF25	0.999854	0.661202
TFPI	SDC4	0.999971	0.862469			DUSP18	ITGB4	0.999202	0.398456			CALM3	MYLK	0.999894	0.652499			FARP2	PLXNA2	0.999096	0.48899			SPINT1	ST14	0.999855	0.661846
PDGFD	PDGFRA	0.999972	0.86539			EFNA1	EPHB6	0.999205	0.398943			CFH	ITGAM	0.999895	0.652867			MDK	ITGA4	0.9991	0.489536			FGF9	FGFR1	0.999856	0.663219
JAG2	NOTCH4	0.999973	0.869501			ZG16B	TLR4	0.999205	0.399124			ANXA1	EGFR	0.999895	0.653119			SERPINA1	LRP1	0.999101	0.489836			B2M	KLRD1	0.999856	0.663953
TNFSF12	TNFRSF8	0.999973	0.869501			EBI3	IL6ST	0.999214	0.401078			F12	GP1BA	0.999895	0.654788			GNAI2	EGFR	0.999104	0.490161			GDF11	ACVR2B	0.999857	0.665293
MDK	SDC4	0.999974	0.870761			LRPAP1	LRP8	0.999222	0.402996			AGRN	LRP1	0.999896	0.655014			LAMB1	ITGAV	0.999112	0.491611			VCL	ITGB5	0.999858	0.666633
VCAM1	ITGA9	0.999975	0.872378			S100A9	TLR4	0.999234	0.405617			CXCL10	CXCR3	0.999897	0.657001			S100A1	TLR4	0.999113	0.49168			CALM1	MIP	0.999859	0.66697
GPC3	IGF1R	0.999975	0.872378			ADAM9	ITGB1	0.999236	0.406059			ADAM15	ITGA9	0.999897	0.657206			CD274	CD80	0.999113	0.491688			IL16	KCNJ15	0.999859	0.667624
CCL28	ADRA2A	0.999978	0.883201			MLLT4	F11R	0.999237	0.40632			LAMA5	BCAM	0.999898	0.658879			COL1A1	DDR1	0.999114	0.491881			VEGFA	FLT1	0.999859	0.668015
ULBP2	KLRK1	0.999979	0.883449			LTF	GPR162	0.999237	0.406439			SELPLG	ESAM	0.999898	0.659208			SPP1	ITGA4	0.999121	0.493163			BTLA	VTCN1	0.99986	0.668162
PTN	PTPRS	0.999979	0.883449			IL7	IL7R	0.999243	0.407624			CALM1	EGFR	0.999898	0.659921			IL16	KCND1	0.999126	0.493959			GNAI2	PTPRU	0.99986	0.668162
POMC	ADRA2A	0.999979	0.884658			AGRN	ITGB1	0.999245	0.408005			TP53	TNFRSF10D	0.999899	0.660808			VEGFA	ITGAV	0.99913	0.494792			P4HB	GPR162	0.99986	0.668962
CXCL16	ADRA2A	0.99998	0.886177			MFAP2	NOTCH1	0.999245	0.408057			VCAM1	ITGB7	0.999899	0.662078			NID1	ITGAV	0.999133	0.495162			VASP	CXCR2	0.999861	0.670219
CCL3	CCR5	0.99998	0.886471			COL1A1	DDR1	0.999249	0.408892			CD59	CD2	0.999901	0.66578			ST6GAL1	CD22	0.999135	0.495584			CALM2	PLPP6	0.999862	0.67157
APP	CAV1	0.999981	0.889638			CD36	TLR4	0.99926	0.411323			COL18A1	ITGB5	0.999902	0.66624			CCL8	CCR1	0.999136	0.495861			LAMA5	ITGA2	0.999864	0.67336
LAMA4	ITGA6	0.999982	0.890625			THBS1	CD47	0.999261	0.41157			CCL3	CCR5	0.999902	0.666695			JAM3	ITGB1	0.99915	0.498215			COL1A1	TMPRSS6	0.999865	0.675543
WNT7A	FZD5	0.999982	0.891686			F12	CD93	0.999261	0.41161			ANXA1	FPR2	0.999903	0.669367			PSAP	CD1B	0.999155	0.499081			PDAP1	PDGFRB	0.999866	0.676953
ADAM9	ITGB5	0.999982	0.892614			IL21	IL21R	0.999261	0.411695			TGFB1	ITGB6	0.999903	0.669399			CCL2	CCR1	0.999157	0.499503			FN1	TMPRSS6	0.999868	0.679142
HEBP1	ADRA2A	0.999983	0.893274			RTN4	RTN4R	0.999265	0.412652			APP	FPR2	0.999904	0.670299			IL1B	IL1R2	0.999158	0.49967			GNAI2	S1PR1	0.999868	0.679294
FN1	CD79A	0.999984	0.895974			CALM1	EGFR	0.999272	0.414217			CAMP	P2RX7	0.999904	0.671124			LGALS8	ITGA3	0.999163	0.500537			COL1A2	ITGA11	0.99987	0.68129
FN1	ROBO4	0.999984	0.896561			IL2	IL2RB	0.999273	0.41444			GNAI2	EGFR	0.999906	0.675236			VEGFA	ITGB1	0.999175	0.502765			ANXA1	ADRA2A	0.99987	0.682445
HRAS	GRIN2D	0.999986	0.89877			AGRN	LRP1	0.999279	0.415973			IL23A	IL12RB1	0.999907	0.67611			CD14	ITGB2	0.999179	0.503556			GNAI2	OPRD1	0.999872	0.683883
ADM	VIPR1	0.999986	0.89877			GPC3	LRP1	0.99928	0.416101			VEGFA	NRP1	0.999908	0.677656			SEMA4D	ERBB2	0.999186	0.504796			THBS1	SDC1	0.999872	0.684533
TNFSF12	TNFRSF25	0.999988	0.901511			IGF2	INSR	0.999282	0.416607			ADAM15	ITGB3	0.999909	0.679327			MMP2	SDC2	0.999191	0.505801			GNAI2	ADRA2A	0.999872	0.685078
PTHLH	GPR84	0.999991	0.907864			TNFSF4	TNFRSF4	0.999284	0.41708			IL18	CD48	0.999909	0.679379			DLK2	NOTCH1	0.999196	0.506755			CTGF	LRP6	0.999877	0.691437
EDA	EDA2R	0.999991	0.908188			THBS1	ITGA4	0.999285	0.417236			FGG	ITGB1	0.999909	0.68094			FN1	ITGA6	0.999199	0.507421			COL1A1	DDR1	0.999877	0.691927
TGFA	ERBB2	0.999993	0.909844			MLLT4	EPHB2	0.999286	0.417506			VEGFA	ITGB1	0.99991	0.682813			TNFSF4	TRAF2	0.999202	0.507822			APP	SLC45A3	0.999879	0.694729
FN1	TNFRSF11B	0.999997	0.914301			INHBA	ENG	0.999286	0.41762			HBEGF	ERBB2	0.99991	0.682884			IL1B	IL1RAP	0.999209	0.509178			B2M	KLRC1	0.999881	0.697266
GZMB	PGRMC1	0.999997	0.91444			PODXL	SELL	0.999287	0.41794			VCAM1	ITGA4	0.999911	0.683803			CTGF	ITGAM	0.999211	0.509655			HLA-A	CD3G	0.999882	0.699053
						THBS1	LRP1	0.999289	0.418462			CALM1	KCNQ3	0.999911	0.684499			TNFSF9	TNFRSF9	0.999212	0.509874			EFNA4	EPHA2	0.999882	0.699188
						RGMB	BMPR2	0.999291	0.418956			LRPAP1	LRP8	0.999912	0.685347			XCL2	XCR1	0.999215	0.510427			LAMB3	ITGA3	0.999883	0.700337
						UBA52	EGFR	0.999291	0.418968			EFNB1	ERBB2	0.999912	0.685638			CXCL12	CD4	0.999222	0.511752			TNFSF13B	TNFRSF13B	0.999883	0.700505
						ADAM12	SDC4	0.999295	0.41992			PLAU	ITGB5	0.999912	0.686335			FN1	SDC2	0.999227	0.512755			LAMB3	ITGA2	0.999884	0.702825
						HSPG2	LRP1	0.999304	0.422065			LTF	LRP11	0.999912	0.686361			CD14	ITGB1	0.999236	0.514327			MTMR4	SMAD3	0.999886	0.70471
						HSPA1A	GRIN2D	0.999304	0.422189			EFNB1	EPHB6	0.999913	0.687683			CALM3	PDE1A	0.99924	0.515276			SFRP1	FZD2	0.999886	0.705745
						VCAM1	ITGB7	0.999304	0.422198			PIGF	FLT1	0.999914	0.68929			MDK	ITGB1	0.999243	0.515926			DUSP18	ITGA2	0.999886	0.705745
						CALR	ITGA3	0.999304	0.422215			INSL3	ADRB2	0.999914	0.689421			WNT1	FZD1	0.999244	0.516086			HLA-E	KLRC1	0.999886	0.705892
						COL4A2	CD93	0.999312	0.424197			CTHRC1	FZD5	0.999914	0.689778			COL6A3	ITGB1	0.999246	0.516423			HSP90B1	ERBB2	0.999887	0.706193
						COL6A1	ITGA6	0.999315	0.424804			ADAM9	ITGAV	0.999914	0.69037			SPP1	ITGB5	0.999247	0.516581			GNAI2	CXCR2	0.999887	0.70626
						TNFSF10	TNFRSF11B	0.999324	0.427128			THBS1	CD36	0.999914	0.690396			FN1	ITGB7	0.999248	0.516862			CALM3	GP6	0.999888	0.707551
						ANGPT1	ITGB1	0.999327	0.427728			COL1A1	ITGA1	0.999914	0.690924			SPP1	ITGA5	0.999248	0.516864			BST2	LILRA4	0.999889	0.709482
						SELPLG	ESAM	0.999329	0.428155			HSPA1A	GRIN2D	0.999916	0.694737			AREG	EGFR	0.999249	0.517009			CALM1	GLP2R	0.99989	0.710688
						ICAM4	ITGA4	0.99933	0.428437			DCN	MET	0.999917	0.697624			CALM2	EGFR	0.999256	0.51847			CLEC2B	KLRF1	0.99989	0.71114
						CXCL12	CXCR3	0.999333	0.429371			GNAI2	ADCY9	0.999918	0.699052			CTGF	ITGB2	0.999259	0.519049			CCL5	ADRA2A	0.999892	0.714112
						CALM2	EGFR	0.999337	0.430311			CCL19	ADRA2A	0.999919	0.700585			IL1B	ADRB2	0.999259	0.51908			SAA1	ADRA2A	0.999892	0.714535
						ICAM4	ITGB2	0.99934	0.43122			COL18A1	ITGB3	0.99992	0.70389			HLA-E	KLRC1	0.999268	0.520848			XCL1	XCR1	0.999893	0.716194
						FARP2	PLXNA1	0.999345	0.432486			FGG	ITGAV	0.999922	0.7071			IL2	IL2RB	0.999269	0.521158			GNAS	ADORA1	0.999896	0.720286
						IL1B	ADRB2	0.999345	0.432537			EFNA3	EPHB1	0.999922	0.707901			A2M	LRP1	0.99927	0.521214			EFNA3	EPHB6	0.999896	0.720515
						COL4A1	CD47	0.999353	0.434603			CYR61	ITGB5	0.999922	0.708676			HSP90AA1	EGFR	0.999273	0.52194			IL16	KCND1	0.999896	0.720961
						GNAI2	CAV1	0.999354	0.434785			DUSP18	ITGB4	0.999923	0.709314			HRAS	GRIN2D	0.999282	0.523768			EFNA3	EPHA2	0.999897	0.722633
						CCL19	CCRL2	0.999354	0.434859			CALM1	PLPP6	0.999923	0.710588			LAMB3	ITGA6	0.999283	0.524138			ICAM1	ITGAM	0.999899	0.724964
						LAMC1	ITGAV	0.999355	0.435071			APOA1	LDLR	0.999923	0.710834			IL1RN	IL1R2	0.999284	0.524281			LAMB3	ITGA6	0.999901	0.728426
						EFEMP2	CATSPER1	0.999356	0.435307			ADAM9	ITGB5	0.999924	0.711327			GDF11	ACVR2A	0.999288	0.525057			LAMB1	ITGA7	0.999901	0.72876
						CALM1	VIPR1	0.99936	0.436527			LY6G5C	TMEM8A	0.999924	0.711932			DUSP18	ITGB4	0.999291	0.525648			FGF2	SDC1	0.999902	0.729511
						GDF11	ACVR1B	0.999361	0.436854			CALCB	ADRB2	0.999925	0.714022			NID1	ITGB1	0.999292	0.525937			IL23A	IL12RB1	0.999902	0.730681
						RGMA	BMPR2	0.999363	0.437263			EDN1	EDNRB	0.999925	0.714539			CD14	TLR4	0.999296	0.526825			APOE	VLDLR	0.999904	0.73249
						COL4A1	CD93	0.999367	0.438277			CXCL2	XCR1	0.999926	0.716419			MDK	SDC3	0.9993	0.527556			CCL5	CCR4	0.999904	0.733988
						THBS1	SCARB1	0.999369	0.438871			TNFSF13	TNFRSF17	0.999926	0.717405			CD14	ITGA4	0.999301	0.527695			CCL28	CCR10	0.999905	0.734295
						MDK	SDC1	0.99937	0.439305			TNFSF13	FAS	0.999926	0.717786			TNFSF4	TNFRSF4	0.999303	0.528116			CXCL13	CXCR5	0.999905	0.735029
						APOE	LRP8	0.999372	0.439631			GNAI2	EDNRA	0.999927	0.718507			CCL5	CCR3	0.999303	0.528155			ST6GAL1	CD22	0.999906	0.736364
						IL16	KCNA3	0.999373	0.440051			THBS1	SDC1	0.999928	0.722217			CXCL10	SDC4	0.999307	0.529041			CXCL13	ADRA2A	0.999908	0.740247
						IL15	IL2RA	0.999374	0.440398			CTGF	ITGA5	0.999931	0.72757			GNAS	ADRB3	0.999313	0.530317			EFNA5	EPHB6	0.999909	0.740866
						APP	NGFR	0.999379	0.441501			HLA-B	CD3D	0.999931	0.727815			WNT1	FZD5	0.99932	0.531869			HSPA1A	GRIN2D	0.99991	0.743034
						CXCL13	CCR10	0.999381	0.442013			FN1	SDC2	0.999932	0.730123			PODXL2	SELL	0.999323	0.532555			CXCL2	XCR1	0.999911	0.745359
						CD22	PTPRC	0.99939	0.444639			CALM2	EGFR	0.999933	0.733848			HBEGF	EGFR	0.999324	0.532737			EFEMP2	PLSCR4	0.999912	0.745456
						COL18A1	GPC4	0.999391	0.444944			DCN	EGFR	0.999934	0.734856			ICAM1	EGFR	0.999327	0.533367			VEGFA	EPHB2	0.999913	0.74839
						HSP90AA1	ITGB3	0.999396	0.446457			GNAI2	ADRA2A	0.999934	0.736604			MLLT4	F11R	0.999334	0.535102			SPP1	ITGB3	0.999913	0.748417
						HSP90AA1	EGFR	0.999398	0.446919			IL16	KCNJ15	0.999936	0.740258			JAG1	NOTCH3	0.999342	0.536757			COL11A1	ITGA2	0.999914	0.749772
						IFNL1	IFNLR1	0.999401	0.447783			COL4A1	ITGB8	0.999936	0.740639			RNASE2	TLR2	0.999343	0.536958			AREG	ERBB3	0.999915	0.751053
						HP	ITGB2	0.999401	0.447907			FN1	ITGA2B	0.999936	0.740689			IL16	KCNA3	0.999343	0.537061			GNAI2	LPAR3	0.999915	0.751425
						GNAI2	CXCR1	0.999402	0.448054			INHBA	BAMBI	0.999936	0.741274			MFI2	TFRC	0.999344	0.537273			C3	CR1	0.999916	0.753573
						FARP2	PLXNA3	0.999402	0.448271			RGMA	BMPR2	0.999936	0.741305			SPP1	ITGA9	0.999352	0.539016			CTHRC1	FZD3	0.999917	0.756139
						ADM2	ADRB2	0.999407	0.449631			ADAM10	EFNA3	0.999937	0.741716			CALM2	PDE1A	0.999366	0.542122			APOE	LRP5	0.999918	0.757262
						APP	CAV1	0.999408	0.449794			COL6A1	ITGA6	0.999938	0.745611			CXCL12	ITGB1	0.999368	0.542631			OSM	OSMR	0.999918	0.75774
						DCN	EGFR	0.999412	0.45117			L1CAM	EPHB2	0.999938	0.745854			EFNA5	EPHB2	0.999369	0.543009			HLA-E	SLC16A4	0.999918	0.758066
						PTHLH	GPR84	0.999413	0.45148			IGF2	INSR	0.999938	0.745854			CCL18	C14orf1	0.99937	0.543044			HLA-B	CD3G	0.999919	0.75978
						TNFSF9	TRAF2	0.999413	0.451498			CCL28	ADRA2A	0.99994	0.748634			MDK	SDC4	0.999383	0.546308			CALM3	KCNQ3	0.99992	0.761154
						LAMC1	ITGB1	0.999414	0.451556			FN1	ITGB8	0.99994	0.74869			CTGF	LRP1	0.999386	0.547041			HEBP1	ADRA2A	0.999923	0.766189
						CXCL12	SDC4	0.999414	0.451794			INHBB	ACVR1	0.99994	0.74911			COL4A2	CD93	0.999388	0.547457			IL18	IL1RL2	0.999923	0.767935
						ADM	GPR84	0.999418	0.45291			VEGFA	NRP2	0.999941	0.752167			EBI3	IL6ST	0.999389	0.547857			CTHRC1	FZD6	0.999924	0.768173
						LAMB1	ITGB1	0.999419	0.453358			CCL3	CCR1	0.999942	0.753285			BST1	CAV1	0.999392	0.548426			LAMB2	ITGA3	0.999924	0.768572
						RTN4	NGFR	0.999423	0.454342			TNFSF13	SDC2	0.999942	0.753285			CD47	SIRPG	0.999393	0.548784			SPP1	ITGA9	0.999924	0.769862
						IL6	IL6R	0.999424	0.454796			XCL1	XCR1	0.999946	0.764005			EFNA4	EPHA2	0.999394	0.549147			LAMA5	ITGB4	0.999925	0.771856
						IL6	IL6ST	0.999426	0.455293			FGF11	FGFR4	0.999947	0.766199			VEGFA	ITGA9	0.999395	0.549339			COL1A2	ITGA1	0.999926	0.773009
						C3	C5AR2	0.999427	0.455596			LTA	EDNRA	0.999948	0.767052			PTGS2	ALOX5	0.999404	0.551474			XCL2	XCR1	0.999929	0.778078
						WNT1	FZD1	0.999428	0.456042			HEBP1	ADRA2A	0.999949	0.769821			CALM1	PDE1A	0.999415	0.554352			CCL5	ACKR4	0.999931	0.782773
						CXCL13	ACKR4	0.999429	0.456275			LAMB3	ITGB4	0.999951	0.77339			CXCL12	CXCR4	0.999434	0.559154			APOD	LEPR	0.999931	0.782878
						IL15	IL2RB	0.999429	0.456315			DLK1	NOTCH4	0.999951	0.773733			MADCAM1	CD44	0.999435	0.559368			CCL20	CXCR3	0.999931	0.783358
						TG	ASGR1	0.999432	0.457274			SFRP1	FZD2	0.999951	0.773948			OSM	OSMR	0.999448	0.562791			ADAM9	ITGA3	0.999932	0.784632
						AREG	ERBB3	0.999434	0.457713			CXCL8	ADRA2A	0.999952	0.774919			POMC	MC1R	0.999451	0.563471			DUSP18	ITGB4	0.999933	0.786012
						CDH1	ITGAE	0.999437	0.458877			BMP8B	BMPR2	0.999952	0.77653			THBS1	SDC1	0.999451	0.563624			LAMB1	ITGA1	0.999934	0.788784
						COL4A1	ITGAV	0.999441	0.460147			INHBB	ACVR1B	0.999952	0.77653			MADCAM1	ITGA4	0.999454	0.564413			TP53	TNFRSF10D	0.999935	0.790703
						GNAS	ADCY9	0.999443	0.460601			CALCB	RAMP1	0.999953	0.77783			SPINT1	ST14	0.999459	0.565701			TNFSF12	TNFRSF8	0.999935	0.791353
						IL10	SIRPG	0.999444	0.461112			VEGFA	ITGAV	0.999953	0.779889			MLLT4	EPHB6	0.999465	0.567191			CKLF	CCR4	0.999937	0.794485
						VCL	ITGB5	0.999445	0.461292			CCL2	CCR2	0.999953	0.780479			HBEGF	ERBB2	0.999469	0.568322			RTN4	TNFRSF19	0.999937	0.794497
						LAMA5	ITGB1	0.999445	0.46144			CCL19	ACKR2	0.999953	0.780526			VEGFA	EPHB2	0.999479	0.571193			CXCL1	ACKR1	0.999938	0.796212
						XCL1	XCR1	0.999446	0.461738			LAMA5	ITGA6	0.999955	0.785928			CXCL2	CXCR2	0.999479	0.571274			ICOSLG	ICOS	0.999939	0.797739
						MDK	GPC2	0.999448	0.462248			THBS1	ITGB3	0.999955	0.785969			LAMB1	ITGA6	0.999481	0.571817			EDN1	EDNRB	0.999939	0.798641
						PIP	NPTN	0.999448	0.462324			BMP4	BMPR1A	0.999956	0.787851			EFEMP2	CATSPER1	0.999483	0.572461			TGFB1	ITGB3	0.999939	0.798725
						COL1A1	ITGA1	0.999449	0.462769			LAMA5	ITGB4	0.999956	0.7893			HLA-A	KIR3DL2	0.999484	0.572676			TGFB1	TGFBR3	0.999941	0.802419
						CGN	F11R	0.999453	0.463976			CYR61	ITGB3	0.999956	0.791363			CTGF	ITGA5	0.999484	0.572762			CXCL2	CXCR2	0.999942	0.804676
						VEGFA	ITGB1	0.999453	0.464077			CXCL8	CXCR2	0.999956	0.79141			GDF11	BMPR1A	0.999485	0.572987			WNT2	FZD5	0.999943	0.805181
						IL26	IL10RB	0.999465	0.467836			CCL19	CXCR3	0.999957	0.791543			PLAU	MRC2	0.999486	0.573109			GNAI2	IGF1R	0.999944	0.80691
						CCL20	CXCR3	0.999465	0.46801			CEACAM1	CD209	0.999957	0.793268			CCL8	CCR5	0.999495	0.575726			ICAM1	ITGAL	0.999946	0.811073
						IGFL2	IGFLR1	0.999466	0.468151			NPB	ADRA2A	0.999957	0.794653			PGF	FLT1	0.999504	0.578293			EFEMP1	EGFR	0.999947	0.812707
						PENK	OGFR	0.999466	0.468324			HRAS	SDC2	0.999957	0.794844			CD14	RIPK1	0.999505	0.578424			CXCL8	ACKR1	0.999947	0.812953
						JAG1	CD46	0.99947	0.46951			EFNB1	EPHB3	0.999958	0.794904			GNAI2	TBXA2R	0.999507	0.579043			CCL20	CCR6	0.999947	0.813248
						MMP12	PLAUR	0.999475	0.471244			AREG	EGFR	0.999958	0.797391			APP	SLC45A3	0.999511	0.580457			LAMB1	ITGB4	0.999948	0.813967
						TNFSF11	TNFRSF11A	0.999481	0.473397			SPP1	ITGA9	0.999958	0.797391			C1QA	CSPG4	0.999515	0.581623			CXCL13	ACKR4	0.999948	0.814095
						AREG	EGFR	0.999484	0.474381			INHBA	ACVR1B	0.999958	0.797391			CALM1	KCNQ5	0.999515	0.581646			CALM2	GP6	0.999948	0.81488
						TGFB1	ITGB3	0.99949	0.476365			ST6GAL1	CD22	0.999959	0.799159			APOE	LRP8	0.999516	0.581878			ITGB2	THY1	0.999949	0.81561
						CXCL2	CXCR1	0.999492	0.477293			WNT7A	FZD5	0.999959	0.800537			CCL2	CCR2	0.999517	0.582163			TLN1	ITGB3	0.999949	0.815803
						HLA-E	KLRD1	0.999493	0.477479			CSF2	SDC2	0.99996	0.802632			MDK	ITGA6	0.999521	0.583382			ITGB3BP	ITGB3	0.99995	0.817522
						IGFBP4	LRP6	0.999495	0.478177			INHBB	SMAD3	0.99996	0.803267			CCL5	GPR75	0.999522	0.583585			COL3A1	DDR2	0.999952	0.822193
						LIPC	LRP1	0.9995	0.479979			CCL20	CXCR3	0.99996	0.803267			CALM2	KCNQ5	0.999533	0.586995			CXCL16	CXCR6	0.999953	0.822867
						FN1	ITGB8	0.9995	0.479989			DUSP18	ITGA7	0.99996	0.803267			CCL8	CCR2	0.999535	0.587701			CXCL1	CXCR2	0.999953	0.82388
						COL18A1	ITGA3	0.999502	0.480521			IL16	KCNA3	0.999961	0.806198			IL13	IL13RA2	0.999536	0.587991			CLCF1	LIFR	0.999953	0.824947
						COL18A1	GPC1	0.999502	0.480642			MFAP2	NOTCH1	0.999961	0.807666			COL4A2	ITGB5	0.999539	0.58873			EXOC3-AS1	TRAF2	0.999954	0.827631
						GNAI2	ADORA1	0.999503	0.480835			CXCL3	ADRA2A	0.999962	0.809942			CALM3	KCNQ3	0.999548	0.591692			VEGFA	GPC1	0.999955	0.829894
						THBS1	CD36	0.999507	0.482443			CDH1	KLRG1	0.999962	0.811621			COL18A1	GPC1	0.99955	0.592174			EFNA5	EPHA2	0.999955	0.83018
						CD80	CTLA4	0.999508	0.482734			EFNA3	EPHA2	0.999963	0.815096			CALCB	ADRB2	0.999551	0.592454			C3	IFITM1	0.999957	0.837751
						ADAM15	ITGA9	0.99951	0.483469			CD274	PDCD1	0.999964	0.818561			RTN4	CNTNAP1	0.999552	0.592807			COL1A1	ITGA1	0.999957	0.837767
						APOD	LEPR	0.999512	0.484149			LTBP1	ITGB5	0.999965	0.822723			IL23A	IL12RB2	0.999552	0.592847			COL1A1	ITGA11	0.999958	0.839488
						ICAM4	ITGAV	0.999518	0.48664			NPW	ADRA2A	0.999965	0.822764			DUSP18	ITGA3	0.999558	0.595114			ICAM1	IL2RA	0.999958	0.840294
						ADM2	RAMP1	0.99952	0.487354			INSL3	RAMP3	0.999966	0.825184			CD14	TLR6	0.999571	0.599288			OSM	LIFR	0.999958	0.840294
						DUSP18	ITGA1	0.999521	0.487706			CXCL2	ADRA2A	0.999966	0.825365			GDF11	ACVR2B	0.999574	0.600464			LAMA5	ITGA3	0.999959	0.843592
						CD86	CTLA4	0.999524	0.488626			TGFB3	ITGB6	0.999967	0.825903			COL6A1	ITGA1	0.999575	0.60048			C3	CD19	0.99996	0.844549
						ICAM4	ITGAM	0.999524	0.488774			UBA52	EGFR	0.999969	0.833865			FN1	NT5E	0.99958	0.602279			CCL28	ADRA2A	0.99996	0.84531
						ZG16B	TLR5	0.999525	0.48897			VCAM1	ITGAD	0.999969	0.835672			MFAP2	NOTCH1	0.999582	0.603051			EFNA5	EPHB1	0.99996	0.84531
						LPL	CD44	0.99953	0.491014			EFNA1	EPHA2	0.999971	0.840818			CCL4	CCR3	0.999584	0.603577			GNAS	ADCY9	0.99996	0.84531
						BMP8B	BMPR2	0.999531	0.491107			APP	GPC1	0.999971	0.840818			UBA52	AGTR1	0.999585	0.603964			GNAI2	EDNRA	0.999961	0.850058
						SAA1	FPR2	0.999533	0.491869			THBS1	ITGA6	0.999971	0.841588			GNAS	PTGDR	0.999601	0.609641			LAMA5	BCAM	0.999961	0.850317
						SPP1	S1PR1	0.999538	0.493838			RTN4	GJB2	0.999971	0.8424			CALM1	KCNQ3	0.999605	0.6112			THBS1	ITGB3	0.999964	0.858162
						NID1	ITGAV	0.999539	0.494357			VEGFB	FLT1	0.999972	0.843884			CALM3	GP6	0.999606	0.611621			LGALS3BP	VANGL1	0.999964	0.858318
						LAMA2	RPSA	0.999544	0.496238			CDH1	PTPRM	0.999972	0.843884			EFNA1	EPHB6	0.999608	0.612276			WNT2	FZD3	0.999965	0.861759
						IGF1	INSR	0.999545	0.496473			ADAM9	ITGA6	0.999972	0.844741			CXCL12	SDC4	0.999614	0.614432			MDK	PTPRZ1	0.999967	0.864481
						CHAD	ITGB1	0.999548	0.497717			INHBA	ACVR2B	0.999972	0.845059			DUSP18	ITGA1	0.999614	0.614527			COL1A2	ITGB3	0.999967	0.864498
						ARF1	CHRM3	0.999548	0.497877			COL3A1	DDR2	0.999973	0.848941			SPP1	S1PR1	0.999618	0.615999			IL16	GRIN2D	0.999967	0.864498
						TNFSF13B	TNFRSF13B	0.99955	0.498478			HRAS	CAV1	0.999974	0.84901			MLLT4	EPHB3	0.999623	0.617979			CCL2	CCR4	0.999969	0.872146
						WNT1	RYK	0.99955	0.49862			CXCL16	ADRA2A	0.999975	0.851519			TGFB1	ITGB8	0.999627	0.619583			MDK	GPC2	0.999969	0.872605
						CCL5	ACKR2	0.99955	0.498717			TNFSF13	TNFRSF13B	0.999975	0.851519			CCL2	CCR5	0.999645	0.626623			IL18	IL18RAP	0.999971	0.876317
						COL14A1	CD44	0.999552	0.499253			INHBA	ACVR1	0.999978	0.861027			CALM1	PDE1C	0.999646	0.627192			ICAM1	CAV1	0.999971	0.877449
						THBS1	SDC4	0.999552	0.499279			CTGF	NTRK1	0.999979	0.862973			CALM2	KCNQ3	0.999649	0.628541			IL1RN	IL1RL2	0.999973	0.880459
						C4A	C3AR1	0.999552	0.499517			TGFB3	ITGB3	0.999979	0.862973			IL1RN	IL1R1	0.999651	0.629287			PSEN1	NOTCH4	0.999973	0.880705
						ZP3	MERTK	0.999553	0.499534			FN1	ITGA9	0.99998	0.866091			SEMA4D	PLXNB1	0.999653	0.630025			VEGFA	EGFR	0.999975	0.885011
						PDGFB	PDGFRB	0.999556	0.500894			CALCB	CALCRL	0.999983	0.873392			CXCL1	CXCR2	0.999658	0.632361			MFGE8	ITGB3	0.999978	0.893004
						DLK2	NOTCH1	0.999557	0.501446			CCL2	CCR10	0.999983	0.873437			COL1A1	DDR2	0.99966	0.632969			DSC1	DSG2	0.999978	0.893035
						DLK1	NOTCH1	0.999565	0.504363			CXCL10	ADRA2A	0.999984	0.87659			GNAI2	S1PR3	0.999664	0.634874			IL15	IL2RA	0.999983	0.900526
						CYR61	CAV1	0.999567	0.50534			CALM2	MYLK	0.999985	0.877319			LTA	EDNRA	0.999669	0.636768			SFRP1	FZD6	0.999983	0.901117
						MLLT4	EPHB6	0.999567	0.505353			CSF2	ITGA9	0.999985	0.878674			MFGE8	PDGFRB	0.999669	0.636944			ADA	DPP4	0.999983	0.901117
						F8	LDLR	0.999568	0.505715			FGG	ITGB3	0.999985	0.878674			SEMA4B	DCBLD2	0.999672	0.638296			DUSP18	ITGA7	0.999983	0.901117
						APP	SLC45A3	0.99957	0.506464			APOE	LRP5	0.999986	0.879236			CALM3	KCNQ5	0.999672	0.63841			EDN1	EDNRA	0.999987	0.906544
						LYPD3	AGR2	0.999572	0.507396			VEGFA	FLT1	0.999987	0.881266			CALR	ITGA2B	0.999674	0.639096			CXCL13	OPRD1	0.999988	0.907009
						LGALS8	ITGA3	0.999576	0.50903			RGMB	BMPR2	0.999988	0.882313			CALCB	RAMP1	0.999676	0.639802			LAMB2	ITGB4	0.999988	0.908382
						SEMA3F	NRP2	0.999577	0.509473			TNFSF12	TNFRSF8	0.999988	0.884125			VEGFB	FLT1	0.999677	0.640511			LTA	EDNRA	0.99999	0.909987
						CCL5	ACKR1	0.999579	0.510565			TNFSF4	TRAF2	0.999993	0.892055			EBI3	IL27RA	0.999677	0.640527			COL6A3	ITGA1	0.999994	0.913883
						LAMB1	ITGAV	0.999582	0.511423			CALM2	KCNQ3	0.999994	0.892191			CXCL9	CXCR3	0.999679	0.641121			THBS2	ITGB3	0.999995	0.914461
						SEMA4D	PLXNB1	0.999583	0.512157			CCL2	ACKR2	0.999995	0.894165			PTGS2	CAV1	0.99968	0.641716			CXCL8	CXCR2	0.999998	0.916089
						LTF	LRP11	0.999583	0.512271									CALM1	PTH2R	0.999683	0.643242
						ADM	ADRB2	0.999584	0.512459									CALM1	GP6	0.999685	0.644154
						IL34	CSF1R	0.999585	0.512927									IGFBP4	FZD8	0.999694	0.647995
						XCL2	XCR1	0.999587	0.513574									LAMA5	ITGA6	0.999698	0.650092
						ADAM23	ITGA5	0.999587	0.513985									CTHRC1	FZD3	0.999702	0.652028
						ADAM9	ITGAV	0.999594	0.516808									PVR	CD96	0.999706	0.653942
						RLN2	VIPR1	0.999595	0.5171									LAMB3	ITGA3	0.999708	0.654891
						CCL19	CXCR3	0.999595	0.517109									POMC	ADRB3	0.999708	0.655075
						CALM3	KCNQ5	0.999598	0.518634									GNAI2	EDNRA	0.999713	0.65732
						ZG16B	TLR6	0.999602	0.520239									POMC	RAMP3	0.999713	0.657462
						ICAM4	ITGAL	0.999604	0.521238									RTN4	TNFRSF19	0.999714	0.65773
						DLL1	NOTCH2	0.999606	0.522447									CD200	CD200R1	0.999716	0.658675
						CXCL11	CXCR3	0.999607	0.522704									POMC	RAMP2	0.999718	0.659588
						COL3A1	DDR1	0.999609	0.523654									POMC	VIPR1	0.999718	0.659615
						PLG	ITGB2	0.999618	0.527638									DUSP18	ITGA7	0.999725	0.663187
						TNC	ITGB1	0.999618	0.527884									PDGFB	PDGFRB	0.999725	0.66341
						COL1A2	ITGA1	0.999618	0.527935									EFNA1	EPHA2	0.999726	0.66378
						FN1	NT5E	0.99962	0.528591									CCL5	ACKR4	0.999729	0.665123
						ADAM10	EFNA3	0.999625	0.531005									CALM2	GP6	0.999732	0.666758
						SEMA6D	TREM2	0.999627	0.531894									COL18A1	ITGA3	0.999735	0.668497
						CCL19	CCR7	0.999628	0.532405									RLN2	VIPR1	0.999736	0.668972
						ICAM1	CAV1	0.999628	0.532448									IL15	IL2RB	0.99974	0.671015
						B2M	KLRC1	0.999629	0.53292									IGFBP4	LRP6	0.999741	0.671824
						INSL3	GPR84	0.99963	0.533217									COL1A1	ITGA11	0.999745	0.674081
						TNFSF12	TNFRSF8	0.99963	0.533422									IL1B	IL1R1	0.99975	0.676971
						GNAS	VIPR1	0.999631	0.533853									CALM2	PDE1C	0.999751	0.677306
						DLL3	NOTCH2	0.999631	0.53394									LAMB3	ITGB4	0.999754	0.679036
						LPL	LRP1	0.999632	0.534393									TCTN1	TMEM67	0.999754	0.679044
						TNFSF13B	TNFRSF13C	0.999638	0.53716									CXCL10	CXCR3	0.99976	0.682275
						COL5A1	ITGB1	0.99964	0.538089									PVR	CD226	0.999763	0.684432
						CD36	TLR6	0.999642	0.539353									DUSP18	ITGA2	0.999765	0.68544
						GZMB	CHRM3	0.999642	0.539414									COL1A1	ITGA1	0.999766	0.685841
						CCL4	ACKR2	0.999642	0.539465									MADCAM1	ITGB7	0.999769	0.687778
						INSL3	ADRB2	0.999642	0.539499									COL6A2	ITGA2	0.999769	0.688046
						ICAM1	EGFR	0.999643	0.539834									GAS6	TYRO3	0.99977	0.688401
						TNFSF12	TNFRSF25	0.999644	0.54046									CALM1	MIP	0.999772	0.68995
						RLN2	RAMP2	0.999646	0.541589									CTHRC1	FZD6	0.999777	0.692948
						COL4A5	CD47	0.999647	0.54214									COL6A2	ITGA1	0.999779	0.69432
						PLG	PLAUR	0.999649	0.542769									TIMP2	ITGA3	0.999783	0.696742
						SEMA3E	NRP1	0.999649	0.54283									VEGFA	FLT1	0.999785	0.69785
						JAG1	NOTCH2	0.999653	0.54484									CXCL2	XCR1	0.999785	0.698149
						COL4A2	ITGB5	0.999654	0.545839									CXCL13	CXCR3	0.999789	0.70064
						C1QA	CR1	0.999656	0.546387									COL1A1	ITGA2	0.999791	0.701561
						GDF10	ACVR1B	0.999656	0.546752									CCL5	ACKR1	0.999791	0.701719
						CD177	PECAM1	0.999657	0.54729									MDK	SDC1	0.999792	0.702442
						UBB	ERBB2	0.999658	0.547818									NTNG2	LRRC4	0.999795	0.70455
						IL17A	IL17RA	0.999663	0.550108									IL4	IL13RA2	0.999795	0.704693
						C3	CR1	0.999663	0.550357									THBS1	ITGA3	0.999796	0.704843
						HLA-E	KLRC1	0.999663	0.55058									GNAI2	ADCY1	0.999799	0.707434
						HP	ITGAM	0.999665	0.551362									ARF1	CHRM3	0.9998	0.707661
						PSPN	SDC3	0.999666	0.552099									LRPAP1	VLDLR	0.9998	0.708053
						CALM2	KCNQ5	0.999667	0.552726									CCL20	CCR6	0.999801	0.708664
						COL4A5	ITGB1	0.999668	0.553007									TGFA	ERBB2	0.999802	0.709104
						IL1RN	IL1R2	0.999668	0.553167									RLN2	ADRB3	0.999802	0.70939
						POMC	RAMP2	0.999669	0.55338									CD274	PDCD1	0.999803	0.709637
						LTBP1	ITGB5	0.999671	0.554469									CCL28	CCR10	0.999804	0.710429
						SELPLG	SELE	0.999674	0.556044									FN1	ITGA2	0.999806	0.711804
						PAPLN	SIRPA	0.999676	0.557195									ITGB3BP	ITGB3	0.999807	0.712829
						CTGF	LRP6	0.999676	0.557567									CALCB	CALCRL	0.999809	0.713756
						PGF	NRP2	0.99968	0.559594									PDGFA	PDGFRB	0.999813	0.716479
						UBC	ERBB2	0.99968	0.559897									GNAI2	CXCR1	0.999816	0.719025
						CCL23	CCR1	0.999681	0.560441									CCL5	CCR4	0.999819	0.721288
						LTA	CACHD1	0.999683	0.561147									CCL4	ACKR2	0.999826	0.726382
						IL2	NGFR	0.999683	0.561365									PDGFB	PDGFRA	0.999827	0.726981
						SPP1	ITGA9	0.999685	0.562248									VEGFB	TYRO3	0.999829	0.728673
						UBC	FGFR2	0.999688	0.563968									LAMB3	ITGA2	0.99983	0.729702
						GNAI2	ADCY9	0.999688	0.564276									EFNA5	EPHB6	0.999831	0.73021
						APOE	LRP5	0.999689	0.564575									TLN1	ITGB3	0.999832	0.731446
						SEMA3F	NRP1	0.999689	0.564683									COL6A1	ITGA2	0.999834	0.732822
						UBA52	LRP2	0.999691	0.566136									NTN1	UNC5B	0.999834	0.732878
						HLA-A	ERBB2	0.999692	0.566587									ADAM9	ITGA3	0.999835	0.73386
						UBA52	ERBB2	0.999692	0.566623									LPL	SDC1	0.999837	0.735406
						PTN	SDC1	0.999695	0.568108									CCL3	CCR3	0.999838	0.735716
						VEGFA	SIRPA	0.999696	0.568658									OSM	LIFR	0.999838	0.7358
						IGF2	IGF1R	0.999701	0.5718									P4HB	MTTP	0.999842	0.739044
						DUSP18	ITGA3	0.999703	0.572774									LAMB1	ITGA3	0.999842	0.739375
						ANGPT1	ITGA5	0.999704	0.573482									FN1	ITGB6	0.999843	0.739968
						IL18	IL18R1	0.999704	0.573551									PSAP	GPR37L1	0.999843	0.740235
						TCTN1	TMEM67	0.999706	0.5746									SEMA4D	MET	0.999844	0.740636
						LAMC1	ITGA6	0.999707	0.575248									SLIT1	SDC1	0.999846	0.741993
						DUSP18	ITGA2	0.999708	0.576219									FN1	ITGA3	0.999846	0.74206
						IL1B	IL1R1	0.999709	0.576456									CALM3	TRPC5	0.999847	0.74294
						HSP90B1	ERBB2	0.999709	0.576938									CALM3	PDE1C	0.999848	0.743955
						EFNB1	EPHB2	0.999709	0.577002									COL1A2	ITGA11	0.999848	0.744389
						ITGB3BP	ITGB3	0.99971	0.577304									EFEMP2	PLSCR4	0.99985	0.74538
						TNC	ITGA5	0.99971	0.577664									CALCB	RAMP2	0.999851	0.746876
						RPS27A	ERBB2	0.999713	0.579123									GNAI2	PTPRU	0.999852	0.747315
						FN1	ITGA9	0.999715	0.580523									RTN4	RTN4R	0.999852	0.747746
						CALR	ITGA2B	0.999716	0.580854									AREG	ERBB3	0.999853	0.748499
						LAMC3	ITGB1	0.999717	0.581441									CCL4	CCR8	0.999856	0.750795
						BTLA	VTCN1	0.999717	0.58153									TGFA	EGFR	0.999856	0.750902
						DLL1	NOTCH1	0.99972	0.583719									CALM1	AQP6	0.999856	0.751113
						THBS1	ITGA6	0.999723	0.585724									DKK1	KREMEN1	0.99986	0.753997
						MFI2	TFRC	0.999726	0.587436									RLN2	RAMP2	0.99986	0.754089
						ADM	CALCRL	0.999727	0.588019									HLA-G	KLRD1	0.999861	0.755171
						ASIP	MGRN1	0.999727	0.588104									RLN2	RAMP3	0.999863	0.757178
						COL16A1	ITGB1	0.999728	0.588896									UBA52	FGFR2	0.999864	0.757667
						PLG	ITGB1	0.999729	0.589251									PVR	TIGIT	0.999865	0.758282
						CTHRC1	FZD5	0.99973	0.589989									CCL20	CXCR3	0.999865	0.759062
						CALM1	KCNQ5	0.99973	0.590204									LAMA5	BCAM	0.999869	0.762122
						CD80	CD28	0.99973	0.590504									B2M	KLRC2	0.999871	0.764374
						GNAS	ADRB3	0.999731	0.590911									VEGFA	GPC1	0.999871	0.76481
						VEGFA	NRP1	0.999732	0.591563									EFNA5	EPHA2	0.999872	0.765403
						EFNA4	EPHA2	0.999733	0.592019									WNT1	LRP6	0.999874	0.767082
						SEMA3E	PLXND1	0.999733	0.59221									SEMA7A	ITGA1	0.999875	0.767908
						FARP2	PLXNA2	0.999733	0.592294									LAMA5	SDC1	0.999879	0.77221
						PLG	ITGAM	0.999734	0.593057									ADAM10	EFNA3	0.999879	0.772569
						VEGFA	NRP2	0.999737	0.595049									CCL28	CCR3	0.99988	0.772955
						CCL20	CCR6	0.999741	0.597928									CCL3	CCR4	0.999882	0.774914
						CD274	CD80	0.999743	0.598821									GNAS	ADCY1	0.999883	0.775817
						HEBP1	ADRA2A	0.999743	0.598902									CCL5	ACKR2	0.999883	0.776539
						CCL28	CCR10	0.999743	0.599274									CALM1	SCTR	0.999885	0.778102
						EFNA4	EPHA4	0.999745	0.600434									RTN4	RTN4RL1	0.999887	0.780775
						CXCL1	CXCR2	0.999745	0.600576									HRAS	AGTR1	0.999888	0.781888
						GDF11	ACVR2A	0.999748	0.602733									SLIT1	GPC1	0.99989	0.782978
						CALCB	GPR84	0.999756	0.60811									PLAU	ITGA3	0.99989	0.783767
						HP	ASGR2	0.999756	0.608175									CALCB	VIPR1	0.999891	0.784685
						GNAI2	EGFR	0.999758	0.609312									YARS	CXCR1	0.999891	0.784732
						GNAS	PTGDR	0.999759	0.610092									SEMA4A	PLXNB1	0.999894	0.788126
						INHBA	SMAD3	0.99976	0.611216									CALM1	TRPC5	0.9999	0.794088
						CD34	SELL	0.999762	0.612241									DCN	EGFR	0.999901	0.79491
						CGN	OCLN	0.999762	0.61265									CALM3	AQP6	0.999901	0.794941
						DSC2	DSG2	0.999762	0.612821									VEGFA	TYRO3	0.999902	0.796263
						ADM2	CALCRL	0.999763	0.613561									CXCL16	CXCR6	0.999902	0.796352
						LAMA2	ITGB1	0.999765	0.614628									FGF11	FGFR1	0.999902	0.796549
						GNAI2	ADRA2B	0.999766	0.615802									UBB	FGFR2	0.999903	0.79737
						C3	CD19	0.999767	0.615974									DSC1	DSG2	0.999904	0.798084
						CNTN2	NRP1	0.99977	0.618229									HLA-G	KIR2DL4	0.999905	0.798983
						COL6A1	ITGA1	0.99977	0.618258									RLN2	RXFP1	0.999905	0.799417
						TLN1	ITGB3	0.99977	0.618571									HSP90AA1	ITGB3	0.999905	0.799542
						CDH1	KLRG1	0.999771	0.618974									WNT1	FZD3	0.999908	0.802472
						CCL28	ACKR2	0.999771	0.619566									CORT	SSTR2	0.999909	0.803999
						PSAP	CELSR1	0.999773	0.620488									NTN1	ADORA2B	0.999911	0.805427
						VEGFA	ITGAV	0.999775	0.622164									EFNA4	EPHA5	0.999911	0.80566
						IL23A	IL23R	0.999776	0.622774									BTLA	CD79A	0.999911	0.80616
						TNFSF13	TNFRSF1A	0.999778	0.624813									CCL2	CCR3	0.999912	0.806695
						COL4A1	ITGB8	0.999779	0.625311									IL23A	IL23R	0.999912	0.806862
						MLLT4	EPHB3	0.99978	0.626524									CXCL13	CCR10	0.999913	0.808391
						HRAS	GRIN2D	0.999781	0.626958									HLA-E	KLRC2	0.999916	0.811905
						PTHLH	ADRB2	0.999782	0.628093									CXCL12	CXCR3	0.999917	0.812947
						IL16	KCNJ10	0.999784	0.629223									COL1A2	ITGA2	0.999917	0.813259
						NTN1	UNC5B	0.999784	0.629739									TGFB1	ITGB3	0.999917	0.813539
						ASIP	ATRN	0.999784	0.629752									CLCF1	CRLF1	0.999919	0.815478
						COL6A2	ITGA2	0.999784	0.62977									CALM2	AQP6	0.999919	0.815491
						EFNA4	EPHA1	0.999786	0.631182									COL1A2	ITGA1	0.999919	0.816248
						PLG	PLGRKT	0.999787	0.631598									NID1	ITGA3	0.999919	0.816504
						C5	C5AR1	0.999791	0.63476									RTN4	NGFR	0.999922	0.819365
						MDK	TSPAN1	0.999793	0.636486									APOE	VLDLR	0.999922	0.819605
						CCL2	ACKR4	0.999794	0.63725									APOE	LRP5	0.999923	0.82083
						DLK1	NOTCH4	0.999794	0.637283									GNAI2	OPRD1	0.999923	0.821437
						MFGE8	ITGB3	0.999794	0.637774									SELPLG	SELP	0.999926	0.825873
						COL6A2	ITGA1	0.999795	0.638271									WNT1	FZD7	0.999927	0.826436
						POMC	MC1R	0.999796	0.63899									WNT1	FZD8	0.999928	0.827857
						COL18A1	KDR	0.999796	0.639346									FN1	ITGB3	0.999928	0.828226
						RLN2	ADRB3	0.999797	0.639839									SLIT1	ROBO1	0.99993	0.831465
						CYR61	ITGB3	0.999798	0.641059									HLA-F	KIR3DL2	0.999931	0.83273
						HP	ASGR1	0.999798	0.641133									LAMB1	ITGA2	0.999933	0.83572
						CLCF1	LIFR	0.9998	0.642775									CALCB	CALCR	0.999935	0.837212
						EDA	EDA2R	0.9998	0.642916									IL1RN	IL1RL2	0.999935	0.837648
						ADAM15	ITGB3	0.999801	0.643721									L1CAM	ERBB2	0.999935	0.837709
						LAMA4	ITGAV	0.999802	0.644061									LAMB1	ITGA1	0.999935	0.837796
						PDGFA	PDGFRB	0.999803	0.644893									LAMA5	ITGA2	0.999936	0.838984
						EFNA1	EPHB1	0.999804	0.646335									MDK	GPC2	0.999936	0.839191
						SEMA3G	NRP2	0.999805	0.646485									DKK1	LRP5	0.999938	0.841961
						FN1	ITGB3	0.999806	0.64799									CXCL2	CXCR1	0.99994	0.843859
						LAMA4	ITGB1	0.999807	0.648667									IL2	NGFR	0.999941	0.845502
						CDH1	PTPRF	0.999811	0.652251									NTN1	UNC5C	0.999941	0.845912
						CD86	CD28	0.999812	0.652775									COL6A3	ITGA2	0.999942	0.846538
						GNAS	HTR6	0.999814	0.655286									CCL2	CCR10	0.999942	0.846781
						CCL2	ACKR1	0.999817	0.657386									APP	NGFR	0.999943	0.848042
						WNT1	FZD5	0.999817	0.657434									CD34	SELP	0.999943	0.848093
						HHLA3	CHRM3	0.999817	0.657507									IFNL1	IFNLR1	0.999944	0.848631
						INSL3	RAMP2	0.999817	0.657636									EFNA4	EPHA1	0.999944	0.848631
						VEGFA	EPHB2	0.999818	0.658541									THBS1	ITGA2B	0.999944	0.84956
						SEMA4D	MET	0.999819	0.659759									ULBP2	KLRK1	0.999947	0.851908
						MICB	KLRK1	0.999821	0.661									LAMA5	ITGB4	0.999947	0.852694
						PSEN1	NOTCH3	0.999823	0.663463									VEGFB	RET	0.99995	0.854912
						MAPK1	FGFR2	0.999824	0.664224									ICAM4	ITGB3	0.999951	0.856206
						SERPINE1	ITGB5	0.999824	0.664439									HHLA3	CHRM3	0.999951	0.85707
						COL4A5	CD93	0.999824	0.664466									PLAU	VLDLR	0.999952	0.85754
						RPS27A	FGFR2	0.999825	0.664739									TGFA	ERBB3	0.999952	0.857724
						PGF	NRP1	0.999825	0.66482									DKK1	KREMEN2	0.999952	0.858413
						UBA52	FGFR2	0.999825	0.665398									HLA-G	KLRC1	0.999952	0.858826
						FN1	ITGA3	0.999826	0.666									LAMB1	ITGA7	0.999952	0.85892
						CCL5	CCR4	0.999827	0.667323									CXCL3	CXCR2	0.999953	0.859996
						LAMB2	ITGA3	0.999828	0.667546									GNAS	AVPR2	0.999954	0.861626
						EFEMP1	EGFR	0.999828	0.668073									CLEC2B	KLRF1	0.999954	0.862696
						TIMP2	ITGA3	0.999828	0.66817									COL4A2	ITGB3	0.999955	0.864414
						OXT	OXTR	0.999829	0.669165									ADAM15	ITGB3	0.999956	0.866582
						TNFSF13	TNFRSF14	0.99983	0.669373									GZMB	CHRM3	0.999957	0.868148
						CDH1	LRP5	0.99983	0.669683									CXCL1	CXCR1	0.999957	0.868521
						LAMA2	ITGA6	0.99983	0.669917									MICB	KLRK1	0.999957	0.868521
						HLA-A	KIR3DL2	0.999831	0.670551									CALCB	RAMP3	0.999957	0.869171
						BSG	SELE	0.999831	0.670696									CCL2	ACKR4	0.999958	0.870552
						FN1	TNFRSF11B	0.999832	0.671776									UBC	FGFR2	0.999958	0.871049
						EFNA1	EPHA2	0.999832	0.671901									CCL8	ACKR2	0.999959	0.872181
						GDF11	ACVR2B	0.999834	0.674209									COL18A1	KDR	0.999959	0.872181
						IL12A	IL12RB1	0.999835	0.675101									NPPC	NPR2	0.999959	0.872503
						TNFSF15	TNFRSF25	0.999836	0.675606									FGF5	FGFR2	0.99996	0.874691
						TNC	SDC4	0.999837	0.676333									SPP1	ITGB3	0.999961	0.876441
						EFNB1	EPHB6	0.999838	0.677849									EFEMP2	AQP1	0.999962	0.87994
						IL1RN	IL1R1	0.999839	0.678581									CLCF1	LIFR	0.999963	0.880932
						CCL3	ACKR2	0.999839	0.678827									RPS27A	FGFR2	0.999963	0.881296
						CCL4	CCR3	0.99984	0.679659									HSP90B1	TLR9	0.999966	0.887584
						SEMA3F	PLXNA1	0.99984	0.68001									CCL28	ACKR2	0.999967	0.890471
						GNAI2	S1PR3	0.99984	0.680169									RLN1	RXFP1	0.999967	0.890728
						TGFB1	ITGB6	0.99984	0.680203									CCL8	CCR3	0.999968	0.892012
						ANXA1	ADRA2A	0.999842	0.681823									COL6A3	ITGA1	0.999969	0.894497
						SPP1	ITGB3	0.999843	0.682909									L1CAM	EGFR	0.999969	0.895416
						PDGFB	PDGFRA	0.999846	0.685562									WNT1	FZD9	0.999969	0.895416
						TNC	ITGAV	0.999846	0.686021									FN1	ROBO4	0.99997	0.895924
						EDN1	EDNRB	0.999847	0.686764									FN1	ITGB8	0.99997	0.897481
						SELPLG	SELP	0.999847	0.687204									CCL25	CCR10	0.999971	0.899021
						CALCB	ADRB2	0.999847	0.687414									COL18A1	GPC4	0.999972	0.900152
						UBB	LRP2	0.999848	0.687731									WNT1	LRP5	0.999973	0.901304
						GDF11	BMPR1A	0.999849	0.688914									MDK	ALK	0.999973	0.90271
						TFPI	F3	0.999849	0.689095									CXCL12	ACKR3	0.999973	0.902786
						CXCL13	HTR2A	0.999849	0.689458									FN1	MAG	0.999974	0.903652
						CALCB	RAMP1	0.999849	0.68957									CXCL9	CCR3	0.999974	0.904588
						SEMA3B	NRP2	0.999851	0.691609									CCL2	CCR4	0.999976	0.906563
						ADM	RAMP2	0.999852	0.692321									LAMB1	ITGB4	0.999976	0.906656
						GNAI2	EDNRA	0.999852	0.692699									FN1	CD79A	0.999976	0.907299
						CXCL8	CXCR1	0.999853	0.693591									IL10	SIRPG	0.999976	0.907913
						ARPC5	LRP2	0.999854	0.694161									MLLT4	NRXN2	0.999978	0.909834
						HSPA8	LRP2	0.999855	0.69524									EFNA1	EPHB1	0.999978	0.910523
						MST1	MST1R	0.999855	0.695259									LAMA5	ITGA3	0.999978	0.910646
						SEMA4D	ERBB2	0.999855	0.695481									CCL8	ACKR1	0.999981	0.913843
						RLN2	TSHR	0.999855	0.695509									ICAM4	ITGA2B	0.999982	0.915212
						CALCB	CALCRL	0.999855	0.696122									CCL2	ACKR2	0.999983	0.915569
						COL1A2	ITGB3	0.999857	0.697678									EFNA1	EPHA1	0.999985	0.917275
						RSPO3	SDC4	0.999858	0.698951									TIMP3	KDR	0.999988	0.919898
						TNFSF9	TNFRSF9	0.999858	0.699322
						FN1	ITGA2B	0.999859	0.699651
						ACTR2	LRP2	0.999859	0.69975
						INHBA	ACVR1B	0.99986	0.701357
						DCN	MET	0.999862	0.70371
						PGF	FLT1	0.999862	0.703787
						HLA-E	SLC16A4	0.999862	0.703966
						COL6A3	ITGA1	0.999865	0.706435
						CDH1	PTPRM	0.999866	0.708304
						APP	ADRA2A	0.999867	0.709015
						POMC	VIPR1	0.999868	0.710259
						APOE	LRP2	0.999869	0.711449
						COL1A2	ITGA2B	0.999872	0.714744
						DLL3	NOTCH1	0.999872	0.715268
						INHBA	TGFBR3	0.999872	0.715554
						NID1	PTPRF	0.999873	0.715728
						ADAM9	ITGA6	0.999873	0.715942
						CCL5	GPR75	0.999874	0.71696
						INHBA	ACVR1	0.999875	0.718338
						NRG2	ERBB3	0.999875	0.719165
						ANOS1	FGFR1	0.999875	0.719204
						LAMC1	ITGA3	0.999876	0.719684
						PLG	FLT1	0.999876	0.719878
						RPS27A	LRP2	0.999876	0.720074
						EFNA3	EPHB6	0.999877	0.720635
						ASIP	F11R	0.999877	0.721396
						SEMA6D	PLXNA1	0.999878	0.722005
						IL17A	IL17RC	0.999878	0.722155
						WNT1	LRP5	0.99988	0.724749
						WNT1	LRP6	0.999882	0.727215
						SEMA3B	NRP1	0.999882	0.727306
						ANOS1	SDC2	0.999882	0.727877
						CCL2	ACKR2	0.999883	0.728229
						HLA-G	KLRD1	0.999883	0.729142
						LAMA5	BCAM	0.999886	0.732454
						CXCL13	ADRA2A	0.999886	0.733282
						CXCL8	ACKR1	0.999887	0.733629
						COL4A5	ITGAV	0.999887	0.733867
						ANGPTL4	TIE1	0.999887	0.733932
						RTN4	GJB2	0.999887	0.734259
						UBA52	AGTR1	0.999888	0.734667
						SEMA3F	PLXNA3	0.999888	0.735479
						CDH1	EGFR	0.999888	0.735546
						PNOC	OPRL1	0.999889	0.737133
						LRPAP1	LRP2	0.99989	0.737339
						UCN	CRHR1	0.99989	0.737718
						LAMB1	ITGA6	0.99989	0.737801
						LAMA5	ITGB4	0.99989	0.738511
						SEMA4B	DCBLD2	0.999891	0.739241
						TNFSF13	FAS	0.999891	0.739662
						VEGFA	FLT1	0.999892	0.740341
						INHBB	ACVR1B	0.999892	0.741195
						COL5A2	DDR1	0.999894	0.743289
						IL18	IL18RAP	0.999895	0.744966
						PTN	PTPRS	0.999895	0.745049
						COL5A3	SDC3	0.999897	0.747527
						VEGFA	EGFR	0.999898	0.748676
						GPC3	IGF1R	0.999898	0.748821
						CD274	PDCD1	0.999898	0.748976
						PTHLH	RAMP2	0.999898	0.749035
						CCL2	CCR4	0.999899	0.749781
						HSPG2	SDC1	0.999901	0.753207
						DLL1	NOTCH3	0.999902	0.753787
						CTHRC1	FZD3	0.999902	0.754243
						COL18A1	ITGB3	0.999902	0.754401
						GNAI2	ADRA2A	0.999903	0.754951
						C1orf112	PLSCR4	0.999904	0.756886
						COL5A2	ITGA1	0.999905	0.757485
						TGFA	EGFR	0.999905	0.757681
						GNAI2	LPAR3	0.999905	0.758133
						VCAN	EGFR	0.999905	0.758387
						HBEGF	PRLR	0.999905	0.758574
						CCL3	CCR4	0.999905	0.758761
						CXCL3	CXCR1	0.999906	0.7589
						LAMC3	ITGA6	0.999906	0.759061
						EFNA1	EPHA4	0.999908	0.762492
						ADM2	ADRB3	0.999908	0.762765
						EFNA1	EPHA1	0.999909	0.763468
						APOA1	LDLR	0.999909	0.76387
						COL3A1	ITGA2	0.999909	0.763955
						FARP2	PLXNA4	0.99991	0.765042
						DSC1	DSG2	0.99991	0.765804
						CEACAM1	CD209	0.999911	0.766818
						LAMC1	ITGA1	0.999911	0.767242
						GNAI2	TSHR	0.999912	0.767999
						VCAM1	ITGA9	0.999912	0.768544
						LAMA5	ITGA2	0.999913	0.768915
						PTHLH	ADRB3	0.999913	0.76991
						RLN1	RXFP1	0.999914	0.77089
						COL6A1	ITGA2	0.999914	0.771558
						UBB	FGFR2	0.999914	0.77171
						CXCL2	ADRA2A	0.999915	0.772588
						ANGPT1	TIE1	0.999915	0.773169
						CXCL10	ADRA2A	0.999915	0.77321
						HBEGF	EGFR	0.999916	0.774868
						NTF3	NGFR	0.999917	0.775946
						INHBA	BAMBI	0.999918	0.776623
						IL2	GYPE	0.999918	0.777655
						ADAM9	ITGB5	0.999919	0.778044
						FGF10	FGFR1	0.999919	0.778509
						FN1	FLT4	0.999919	0.778632
						FGF7	FGFR1	0.999919	0.779327
						CCL19	CCR10	0.999919	0.779372
						IGF1	IGF1R	0.999919	0.779481
						CUBN	LRP2	0.99992	0.77965
						COL1A1	ITGA2	0.99992	0.780431
						LTA	EDNRA	0.99992	0.780499
						LAMA4	ITGA6	0.99992	0.780603
						COL4A1	ITGA1	0.99992	0.78088
						GAS6	TYRO3	0.999921	0.781553
						INHBB	SMAD3	0.999922	0.784266
						THBS1	ITGB3	0.999923	0.785037
						CKLF	CCR4	0.999924	0.786501
						TNFSF11	TNFRSF11B	0.999925	0.787785
						LAMC1	ITGB4	0.999925	0.788035
						EDN1	EDNRA	0.999925	0.789308
						GNAS	TSHR	0.999926	0.789507
						LAMA5	SDC1	0.999926	0.789522
						CXCL1	CXCR1	0.999926	0.789919
						DLL1	NOTCH4	0.999926	0.790516
						CCL5	ADRA2A	0.999926	0.790754
						PTHLH	VIPR1	0.999927	0.792158
						FGF18	FGFR1	0.999927	0.792472
						ADM2	RAMP2	0.999927	0.792604
						CXCL13	CXCR5	0.999928	0.792993
						COL1A2	ITGA2	0.999928	0.793317
						UBC	LRP2	0.999928	0.794051
						WNT7A	FZD5	0.999928	0.79445
						CLCF1	CNTFR	0.999929	0.795601
						JAG1	NOTCH1	0.999929	0.795682
						POMC	ADRA2A	0.999931	0.798607
						WNT1	FZD7	0.999931	0.799061
						APOA1	LRP2	0.999931	0.799175
						POMC	ADRB3	0.999931	0.799571
						GPC3	LRP2	0.999932	0.800592
						VCAM1	ITGAD	0.999932	0.801284
						CCL5	CCR3	0.999933	0.801851
						EFEMP2	AQP1	0.999933	0.803119
						DEFB1	CCR6	0.999934	0.8041
						DCN	ERBB4	0.999934	0.804217
						NRG2	ERBB4	0.999934	0.80436
						EDN1	ADGRL4	0.999937	0.808402
						CCL28	CCR3	0.999937	0.809132
						EDA	EDAR	0.999937	0.809777
						EFNA3	EPHA1	0.999937	0.810014
						DLL3	NOTCH4	0.999938	0.810273
						RLN2	RXFP1	0.999938	0.810929
						AMH	ACVR1	0.999938	0.810957
						LAMA2	ITGA1	0.999938	0.81102
						INSL3	ADRB3	0.999938	0.811343
						IL24	IL10RB	0.999939	0.812775
						PDGFD	PDGFRB	0.99994	0.813626
						TGFA	ERBB3	0.99994	0.814281
						CALCB	RAMP2	0.999941	0.815948
						LAMB2	ITGB4	0.999941	0.816044
						NRG2	ERBB2	0.999941	0.816221
						WNT1	FZD9	0.999941	0.816562
						COL6A3	ITGA2	0.999942	0.816954
						C4A	C5AR2	0.999942	0.817037
						IL18	IL1RL2	0.999942	0.818402
						SEMA4A	PLXNB1	0.999943	0.819375
						CALR	TSHR	0.999943	0.820026
						INHBB	ACVR1	0.999944	0.820799
						COL1A1	FLT4	0.999944	0.821477
						COMP	ITGB3	0.999945	0.822023
						CHAD	ITGA2	0.999945	0.822104
						CDH1	IGF1R	0.999946	0.823481
						CD24	SELP	0.999946	0.823558
						ZP3	EGFR	0.999946	0.823564
						INHBA	ACVR2A	0.999946	0.824147
						NLGN3	NRXN2	0.999947	0.825074
						EFNA3	EPHB1	0.999947	0.825238
						LAMA5	ITGA6	0.999948	0.826504
						MLLT4	NRXN2	0.999948	0.826804
						ADAM17	ERBB4	0.999948	0.826816
						HSP90AA1	ERBB2	0.999948	0.827246
						CCL2	CCR10	0.999949	0.827903
						ADM2	TSHR	0.999951	0.830973
						PSPN	GFRA2	0.999951	0.831555
						FN1	TSHR	0.999951	0.831631
						HRAS	AGTR1	0.999952	0.833681
						IL1RN	IL1RL2	0.999953	0.833836
						TNFSF13	SDC2	0.999953	0.833836
						EFEMP2	PLSCR4	0.999953	0.834475
						TNC	ITGB6	0.999953	0.835292
						TNC	ITGB3	0.999953	0.835292
						NTNG2	LRRC4	0.999953	0.835566
						ECM1	CACHD1	0.999953	0.83575
						THBS1	SDC1	0.999953	0.836095
						TNC	CNTN1	0.999954	0.836316
						ADAM12	ITGA9	0.999954	0.837288
						WNT7A	LRP6	0.999954	0.838046
						FN1	ITGA2	0.999954	0.838193
						SERPING1	SELE	0.999955	0.839269
						NPW	ADRA2A	0.999955	0.83957
						JAG1	NOTCH4	0.999955	0.83957
						SERPINE1	LRP2	0.999955	0.840054
						COL4A1	ITGA2	0.999955	0.84037
						LAMC3	ITGB4	0.999956	0.840978
						TIMP3	KDR	0.999956	0.84188
						MICA	KLRK1	0.999956	0.842313
						CTGF	ERBB4	0.999956	0.843285
						FGF9	FGFR1	0.999956	0.843285
						IL6	F3	0.999957	0.843846
						ICOSLG	ICOS	0.999957	0.843846
						MMP7	CDH6	0.999957	0.844844
						ICAM4	ITGB3	0.999957	0.844844
						NTF3	NTRK2	0.999957	0.845776
						HLA-G	KLRC1	0.999957	0.845812
						IL26	IL20RA	0.999957	0.845812
						RSPO1	ZNRF3	0.999958	0.847025
						PDGFD	PDGFRA	0.999958	0.847849
						MDK	LRP2	0.999958	0.848673
						EFNA3	EPHA2	0.999959	0.849654
						LAMB1	ITGA1	0.999959	0.849975
						RGMA	NEO1	0.99996	0.852087
						CXCL3	ADRA2A	0.99996	0.853087
						IL12A	CD28	0.99996	0.853591
						CCL19	ADRA2A	0.99996	0.853591
						COL5A1	SDC3	0.999961	0.854607
						EFNB1	EPHB3	0.999962	0.856849
						ADM	RAMP3	0.999962	0.857413
						DKK1	LRP6	0.999962	0.857545
						NID1	ITGA3	0.999962	0.857767
						CDH1	ERBB3	0.999962	0.857767
						SERPING1	SELP	0.999962	0.85793
						WNT7A	FZD9	0.999962	0.858102
						FN1	ITGB6	0.999962	0.858608
						INHBA	ACVR2B	0.999962	0.858608
						DKK1	KREMEN1	0.999962	0.858608
						EFNB1	EPHB1	0.999963	0.86172
						TNC	NT5E	0.999965	0.864502
						LAMB1	ITGA2	0.999965	0.864689
						FGF11	FGFR1	0.999965	0.864689
						ADAM9	ITGA3	0.999965	0.864944
						VEGFA	ITGB3	0.999965	0.865587
						CCL28	ADRA2A	0.999965	0.867001
						FGF18	FGFR2	0.999966	0.867012
						FGF7	FGFR2	0.999966	0.86724
						HSPG2	ITGA2	0.999966	0.867501
						BMP8B	BMPR1A	0.999967	0.869326
						FBLN2	ITGB3	0.999967	0.869326
						SEMA6A	PLXNA4	0.999967	0.869326
						COL4A5	ITGA1	0.999967	0.869326
						C5	C5AR2	0.999967	0.871082
						PTN	ALK	0.999967	0.87122
						COL4A5	ITGA2	0.999967	0.871512
						SEMA6A	PLXNA2	0.999968	0.872689
						TNC	EGFR	0.999968	0.873732
						RSPO1	LGR6	0.999968	0.87413
						LAMB1	ITGA3	0.999968	0.874412
						HLA-F	KIR3DL2	0.999969	0.875019
						CXCL1	ADRA2A	0.99997	0.877296
						THBS1	TNFRSF11B	0.99997	0.877845
						TCN2	LRP2	0.99997	0.877845
						ICAM4	ITGA2B	0.99997	0.878967
						INSL3	VIPR1	0.99997	0.879125
						TNF	SLC5A11	0.999971	0.879803
						ASIP	MC1R	0.999971	0.881008
						NTN1	ADORA2B	0.999971	0.881257
						LAMA4	ITGA3	0.999972	0.882468
						CCL23	ADRA2A	0.999972	0.882468
						HSPG2	PTPRS	0.999972	0.882808
						TGFA	ERBB4	0.999972	0.882808
						TNC	ITGA2	0.999973	0.884039
						HSPG2	CHRM3	0.999973	0.884977
						THBS1	LRP5	0.999973	0.884977
						WNT1	FZD3	0.999973	0.885861
						POMC	RAMP3	0.999974	0.886582
						NLGN2	NRXN2	0.999974	0.887821
						FCER2	CR2	0.999975	0.888152
						LAMC1	ITGA2	0.999977	0.893693
						LAMB1	ITGB4	0.999978	0.894487
						ADM	VIPR1	0.999978	0.895125
						TNC	SDC1	0.999978	NA
						VEGFA	ITGA9	0.999979	0.896619
						TGFA	ERBB2	0.999979	0.896628
						VEGFA	GPC1	0.999979	0.897094
						RGMB	NEO1	0.99998	0.8978
						EDN3	EDNRB	0.99998	0.897919
						HBEGF	ERBB2	0.999982	0.901366
						ADAM23	ITGB3	0.999983	0.903117
						EFNB1	EPHB4	0.999983	0.903225
						CALCB	VIPR1	0.999987	0.907979
						CCL22	ACKR2	0.999987	0.908392
						CCL20	ADRA2A	0.999993	0.913848
						HSPG2	LRP2	0.999994	0.914642

## Sheet: Myeloid-Treg
Myeloid (ligand)-Treg (receptor)
Patient 1						Patient 2						Patient 3						Patient 4						Patient 5
Ligand..Myeloid.	Receptor..T.Regs.	IMDI	Pvalue			Ligand..Myeloid.	Receptor..T.Regs.	IMDI	Pvalue			Ligand..Myeloid.	Receptor..T.Regs.	IMDI	Pvalue			Ligand..Myeloid.	Receptor..T.Regs.	IMDI	Pvalue			Ligand..Myeloid.	Receptor..T.Regs.	IMDI	Pvalue
HLA-A	CD3D	0.998313	0.0672484			HLA-B	CD3D	0.982175	0.00733881			HLA-B	CD3D	0.996293	0.0514119			B2M	CD3D	0.989589	0.127276			HLA-A	CD3D	0.998183	0.186435
VIM	CD44	0.998363	0.069763			B2M	CD3D	0.982986	0.00851862			HLA-A	CD3D	0.99643	0.0543702			LGALS1	PTPRC	0.989998	0.130605			B2M	CD3D	0.998236	0.189974
HLA-B	CD3D	0.998437	0.0737312			HLA-C	CD3D	0.983262	0.00896729			HLA-C	CD3D	0.996488	0.0557108			VIM	CD44	0.990238	0.132484			HLA-B	CD3D	0.998583	0.21644
HLA-C	CD3D	0.99847	0.0755299			B2M	CD3G	0.983426	0.009246			LGALS1	PTPRC	0.996521	0.0565776			HLA-A	CD3D	0.990337	0.133329			LGALS1	PTPRC	0.998812	0.238609
HLA-A	CD3G	0.998547	0.0802659			VIM	CD44	0.983856	0.00998588			CD59	CD2	0.996624	0.0590325			HLA-B	CD3D	0.990797	0.137286			B2M	HLA-F	0.998825	0.240039
PKM	CD44	0.998671	0.0891469			B2M	CD247	0.98396	0.0101558			ICAM1	IL2RG	0.996756	0.0625373			MRC1	PTPRC	0.990884	0.138115			CALM2	SELL	0.998839	0.241812
CD48	CD2	0.998681	0.0899837			PKM	CD44	0.984208	0.0106233			B2M	CD3D	0.996798	0.0636545			CD59	CD2	0.990893	0.138191			CD48	CD2	0.998872	0.245771
LGALS1	PTPRC	0.998738	0.0946809			LGALS1	PTPRC	0.984215	0.0106333			GNAI2	CXCR3	0.996918	0.067232			HLA-C	CD3D	0.991459	0.143983			CD58	CD2	0.99888	0.246721
HLA-C	CD3G	0.998739	0.0947067			HLA-A	CD3G	0.984373	0.0109757			CCL5	CXCR3	0.997079	0.0719562			B2M	CD3G	0.991673	0.146351			HLA-C	CD3G	0.998896	0.24858
B2M	CD3D	0.998823	0.10238			HLA-B	CD3G	0.984577	0.0114519			HLA-B	CD3G	0.99714	0.0739024			CD14	ITGB2	0.991753	0.147297			HLA-C	CD3D	0.998905	0.249791
LGALS1	CD69	0.998827	0.102717			GNAI2	CXCR3	0.984598	0.0115019			CD14	ITGB2	0.997216	0.0763735			B2M	CD247	0.992216	0.152982			MMP9	ITGB2	0.998918	0.251434
CD59	CD2	0.998873	0.10706			HLA-C	CD3G	0.984776	0.0119281			PKM	CD44	0.997231	0.0769038			HLA-B	CD3G	0.992398	0.155203			VCAN	CD44	0.99894	0.254413
HLA-B	CD3G	0.998925	0.11237			HLA-A	CD3D	0.98481	0.012018			HLA-A	CD3G	0.997327	0.0803898			PKM	CD44	0.992461	0.155964			ICAM1	IL2RG	0.998974	0.259233
B2M	CD3G	0.998994	0.120319			B2M	HLA-F	0.984919	0.0122843			CXCL9	CXCR3	0.997337	0.0807343			LGALS1	CD69	0.992513	0.15666			B2M	CD3G	0.998978	0.259785
CD58	CD2	0.998998	0.120772			CD58	CD2	0.985164	0.0129129			MRC1	PTPRC	0.997462	0.0852567			VCAN	CD44	0.99257	0.157356			VCAN	SELL	0.998989	0.261434
COL1A2	CD44	0.999016	0.122825			CALM1	SELL	0.985658	0.0142777			B2M	CD247	0.997472	0.085612			HLA-C	CD3G	0.992627	0.158172			B2M	CD247	0.999052	0.270899
IL18	CD48	0.999047	0.126647			TGFB1	CXCR4	0.985867	0.0149326			B2M	CD3G	0.997501	0.0866591			ICAM1	IL2RG	0.992632	0.158233			SPP1	CD44	0.999079	0.27527
PSEN1	CD44	0.999056	0.127876			CALR	HLA-F	0.98596	0.0152463			HLA-C	CD3G	0.997512	0.0871167			CD48	CD2	0.992824	0.160748			MRC1	PTPRC	0.999082	0.275851
ICAM1	IL2RG	0.999063	0.128842			CD48	CD2	0.985995	0.0153588			TNF	TNFRSF1B	0.997529	0.0877009			LGALS1	ITGB1	0.992873	0.16135			HLA-A	CD3G	0.999084	0.276237
HBEGF	CD44	0.999103	0.13416			CALM2	SELL	0.986152	0.0158912			CD48	CD2	0.997632	0.091919			HLA-A	CD3G	0.992895	0.16163			IL18	CD48	0.999086	0.276547
B2M	CD247	0.999132	0.138504			CXCL16	CXCR6	0.986161	0.0159099			CD86	CTLA4	0.997635	0.0920752			ICAM1	ITGB2	0.993057	0.163756			VIM	CD44	0.999095	0.278012
MRC1	PTPRC	0.999137	0.139164			LGALS1	ITGB1	0.98626	0.0162649			VIM	CD44	0.997686	0.094121			GNAI2	CXCR3	0.993221	0.165901			FN1	CD44	0.999105	0.279707
MMP9	CD44	0.999169	0.144115			C3	IFITM1	0.986407	0.016761			CD14	ITGA4	0.997701	0.0948316			F13A1	ITGA4	0.993345	0.167671			CD59	CD2	0.999105	0.279716
TGFB1	CXCR4	0.999199	0.149403			LGALS1	CD69	0.986903	0.0186257			APP	CD74	0.997726	0.0960457			CD14	ITGB1	0.993419	0.168732			PKM	CD44	0.999121	0.282449
B2M	HLA-F	0.999207	0.150904			CD59	CD2	0.987052	0.0191906			CD58	CD2	0.99774	0.0967213			APP	CD74	0.993458	0.169277			HBEGF	CD44	0.999138	0.285528
HGF	CD44	0.999222	0.153423			C3	ITGB2	0.987076	0.0192881			TNFSF13	TNFRSF14	0.997785	0.0990498			TNFSF13	TNFRSF14	0.993526	0.17026			CD14	ITGB2	0.999144	0.286688
VCAN	CD44	0.999227	0.154446			IL18	CD48	0.987573	0.0212703			TGFB1	CXCR4	0.997821	0.100813			F13A1	ITGB1	0.993679	0.172586			CALR	HLA-F	0.999172	0.292023
COL1A1	CD44	0.99931	0.170413			CD14	ITGB2	0.987586	0.0213278			HBEGF	CD82	0.997827	0.101114			HBEGF	CD44	0.993732	0.173375			HLA-B	CD3G	0.999178	0.29324
APP	CD74	0.999364	0.182607			TNFSF13	TNFRSF14	0.987682	0.021739			ICAM1	ITGB2	0.997868	0.103171			IL18	CD48	0.993876	0.175744			CD86	CTLA4	0.999219	0.301338
CALM2	SELL	0.999399	0.191626			SPP1	CD44	0.987705	0.021844			SPP1	CD44	0.997899	0.104697			CD14	ITGA4	0.993964	0.17723			APP	CD74	0.999222	0.302187
CD86	CD28	0.999403	0.192584			CD47	SIRPG	0.987759	0.0221127			FN1	CD44	0.9979	0.104757			PLAU	ITGB2	0.994011	0.178037			MMP9	CD44	0.999223	0.302386
CXCL12	CXCR4	0.999414	0.195418			CD86	CTLA4	0.987785	0.0222264			CD86	CD28	0.997909	0.105222			B2M	HLA-F	0.994131	0.180158			THBS1	ITGB1	0.999237	0.305562
UBA52	LDLR	0.999417	0.196259			HBEGF	CD44	0.98784	0.0224713			ICAM1	IL2RA	0.997921	0.105796			COL1A2	CD44	0.994214	0.18171			VCAN	ITGB1	0.999277	0.314661
C3	IFITM1	0.999429	0.199481			LGALS3BP	ITGB1	0.987961	0.0230338			C3	IFITM1	0.998045	0.112891			TNFSF13	FAS	0.994265	0.182642			IL10	SIRPG	0.99928	0.315473
CD86	CTLA4	0.999451	0.206063			ICAM1	IL2RG	0.988036	0.0233899			FN1	ITGA4	0.998071	0.11442			CCL13	CXCR3	0.994287	0.183055			CALM3	SELL	0.999304	0.321133
ICOSLG	ICOS	0.999472	0.212317			CD14	ITGB1	0.988275	0.0244885			CXCL10	CXCR3	0.998076	0.114679			CALM1	FAS	0.994404	0.18519			PLAU	ITGB2	0.999308	0.322184
CD14	ITGB2	0.999478	0.214068			CALM3	SELL	0.988379	0.0249797			B2M	HLA-F	0.998087	0.11526			HBEGF	CD82	0.994525	0.187496			THBS1	CD47	0.999324	0.326088
ICAM1	ITGB2	0.999483	0.215694			HBEGF	CD82	0.98846	0.0254109			MMP9	ITGB2	0.9981	0.11593			VCAN	ITGA4	0.994898	0.195336			TGFB1	CXCR4	0.999353	0.33332
IL15	IL2RG	0.9995	0.221362			FN1	CD44	0.98852	0.0257383			CXCL12	CXCR3	0.998127	0.117645			CXCL12	CXCR3	0.995014	0.197942			IL15	IL2RG	0.999378	0.340091
CALR	HLA-F	0.999503	0.22244			CALM1	FAS	0.988631	0.026352			PLAU	ITGB2	0.998204	0.12263			ICAM3	ITGB2	0.995027	0.198244			LGALS1	CD69	0.999396	0.345043
SELPLG	ITGB2	0.999508	0.224097			TIMP2	ITGB1	0.988632	0.026357			CXCL16	CXCR6	0.998216	0.123516			CD86	CTLA4	0.995051	0.198738			SPP1	ITGB1	0.999398	0.345697
SELPLG	SELL	0.999516	0.226913			SELPLG	ITGB2	0.988669	0.0265669			HBEGF	CD44	0.998218	0.123664			COL1A1	CD44	0.995094	0.199644			CD80	CTLA4	0.999406	0.348119
GNAI2	CXCR3	0.999518	0.227396			ICAM1	ITGB2	0.98873	0.0268794			ICAM1	ITGAL	0.998248	0.125802			CXCL11	CXCR3	0.9951	0.199762			TIMP1	CD63	0.999434	0.356761
LILRB4	LAIR1	0.999521	0.228453			ICAM3	ITGB2	0.988786	0.0271743			LGALS1	CD69	0.998269	0.127269			MMP9	CD44	0.995144	0.200829			FN1	ITGB1	0.999451	0.36207
DUSP18	RPSA	0.999526	0.230536			APP	CD74	0.98881	0.0273268			IL15	IL2RG	0.99827	0.127322			IL7	IL2RG	0.995151	0.20101			LGALS1	ITGB1	0.999477	0.370853
CXCL16	CXCR6	0.999526	0.23061			TGFB1	ITGB1	0.988852	0.0275468			MMP9	CD44	0.998279	0.127915			LGALS3BP	ITGB1	0.995192	0.201904			C3	ITGB2	0.999485	0.373339
IL7	IL7R	0.999554	0.240884			TIMP1	CD63	0.988925	0.0279492			CD47	SIRPG	0.998294	0.12918			CD58	CD2	0.995218	0.202458			DUSP18	RPSA	0.99949	0.375152
CD14	ITGB1	0.999558	0.242596			PLAU	ITGB2	0.988999	0.0283841			LGALS1	ITGB1	0.99833	0.131713			ICAM2	ITGB2	0.995266	0.203598			LPL	CD44	0.9995	0.378274
CD47	SIRPG	0.999562	0.244214			HLA-B	CANX	0.989051	0.0287103			CALR	HLA-F	0.998348	0.13304			SELPLG	ITGB2	0.995286	0.204065			IL15	IL2RB	0.999506	0.380458
CXCL12	CD4	0.999567	0.245861			SPP1	ITGB1	0.98921	0.0297139			CXCL11	CXCR3	0.99837	0.134916			THBS1	ITGB1	0.99533	0.205107			CXCL16	CXCR6	0.999507	0.380798
TIMP2	ITGB1	0.999578	0.250584			ICAM1	IL2RA	0.989423	0.03098			IL18	CD48	0.99839	0.136542			ICAM4	ITGB2	0.995335	0.205243			ICAM3	ITGB2	0.999507	0.380849
LGALS1	ITGB1	0.999581	0.251935			CD86	CD28	0.989431	0.0310262			LYZ	ITGAL	0.998439	0.140448			CALR	HLA-F	0.995389	0.206499			OSM	IL6ST	0.999523	0.386576
HLA-A	APLP2	0.999582	0.25256			SELPLG	SELL	0.98947	0.0312837			CCL20	CXCR3	0.998454	0.14192			LYZ	ITGAL	0.99539	0.206534			ICAM2	ITGB2	0.99953	0.389131
CXCL12	CXCR3	0.999592	0.256921			TNFSF13	FAS	0.989728	0.0330296			ICAM1	SPN	0.99846	0.142526			TIMP2	ITGB1	0.9954	0.206748			SELPLG	ITGB2	0.999537	0.391603
LPL	CD44	0.999594	0.257684			CCL4	CCR8	0.989769	0.0333483			CCL13	CXCR3	0.998475	0.143684			CXCL12	CXCR4	0.995423	0.207295			CD86	CD28	0.999555	0.398863
COL14A1	CD44	0.999612	0.266078			MRC1	PTPRC	0.989887	0.034142			TIMP1	CD63	0.998495	0.145519			TIMP1	CD63	0.995425	0.207344			SLPI	CD4	0.99956	0.400489
PLAU	ITGB2	0.999613	0.266557			FN1	ITGB1	0.989967	0.0347481			PSEN1	CD44	0.99856	0.151334			MDK	ITGB1	0.995434	0.207553			CALM1	SELL	0.999579	0.408357
TNF	TNFRSF1B	0.999617	0.26845			CXCL9	CXCR3	0.989997	0.0349893			CXCL12	CXCR4	0.99857	0.152217			TNF	TNFRSF1B	0.995449	0.20791			TNF	TNFRSF1B	0.999594	0.414929
F13A1	ITGB1	0.999618	0.268963			CD14	ITGA4	0.990102	0.0357667			SELPLG	ITGB2	0.998572	0.152411			IL10	IL10RA	0.995459	0.208175			CD14	ITGB1	0.999596	0.415453
PLAU	ITGB1	0.999618	0.269114			VCAN	CD44	0.990111	0.0358342			LGALS3BP	ITGB1	0.998584	0.153573			DUSP18	RPSA	0.995462	0.208235			LYZ	ITGAL	0.999596	0.415743
COL1A1	ITGB1	0.999627	0.27338			PLAU	ITGB1	0.990133	0.0359979			DUSP18	RPSA	0.998591	0.154362			IL15	IL2RG	0.995474	0.208542			MMP7	CD44	0.999603	0.418549
CALM1	FAS	0.999627	0.273458			CCL3	CCR4	0.990144	0.0360716			CD80	CD28	0.998591	0.154384			MMP9	ITGB2	0.995494	0.20904			RPS27A	TGFBR2	0.999609	0.421136
VCAN	ITGB1	0.999628	0.273721			CKLF	CCR4	0.990206	0.0365241			SPP1	ITGA4	0.998592	0.154494			CALM1	SELL	0.995498	0.209158			IL10	IL10RA	0.999613	0.422906
C3	ITGB2	0.999629	0.274609			CALM1	KCNN4	0.990284	0.0371102			CD14	ITGB1	0.998593	0.15458			FN1	CD44	0.99554	0.210226			ICAM1	ITGB2	0.999613	0.423084
ICAM2	ITGB2	0.999631	0.275386			CXCL10	CXCR3	0.990694	0.040306			C3	ITGB2	0.998612	0.156338			CXCL10	CXCR3	0.995542	0.210272			TNFSF12	TNFRSF25	0.999617	0.424644
VCAN	SELL	0.999633	0.27652			VCAN	SELL	0.99083	0.041397			CALM1	FAS	0.998617	0.156831			C3	IFITM1	0.995566	0.210842			CALM1	FAS	0.999629	0.430284
ICAM3	ITGB2	0.999638	0.27888			LYZ	ITGAL	0.990959	0.0424244			CALM1	KCNN4	0.998632	0.158478			SPP1	CD44	0.995583	0.21127			HLA-A	APLP2	0.999634	0.432724
HBEGF	CD82	0.999642	0.281075			CYR61	ITGB2	0.990965	0.0424806			HLA-A	APLP2	0.998712	0.16657			C3	ITGB2	0.995595	0.211563			ICOSLG	ICOS	0.999636	0.433838
VEGFA	ITGB1	0.999651	0.285833			TNF	TNFRSF1B	0.991087	0.0434729			TIMP2	ITGB1	0.998758	0.172013			VCAN	ITGB1	0.995619	0.212175			FN1	TMPRSS6	0.999637	0.434485
IL16	CD4	0.999656	0.288451			SPP1	ITGA4	0.991239	0.044789			TNFSF13	TNFRSF13B	0.99877	0.17338			VEGFA	ITGB1	0.995644	0.212894			SELPLG	SELL	0.999641	0.436195
MMP9	ITGB2	0.999663	0.292738			HLA-A	APLP2	0.991473	0.0469124			ICAM2	ITGB2	0.998792	0.175991			ADAM9	ITGB1	0.995714	0.214661			CCL7	CXCR3	0.999646	0.438669
COL1A2	ITGB1	0.999664	0.293226			FN1	ITGA4	0.991552	0.047611			CD80	CTLA4	0.998793	0.176037			HGF	CD44	0.99573	0.21507			COL1A1	CD44	0.999656	0.443918
RPS27A	TGFBR2	0.999693	0.311544			VCAN	ITGB1	0.991557	0.0476548			IL1B	IL1R2	0.998824	0.179827			TGFB1	ITGB1	0.995733	0.215146			HBEGF	CD82	0.999658	0.444497
LAMB2	RPSA	0.999698	0.315107			CCL5	CXCR3	0.991562	0.0476985			CCL5	CCR5	0.998828	0.180279			PLAU	ITGB1	0.995802	0.216903			GNAI2	S1PR4	0.999666	0.448882
UBA52	TGFBR2	0.999699	0.315784			CD80	CTLA4	0.991746	0.049462			HLA-B	CANX	0.99883	0.18057			CXCL16	CXCR6	0.995823	0.217443			TGM2	ITGB1	0.999669	0.450364
IL15	IL2RB	0.999702	0.31738			GSTP1	TRAF2	0.991805	0.0500606			GSTP1	TRAF2	0.998832	0.180794			CD86	CD28	0.995836	0.217785			FADD	FAS	0.999671	0.45146
LGALS3BP	ITGB1	0.999707	0.321016			ADAM17	ITGB1	0.991897	0.0509892			SPP1	ITGB1	0.998859	0.184228			TGFB1	CXCR4	0.995841	0.217911			COL1A2	CD44	0.999678	0.45557
UBB	SMAD3	0.999709	0.322582			F13A1	ITGB1	0.991954	0.0516129			CCL2	CCR5	0.998913	0.191782			ICAM1	SPN	0.995875	0.218766			CCL20	CXCR3	0.99968	0.456781
COL9A2	ITGB1	0.999712	0.324505			IL16	CD4	0.991998	0.0520478			TGFB1	ITGB1	0.998937	0.195157			THBS1	ITGA4	0.995904	0.219527			TGFB1	ITGB1	0.99968	0.456784
ICAM1	IL2RA	0.999713	0.325554			ADAM15	ITGB1	0.992004	0.052104			COL1A1	CD44	0.998944	0.196161			VCAN	SELL	0.995938	0.220467			CCL5	SDC4	0.999684	0.45921
EBI3	IL27RA	0.999713	0.325778			MDK	ITGB1	0.992017	0.052229			ICAM4	ITGB2	0.998985	0.202485			CXCL9	CXCR3	0.995956	0.221007			ZG16B	CXCR4	0.999686	0.460338
UBC	LDLR	0.999719	0.32966			VCAN	ITGA4	0.992121	0.0533551			CALM3	SELL	0.998986	0.202643			COL6A1	ITGB1	0.996023	0.22285			CXCL10	SDC4	0.999688	0.461308
UBB	LDLR	0.999719	0.329815			CCL2	CCR4	0.992177	0.0539287			B2M	TFRC	0.998991	0.203526			CALM3	SELL	0.996068	0.22409			ICAM1	IL2RA	0.999689	0.461874
TGFB1	ITGB1	0.999723	0.332123			PSEN1	CD44	0.99219	0.0540725			TGM2	ITGA4	0.998993	0.203779			ICAM1	IL2RA	0.996101	0.22503			ICAM1	SPN	0.99969	0.462554
LUM	ITGB1	0.999724	0.333425			DUSP18	RPSA	0.992219	0.0543937			COL1A2	CD44	0.999003	0.205454			LAMB2	RPSA	0.996115	0.225448			MDK	ITGB1	0.999693	0.464323
PLAT	ITGB2	0.999728	0.336492			THBS1	ITGB1	0.992305	0.055316			CALM2	SELL	0.999023	0.20867			CCL4	CCR8	0.996132	0.225928			CD80	CD28	0.999695	0.4655
APOE	SORL1	0.999737	0.343704			ICAM1	SPN	0.99237	0.0560196			IL15	IL2RA	0.999023	0.208784			COL1A2	ITGB1	0.99621	0.228115			VEGFA	ITGB1	0.999695	0.465895
LRPAP1	LDLR	0.999741	0.346335			IL15	IL2RG	0.992407	0.0564458			CALM1	PTPRA	0.999027	0.20936			CD55	ADGRE5	0.996239	0.229011			ADAM15	ITGB1	0.999699	0.468102
PSEN1	NOTCH2	0.999748	0.352701			TNFSF13	TNFRSF1A	0.992466	0.0571182			TNFSF13	FAS	0.999032	0.210213			CD47	SIRPG	0.996245	0.229181			VCAM1	ITGB2	0.999701	0.469221
UBB	TGFBR1	0.999749	0.353046			ADAM28	ITGA4	0.992596	0.0587367			ICAM4	ITGA4	0.999039	0.21136			COL6A2	ITGB1	0.996253	0.229433			TIMP2	ITGB1	0.999705	0.471653
ZG16B	CXCR4	0.99975	0.353784			GNAI2	S1PR4	0.992616	0.0589867			F13A1	ITGB1	0.999043	0.211882			HLA-B	CANX	0.996262	0.229674			C3	CD46	0.999709	0.47369
UBA52	SMAD3	0.999751	0.355268			VEGFA	ITGB1	0.992622	0.0590692			VCAM1	ITGB2	0.99905	0.213061			FN1	ITGB1	0.996268	0.229864			CCL18	C14orf1	0.999709	0.47375
CALM1	SELL	0.999753	0.356769			CXCL12	CXCR3	0.99263	0.0591741			PLAU	ITGB1	0.999072	0.216832			MDK	ITGA4	0.996269	0.229922			CXCL12	CXCR4	0.999715	0.477388
CALM1	PTPRA	0.999759	0.361682			CD80	CD28	0.992636	0.0592291			ADAM28	ITGA4	0.999079	0.218054			PSEN1	CD44	0.99627	0.229931			PDCD1LG2	PDCD2	0.999717	0.478965
APOE	LDLR	0.99976	0.363273			ADAM9	ITGB1	0.992678	0.0597253			F13A1	ITGA4	0.99908	0.218165			CALM2	SELL	0.996293	0.23068			LGALS3BP	ITGB1	0.999718	0.479166
ACTR2	LDLR	0.999765	0.367177			ICAM2	ITGB2	0.992726	0.0603289			IL7	IL2RG	0.999088	0.219532			ICAM4	ITGB1	0.9963	0.230877			CD47	SIRPG	0.99972	0.48076
CD55	ADGRE5	0.999765	0.367392			CD55	ADGRE5	0.992736	0.0604527			GNAI2	S1PR4	0.999089	0.219766			CCL5	CXCR3	0.99634	0.232167			IL18	IL18R1	0.999724	0.483094
B2M	KLRC1	0.999767	0.369204			FN1	CD79A	0.992768	0.0608714			HGF	CD44	0.999091	0.219971			CCL18	CCR8	0.996361	0.232842			LGALS9	HAVCR2	0.999731	0.48834
IL10	IL10RA	0.999767	0.369735			TGM2	ITGB1	0.992788	0.0611051			IL10	SIRPG	0.999098	0.22147			COL3A1	ITGB1	0.996377	0.233336			CXCL10	CXCR3	0.999742	0.495738
CCL20	CCR6	0.999768	0.370394			ICAM1	ITGAL	0.992846	0.0617875			VCAN	CD44	0.999104	0.222544			VCAM1	EZR	0.996391	0.233817			PVR	TIGIT	0.999745	0.497635
GNAS	PTGIR	0.999772	0.374255			IL18	IL18R1	0.992936	0.0629348			TNFSF13	TNFRSF1A	0.999111	0.223799			COL1A1	ITGB1	0.99643	0.23511			ADAM9	ITGB1	0.999746	0.498069
FN1	CD44	0.999778	0.380143			C3	CD46	0.992951	0.0631135			CALM1	SELL	0.999128	0.22697			B2M	TFRC	0.996446	0.235602			CD22	PTPRC	0.99975	0.501258
CALM3	SELL	0.99978	0.381967			IL15	IL2RA	0.993083	0.0648195			IL15	IL2RB	0.999134	0.227885			CXCL12	ITGB1	0.996451	0.235768			HLA-B	CANX	0.999751	0.501738
UBC	SMAD3	0.999783	0.384706			CCL5	CCR4	0.993097	0.0649869			IL1RN	IL1R2	0.999151	0.231325			THBS1	CD47	0.996458	0.235983			RPS27A	LDLR	0.999753	0.502987
TNFSF12	TNFRSF25	0.999784	0.385698			UBB	TGFBR2	0.993116	0.0652519			CCL18	C14orf1	0.999157	0.232426			FN1	ITGA4	0.996483	0.236789			FN1	ITGA4	0.999753	0.503122
ADAM17	ITGB1	0.999785	0.386845			CTGF	ITGB2	0.993128	0.0654194			LAMB2	RPSA	0.999164	0.233751			SPP1	ITGA4	0.996495	0.237138			ICAM1	ITGAL	0.999756	0.505928
TNF	TRADD	0.999789	0.391124			CALM1	PTPRA	0.993131	0.0654644			HLA-G	CD4	0.999168	0.234555			CD70	CD27	0.996589	0.240415			PSEN1	CD44	0.999759	0.507922
B2M	TFRC	0.999789	0.391905			F13A1	ITGA4	0.993188	0.0662942			FN1	ITGB1	0.999173	0.235551			ADAM28	ITGA4	0.996596	0.240605			CCL5	CXCR3	0.999762	0.510296
ICAM4	ITGB2	0.99979	0.392983			LGALS9	HAVCR2	0.993252	0.0671978			TNFSF12	TNFRSF25	0.999187	0.238542			ICOSLG	ICOS	0.996657	0.242818			TNFSF13B	TNFRSF13B	0.999767	0.514181
IL10	SIRPG	0.999792	0.394868			IL10	IL10RA	0.993258	0.0673016			MDK	ITGA4	0.999192	0.239428			OMG	TNFRSF1B	0.99673	0.245482			HGF	ITGB1	0.999768	0.514955
TIMP1	CD63	0.999793	0.395455			MDK	ITGA4	0.993318	0.0681802			COL1A1	ITGB1	0.999204	0.242068			SPP1	ITGB1	0.996735	0.245684			PODXL	SELL	0.99977	0.516388
CALM2	KCNQ1	0.999797	0.400173			UBC	TGFBR2	0.993351	0.0686738			ICAM2	ITGAL	0.999207	0.242744			CXCL12	CD4	0.996769	0.247083			SPON2	ITGB2	0.999773	0.518451
FBN1	ITGB1	0.999801	0.404254			ICAM3	ITGAL	0.993403	0.0693662			ZG16B	CXCR4	0.999209	0.243207			PVR	TIGIT	0.996813	0.248819			CD55	ADGRE5	0.999774	0.519447
RPS27A	LDLR	0.999801	0.404694			DUSP18	ITGB1	0.993517	0.0710135			TNFSF13B	TNFRSF13B	0.999217	0.244801			COL18A1	ITGB1	0.996816	0.24893			VCAM1	MSN	0.999778	0.522422
CFH	SELL	0.999802	0.406195			CXCL13	CXCR3	0.993553	0.0715496			TNF	TRADD	0.999217	0.244868			FADD	FAS	0.996818	0.248986			TNFSF15	TNFRSF25	0.999778	0.52273
CCL4	CCR8	0.999803	0.407536			THBS1	CD47	0.993567	0.0717758			CCL4	CCR8	0.999226	0.246731			CALM1	PTPRA	0.996876	0.251328			COL6A1	ITGB1	0.999779	0.523145
TNFSF10	TNFRSF10A	0.999804	0.4082			OSM	IL6ST	0.993588	0.0721158			FN1	ITGB7	0.999231	0.247754			CD80	CTLA4	0.99688	0.2515			FN1	ITGB7	0.999779	0.523303
PSAP	LRP1	0.999805	0.409891			CXCL12	CXCR4	0.993646	0.0730519			CCL4	CCR5	0.999243	0.250575			LAMC1	ITGB1	0.99688	0.25152			COL3A1	ITGB1	0.999783	0.526704
LRPAP1	SORL1	0.999806	0.41103			HGF	ITGB1	0.993669	0.0733943			CCL20	CCR6	0.99925	0.252158			ICAM3	ITGAL	0.996916	0.252931			F13A1	ITGB1	0.999784	0.527104
SEMA7A	ITGB1	0.999807	0.411388			MMP9	CD44	0.993702	0.073928			CXCL12	CD4	0.999256	0.253533			COL6A3	ITGB1	0.99693	0.253521			CXCL9	CXCR3	0.999784	0.527372
CXCL10	CXCR3	0.999807	0.412225			LUM	ITGB1	0.993705	0.073968			CD274	PDCD1	0.999257	0.253705			IL10	SIRPG	0.996934	0.253676			TGM2	SDC4	0.999787	0.529579
IL7	IL2RG	0.999808	0.412531			TNFSF13	TNFRSF13B	0.993717	0.0741267			VCAM1	EZR	0.999261	0.254755			ICAM4	ITGA4	0.996987	0.255855			HGF	CD44	0.999789	0.531461
OSM	IL6ST	0.999808	0.412643			IL1B	IL1R2	0.993735	0.0743879			UBB	TGFBR1	0.999265	0.255525			COL5A2	ITGB1	0.997	0.25645			IL10	IL10RB	0.999789	0.531504
HGF	ITGB1	0.999811	0.416922			HGF	CD44	0.993748	0.0745816			TNF	TNFRSF1A	0.99928	0.258925			ICAM1	ITGAL	0.997032	0.257852			UBC	TGFBR2	0.999791	0.532975
VCAM1	MSN	0.999811	0.417276			IL1RN	IL1R2	0.993831	0.0758689			IL16	CD4	0.999294	0.262438			SELPLG	SELL	0.997049	0.258522			SPTAN1	PTPRA	0.999792	0.533921
THBS1	ITGB1	0.999812	0.418384			RPS27A	TGFBR2	0.993835	0.0759452			CCL19	CXCR3	0.999306	0.265321			HGF	ITGB1	0.997063	0.259173			HBEGF	CD9	0.999793	0.534626
COL3A1	ITGB1	0.999813	0.418695			UBA52	TGFBR2	0.993883	0.07674			C3	CD46	0.999307	0.265582			CCL20	CXCR3	0.997083	0.260025			CTGF	ITGB2	0.999794	0.535375
UBC	TGFBR1	0.999817	0.424177			THBS1	ITGA4	0.993996	0.078521			SELPLG	SELL	0.999307	0.265606			VCAM1	ITGB2	0.997091	0.260343			UBA52	TGFBR2	0.999797	0.538016
C1QB	LRP1	0.999818	0.425031			CXCL12	ITGB1	0.994043	0.0792459			IL1B	IL1R1	0.99931	0.266236			IL7	IL7R	0.997092	0.260393			FYN	SPN	0.999797	0.538137
CALM3	KCNQ1	0.999818	0.425963			TGM2	ITGA4	0.994079	0.0798258			CCL7	CXCR3	0.999324	0.269875			ADAM15	ITGB1	0.997111	0.261215			SPP1	ITGA4	0.999798	0.539009
VCAN	SELP	0.999821	0.428723			EBI3	IL27RA	0.994146	0.0809656			ICAM4	ITGAL	0.999329	0.271062			LAMB1	ITGB1	0.997143	0.262727			UBA52	LDLR	0.999801	0.541651
IL1RN	IL1R1	0.999829	0.439135			MMP9	ITGB2	0.994158	0.0811981			EBI3	IL27RA	0.999333	0.27208			ICAM5	ITGB2	0.997151	0.263091			GNAS	ADCY7	0.999802	0.541938
GNAS	ADCY7	0.999829	0.440032			LTB	TNFRSF1A	0.99417	0.0813818			GNAI2	CCR5	0.999336	0.272958			IL15	IL2RB	0.997157	0.263382			TNFSF14	TNFRSF14	0.999802	0.54222
ADAM15	ITGB1	0.999831	0.442042			CXCL11	CXCR3	0.994228	0.0823704			GNAS	TSHR	0.99934	0.274258			DUSP18	ITGB1	0.997168	0.263891			TGFB1	CAV1	0.999803	0.542943
CCL3	CCR4	0.999832	0.443535			TNFSF13B	TNFRSF13B	0.99423	0.0823966			CCL5	SDC4	0.999346	0.275668			ADAM17	ITGB1	0.99717	0.263997			FN1	CD79A	0.999805	0.544635
RPS27A	SMAD3	0.999833	0.444436			IL10	SIRPG	0.994236	0.0825316			CCL2	CCR1	0.999347	0.275999			IL15	IL2RA	0.997217	0.266022			IL7	IL2RG	0.999808	0.54759
CXCL12	ITGB1	0.999833	0.444833			TGFB1	TGFBR2	0.994302	0.0837501			CALR	TSHR	0.999355	0.278126			HLA-A	APLP2	0.997255	0.267755			LAMB2	RPSA	0.999809	0.548065
GNAI2	ADCY7	0.999837	0.449845			B2M	TFRC	0.994408	0.0856586			ADAM15	ITGB1	0.999358	0.279003			OSM	IL6ST	0.997263	0.268138			APOE	SORL1	0.999809	0.548704
THBS1	CD47	0.999837	0.449927			C3	C3AR1	0.994563	0.0885431			PDCD1LG2	PDCD2	0.99936	0.279367			VCAM1	MSN	0.99734	0.271644			CXCL11	CXCR3	0.999812	0.551411
TNF	TRAF2	0.999839	0.453572			APOE	SORL1	0.994569	0.0886743			COL6A1	ITGB1	0.999365	0.280772			AGRN	ITGB1	0.997365	0.27278			CXCL13	CXCR3	0.999818	0.55643
VCAM1	ITGB2	0.99984	0.454874			IL15	IL2RB	0.994583	0.0889443			CCL4	CCR1	0.99937	0.282317			CD80	CD28	0.997393	0.274099			TFPI	SDC4	0.999819	0.557806
GSTP1	TRAF2	0.999841	0.45597			TNFSF10	TNFRSF10A	0.994594	0.0891793			VCAM1	MSN	0.999375	0.28383			CXCL12	SDC4	0.997396	0.274282			APP	CAV1	0.999819	0.558021
UBB	TGFBR2	0.999841	0.456224			CXCL12	CD4	0.994641	0.0900466			CCL8	CCR5	0.999377	0.28415			LAMB3	ITGB1	0.997408	0.274844			CD70	CD27	0.99982	0.55828
IL15	IL2RA	0.999843	0.458873			COL1A2	ITGB1	0.99474	0.0919751			CCL3	CCR5	0.999384	0.286457			TGM2	ITGB1	0.997411	0.274979			TNF	TNFRSF1A	0.99982	0.55879
CXCL9	CXCR3	0.999844	0.459727			COL1A1	CD44	0.994888	0.0949296			ADAM17	ITGB1	0.999392	0.288783			TNFSF9	TNFRSF9	0.997415	0.275098			PLAU	ITGB1	0.999821	0.559302
CD34	SELL	0.999846	0.463121			LPL	CD44	0.99492	0.0955857			CD55	ADGRE5	0.999395	0.289806			ICAM4	ITGAL	0.997416	0.275154			GNAI2	CXCR3	0.999822	0.560692
CALR	ITGAV	0.999848	0.466425			COL9A2	ITGB1	0.994961	0.0963743			CD14	RIPK1	0.999413	0.295012			CYR61	ITGB2	0.997424	0.275539			COL1A2	ITGB1	0.999825	0.563017
ARPC5	LDLR	0.999849	0.467116			COL1A2	CD44	0.995011	0.0973904			OSM	IL6ST	0.999417	0.296476			LAMA4	ITGB1	0.997445	0.276527			PTGS2	CAV1	0.999825	0.563457
CD14	ITGA4	0.999851	0.470191			VCAM1	ITGB1	0.995086	0.0989314			IL1RN	IL1R1	0.999422	0.298065			IL18	IL18R1	0.997455	0.277011			VCAM1	ITGB1	0.999827	0.565667
CCL20	CXCR3	0.999852	0.47183			GNAI2	CCR5	0.995116	0.0996051			EBI3	IL6ST	0.999427	0.299311			SPON2	ITGB2	0.997456	0.277062			UBC	LDLR	0.999829	0.567477
MTMR4	SMAD3	0.999853	0.473391			BTLA	CD247	0.995159	0.100529			ICAM3	ITGB2	0.999431	0.300608			PDCD1LG2	PDCD2	0.997486	0.278544			LUM	ITGB1	0.999833	0.571348
ICAM4	ITGB1	0.999853	0.474043			LRPAP1	SORL1	0.995159	0.100536			UBC	RIPK1	0.999432	0.300934			RPS27A	TGFBR2	0.997544	0.28154			PVR	CD96	0.999833	0.571457
SPP1	ITGB1	0.999856	0.478541			MDK	SDC4	0.995184	0.101054			IL10	IL10RA	0.999436	0.302264			THBS1	SDC4	0.997544	0.281565			THBS1	SDC1	0.999834	0.572104
SPP1	CD44	0.999856	0.478809			FADD	FAS	0.995227	0.102018			IL16	CCR5	0.999436	0.302304			GNAI2	S1PR4	0.997564	0.282655			IL6	IL6ST	0.999835	0.573578
CKLF	CCR4	0.999858	0.481625			COL3A1	ITGB1	0.99523	0.102078			IL18	IL18R1	0.999442	0.304458			EBI3	IL27RA	0.997569	0.282924			THBS1	SDC4	0.999836	0.57491
TNFSF4	TNFRSF4	0.999861	0.486452			EBI3	IL6ST	0.995248	0.102448			SPTAN1	PTPRA	0.999451	0.307171			LAMB2	ITGB1	0.997572	0.283063			DEFB1	CCR6	0.999841	0.579359
PROC	ITGB2	0.999863	0.490274			VCAM1	ITGB2	0.995255	0.102613			ICAM3	ITGAL	0.999451	0.30733			VCAM1	ITGA4	0.997605	0.284827			PTDSS1	JMJD6	0.999842	0.580438
TGFB1	SMAD3	0.999865	0.492585			VCAM1	EZR	0.99528	0.103148			GNAS	ADCY7	0.999451	0.307551			CCL13	CCR5	0.997632	0.286314			PIP	CD4	0.999842	0.580711
COL6A2	ITGB1	0.999866	0.494138			FN1	ITGB7	0.995291	0.103394			TNF	TRAF2	0.999452	0.307693			CCL19	CXCR3	0.997643	0.287024			APOE	LDLR	0.999843	0.581698
HSPA8	LDLR	0.999868	0.497101			ICAM2	ITGAL	0.995344	0.104606			UBA52	TGFBR1	0.99946	0.310426			TNF	TRADD	0.997644	0.287032			MMP1	CD44	0.999848	0.586973
PVR	TIGIT	0.999869	0.499987			PDCD1LG2	PDCD2	0.99537	0.105164			UBC	TGFBR1	0.999464	0.312127			SPTAN1	PTPRA	0.997659	0.287807			ICAM3	ITGAL	0.999849	0.588067
LAMB2	ITGB1	0.99987	0.501221			TNFSF12	TNFRSF25	0.995403	0.105968			TGM2	ITGB1	0.999466	0.312789			CCL8	CCR5	0.997673	0.288501			ADAM12	ITGB1	0.999849	0.588369
ADAM9	ITGAV	0.999871	0.503615			TNFSF14	TNFRSF14	0.995406	0.106072			DUSP18	ITGB1	0.999471	0.314477			IL18	IL18BP	0.997713	0.290693			GNAI2	ADCY7	0.999851	0.590875
CCL5	CXCR3	0.999873	0.506491			PTDSS1	JMJD6	0.995443	0.107			TNFSF14	TNFRSF14	0.999472	0.314859			TNFSF14	TNFRSF14	0.99772	0.291135			SPP1	ITGAV	0.999851	0.590875
CYR61	ITGB2	0.999873	0.506638			COL6A2	ITGB1	0.995448	0.10714			GNAI2	ADCY7	0.999473	0.315053			CFH	SELL	0.997722	0.2912			THBS2	ITGB1	0.999851	0.591148
PLAU	ITGA3	0.999873	0.507548			CD22	PTPRC	0.99546	0.107384			CCL5	CCR4	0.999476	0.316208			UBC	TGFBR2	0.997723	0.291223			TNFSF9	TNFRSF9	0.999852	0.591264
CCL19	CCR7	0.999874	0.509403			TNF	TNFRSF1A	0.995497	0.108244			TNFSF9	TNFRSF9	0.999476	0.31627			GNAI2	CCR5	0.99773	0.291581			BTLA	CD247	0.999852	0.592291
FARP2	PLXNA1	0.999875	0.511521			UBB	RIPK1	0.995512	0.108585			LGALS9	HAVCR2	0.999481	0.318033			CTGF	ITGB2	0.997777	0.294395			IL16	CD4	0.999854	0.593974
SELPLG	SELP	0.999876	0.512621			TNF	TRAF2	0.995513	0.108617			COL3A1	ITGB1	0.999482	0.318272			CCL4	CCR5	0.997785	0.294808			GNAI2	CAV1	0.999856	0.595986
ADAM12	ITGB1	0.999877	0.513509			SPON2	ITGB2	0.995533	0.109069			ADAM9	ITGB1	0.999482	0.318345			TNC	ITGB1	0.99779	0.295116			ICAM1	CAV1	0.999856	0.596967
FBLN1	ITGB1	0.999877	0.513915			COL6A1	ITGB1	0.995539	0.109205			ICAM4	ITGB1	0.999486	0.319573			TGM2	ITGA4	0.99779	0.29514			COL1A1	ITGAV	0.999858	0.598469
TNF	TNFRSF1A	0.999879	0.517503			CCL20	CXCR3	0.995595	0.110502			MDK	SDC4	0.999488	0.320453			MDK	SDC4	0.9978	0.295695			APOE	LRP8	0.999859	0.599732
LAMB3	ITGA3	0.999879	0.517943			CXCL12	CCR4	0.995602	0.110678			TNFSF15	TNFRSF25	0.99949	0.321212			IL16	CD4	0.9978	0.295705			LRPAP1	LDLR	0.999859	0.600308
TNFSF15	TNFRSF25	0.999881	0.522226			VCAM1	MSN	0.995619	0.111082			VCAN	ITGA4	0.999493	0.322361			CXCL10	SDC4	0.997801	0.295746			DUSP18	ITGB1	0.99986	0.600719
COL18A1	ITGB1	0.999882	0.52321			SPTAN1	PTPRA	0.995627	0.111273			TNFSF12	TNFRSF8	0.999495	0.323279			ZG16B	CXCR4	0.997816	0.296609			FN1	ITGAV	0.99986	0.600835
ICAM4	ITGAV	0.999884	0.526898			TNF	TRADD	0.995698	0.113007			APOE	SORL1	0.999498	0.324114			TFPI	SDC4	0.997828	0.297344			COL9A2	ITGB1	0.999861	0.601827
COL1A1	ITGA2	0.999886	0.530987			FYN	SPN	0.995719	0.113512			IL27	IL27RA	0.999512	0.329637			ADAM12	ITGB1	0.997846	0.298431			ICAM4	ITGB2	0.999861	0.602196
HLA-E	KLRC1	0.999886	0.531595			CCL17	CCR8	0.995756	0.114445			UBC	TGFBR2	0.999515	0.330884			SEMA7A	ITGB1	0.997852	0.29881			TNFSF18	TNFRSF18	0.999861	0.602527
CD70	CD27	0.999887	0.53376			CCL5	SDC4	0.995768	0.114739			CXCL12	SDC4	0.999518	0.331998			COL5A1	ITGB1	0.997874	0.300097			IL15	IL2RA	0.999863	0.605246
LAMC1	ITGB1	0.999888	0.535731			COL1A1	ITGB1	0.995782	0.115076			VCAN	ITGB1	0.999518	0.33224			PVR	CD96	0.997924	0.30315			THBS1	TNFRSF11B	0.999864	0.606106
LGALS8	ITGA3	0.999888	0.536464			CXCL10	SDC4	0.995879	0.117771			MDK	ITGB1	0.999519	0.332738			CCL18	C14orf1	0.997941	0.304186			ICAM4	ITGB1	0.999869	0.611577
C3	CD46	0.999892	0.543892			ICAM4	ITGB2	0.995891	0.11807			UBB	TGFBR2	0.99953	0.337137			IGF1	IGF2R	0.997949	0.30473			ECM1	CACHD1	0.999869	0.612112
PLAU	LRP1	0.999893	0.545898			TGM2	SDC4	0.995921	0.118838			COL6A2	ITGB1	0.999536	0.339589			UBB	TGFBR2	0.997955	0.305129			ADAM28	ITGA4	0.999872	0.616086
IL10	IL10RB	0.999894	0.547696			CCL4	CCR5	0.995972	0.120217			ICOSLG	ICOS	0.999549	0.345239			VCAM1	ITGB1	0.997963	0.305653			MMP7	CD151	0.999874	0.618414
LAMB2	ITGA3	0.999895	0.548934			LGALS3BP	VANGL1	0.995978	0.12036			PVR	TIGIT	0.99955	0.345304			ICAM2	ITGAL	0.997976	0.30644			VCAM1	EZR	0.999875	0.619525
LAMA4	ITGB1	0.999897	0.553338			ICOSLG	ICOS	0.995992	0.12071			AGRN	ITGB1	0.999552	0.346238			TNFSF12	TNFRSF25	0.997979	0.306658			CCL2	CCR2	0.999876	0.620258
MFNG	NOTCH2	0.999899	0.558208			GNAI2	TSHR	0.99609	0.123526			CXCL10	SDC4	0.999556	0.348074			JAM3	ITGB2	0.998017	0.30918			C3	CD81	0.999879	0.624526
CTF1	IL6ST	0.9999	0.559873			CALM1	CRHR1	0.996099	0.12378			PVR	CD96	0.999563	0.351089			UBA52	TGFBR2	0.998017	0.309214			C3	C3AR1	0.999879	0.625545
PVR	CD96	0.9999	0.560813			COL18A1	ITGB1	0.996099	0.123805			FADD	FAS	0.999563	0.351197			CCL2	CCR5	0.998064	0.312427			HSPA8	LDLR	0.99988	0.626897
PLAU	ITGAV	0.999901	0.561184			CCL3	CCR5	0.99611	0.124076			RPS27A	TGFBR2	0.999567	0.352833			TGFB1	TGFBR2	0.998089	0.314281			LAMA2	RPSA	0.999881	0.627772
CALM1	KCNQ1	0.999901	0.561805			CALR	TSHR	0.996128	0.124628			SLPI	CD4	0.999567	0.353175			FBLN1	ITGB1	0.99812	0.316439			LRPAP1	SORL1	0.999883	0.629803
CD22	PTPRC	0.999901	0.562465			UBA52	RIPK1	0.996147	0.125165			DUSP18	CD151	0.999569	0.354061			GSTP1	TRAF2	0.998128	0.316976			TGM2	ITGA4	0.999884	0.631815
COL6A3	ITGB1	0.999901	0.56256			PROC	ITGB2	0.996164	0.12566			IL7	IL7R	0.999573	0.355748			PLAT	ITGB2	0.998128	0.317005			CCL19	CXCR3	0.999885	0.632957
ADAM9	ITGB1	0.999902	0.564479			ICAM4	ITGB1	0.99621	0.127034			UBA52	RIPK1	0.999579	0.358438			APOE	SORL1	0.998141	0.317973			MFGE8	ITGAV	0.999886	0.634825
FN1	ITGB1	0.999905	0.570941			CALR	ITGAV	0.996212	0.127073			FN1	CD79A	0.999579	0.358683			LUM	ITGB1	0.998154	0.318947			CYR61	ITGB2	0.999887	0.635668
TNFSF13B	TNFRSF13B	0.999906	0.572109			THBS1	SDC4	0.99622	0.127294			LAMA2	RPSA	0.999581	0.359474			IL10	IL10RB	0.99816	0.319327			JAG1	CD46	0.999888	0.637792
ADA	DPP4	0.999906	0.572787			LILRB4	LAIR1	0.996237	0.127834			ADAM12	ITGB1	0.999583	0.360745			TNFSF13B	TNFRSF13B	0.998207	0.322842			ADAM17	ITGB1	0.99989	0.641141
THBS2	ITGB1	0.999907	0.574904			LAMB2	RPSA	0.996247	0.128145			HBEGF	CD9	0.999584	0.361377			ICAM5	ITGAL	0.99821	0.323031			IL18	IL18RAP	0.999891	0.641633
UBA52	NOTCH1	0.999908	0.577216			UBC	RIPK1	0.996275	0.12898			CCL18	CCR8	0.999587	0.362863			CCL5	SDC4	0.998274	0.328016			ACTR2	LDLR	0.999891	0.642082
TNFSF14	TNFRSF14	0.999911	0.583889			BTLA	TNFRSF14	0.996281	0.129187			ICAM1	ITGAM	0.999591	0.364589			FBN1	ITGB1	0.998288	0.329088			APOC2	LDLR	0.999891	0.642586
COL6A1	ITGB1	0.999912	0.586839			SEMA7A	ITGB1	0.996298	0.129701			TGM2	SDC4	0.999596	0.366987			CCL3	CCR5	0.998289	0.32915			IL1B	IL1R2	0.999892	0.643527
LRPAP1	LRP1	0.999912	0.586921			GNAS	CRHR1	0.996303	0.129826			CCL3	CCR1	0.999599	0.368497			TGFB3	ITGB1	0.99829	0.329223			UBA52	ACVR1	0.999893	0.644286
TNC	ITGAV	0.999913	0.588452			CD70	CD27	0.996306	0.129951			APOE	LDLR	0.9996	0.369019			PTDSS1	JMJD6	0.998303	0.330243			PLAU	IGF2R	0.999893	0.64456
F10	ITGB2	0.999915	0.59456			PVR	TIGIT	0.996307	0.129984			UBB	LDLR	0.99961	0.374527			HSPG2	ITGB1	0.998334	0.332711			AGRN	ITGB1	0.999893	0.644649
COL16A1	ITGB1	0.999916	0.597459			LAMB2	ITGB1	0.996325	0.130561			VCAN	SELL	0.999611	0.374602			CCL7	CXCR3	0.998361	0.335016			CCL5	SDC1	0.999893	0.645446
ADAM9	ITGA3	0.999917	0.597993			LAMB1	ITGB1	0.996358	0.131615			TGFB1	ITGB8	0.999611	0.374855			LGALS9	HAVCR2	0.998363	0.335241			IL7	IL7R	0.999893	0.645558
ICAM1	SPN	0.999917	0.598809			IL7	IL2RG	0.996363	0.131796			MMP9	ITGAM	0.999613	0.375948			EBI3	IL6ST	0.99837	0.335815			HLA-E	SLC16A4	0.999895	0.647881
ARF1	PLD2	0.999917	0.599223			CD14	RIPK1	0.996409	0.13334			IL6	IL6R	0.999614	0.3766			TNFSF13	TNFRSF1A	0.998374	0.336149			CCL3	CCR1	0.999896	0.649837
DUSP18	ITGB1	0.999917	0.599482			RPS27A	RIPK1	0.996417	0.133595			PLAU	ITGAM	0.999616	0.3778			FN1	ITGB7	0.998432	0.341173			ARPC5	LDLR	0.999897	0.65056
AGRN	ITGB1	0.999919	0.604558			CCL22	CCR4	0.996488	0.135983			TGFB1	ITGAV	0.999617	0.377881			TNFSF13	TNFRSF13B	0.998441	0.341974			CCL2	CCR1	0.999897	0.650945
VCAM1	EZR	0.99992	0.605727			PODXL2	SELL	0.996496	0.136292			VEGFA	ITGB1	0.999621	0.379981			UBC	LDLR	0.998484	0.345861			DUSP18	ITGA1	0.999898	0.651996
UBA52	ACVR1	0.999921	0.610959			SPP1	ITGAV	0.996525	0.137226			VCAM1	ITGA4	0.999623	0.380947			NID1	ITGB1	0.998493	0.346628			THBS1	ITGA4	0.999898	0.652214
TNFSF9	TNFRSF9	0.999922	0.612572			ICAM4	ITGA4	0.996565	0.138526			CCL8	CCR1	0.999628	0.383668			CD22	PTPRC	0.998499	0.347246			LAMB2	ITGB1	0.999898	0.652453
DUSP18	ITGA2	0.999922	0.61362			APP	NCSTN	0.996598	0.139596			FN1	TSHR	0.99963	0.384764			FYN	SPN	0.998504	0.347708			CD274	PDCD1	0.9999	0.655397
INHBA	SMAD3	0.999923	0.614393			CCL2	CCR5	0.996602	0.139742			ARPC5	LDLR	0.999631	0.385092			APOE	LDLR	0.998505	0.347765			IL27	IL27RA	0.9999	0.655886
MLLT4	EPHB6	0.999923	0.616027			IL16	CCR5	0.996609	0.139969			TGFB1	TGFBR2	0.999631	0.385432			TGM2	SDC4	0.998511	0.348373			IL15	IL15RA	0.9999	0.656067
CALR	LRP1	0.999923	0.616096			DUSP18	CD151	0.996612	0.140083			CD22	PTPRC	0.999633	0.386269			C3	CD46	0.99852	0.349122			MDK	SDC4	0.9999	0.656067
DUSP18	ITGA3	0.999924	0.616955			TGFB1	ITGAV	0.996651	0.141416			EXOC3-AS1	TRAF2	0.999641	0.390848			HAS2	CD44	0.998541	0.351076			EBI3	IL6ST	0.9999	0.656183
FYN	SPN	0.999925	0.621246			IL7	IL7R	0.996669	0.142057			IL6	IL6ST	0.999644	0.39284			JAM3	ITGB1	0.998553	0.352292			GSTP1	TRAF2	0.9999	0.656243
CD80	CTLA4	0.999926	0.624033			COL6A3	ITGB1	0.99668	0.142448			CCL2	CCR4	0.999655	0.399483			CCL3	CCR1	0.99856	0.352921			JAG1	NOTCH3	0.9999	0.656502
LTB	LTBR	0.999928	0.629575			PLAU	ITGAV	0.996685	0.142593			UBB	RIPK1	0.999657	0.400288			C1QA	CD93	0.998574	0.354281			UBB	LDLR	0.999902	0.658614
ADAM17	ITGA5	0.999931	0.637136			AGRN	ITGB1	0.996685	0.142597			CCL13	CCR5	0.999657	0.400503			NUCB2	ERAP1	0.998579	0.354785			PSEN1	NOTCH3	0.999902	0.658971
CCL19	CXCR3	0.999931	0.63796			PSEN1	NCSTN	0.996761	0.145325			UBC	LDLR	0.999658	0.401036			TGFB1	ITGAV	0.998589	0.355785			THBS2	CD47	0.999902	0.659285
IL27	IL27RA	0.999932	0.640044			IL27	IL27RA	0.996786	0.146255			PECAM1	CD38	0.999659	0.401712			PLAU	IGF2R	0.998607	0.357571			CCL5	CCR1	0.999903	0.660283
CXCL12	CCR4	0.999932	0.641445			CCL19	CXCR3	0.996806	0.146992			UBA52	ACVR1	0.999666	0.405965			TNFSF4	TNFRSF4	0.998608	0.357607			CFH	SELL	0.999903	0.660588
LYZ	ITGAL	0.999933	0.64167			GNAI2	ADCY7	0.996824	0.147642			PTDSS1	JMJD6	0.999667	0.406364			VCAM1	ITGB7	0.998629	0.359785			LAMA5	ITGB1	0.999903	0.660755
COL6A1	ITGA2	0.999934	0.64723			GNAS	TSHR	0.996872	0.149361			RPS27A	RIPK1	0.999668	0.407459			ICAM1	ITGAM	0.998633	0.360101			ICAM4	ITGAL	0.999904	0.661075
CXCL11	CXCR3	0.999935	0.649529			IL10	IL10RB	0.996935	0.151685			IL23A	IL12RB1	0.999673	0.410278			IL1B	IL1R2	0.998634	0.360302			PROC	ITGB2	0.999904	0.661834
AGRN	ATP1A3	0.999936	0.650771			CXCL12	SDC4	0.996945	0.152117			UBA52	TGFBR2	0.999675	0.411249			CCL2	CCR1	0.998642	0.361082			CXCL12	CD4	0.999906	0.664079
VCAN	ITGA4	0.999936	0.650995			FN1	TSHR	0.996981	0.153541			CCL5	CCR1	0.999676	0.412025			TNFSF10	TNFRSF10A	0.998643	0.361112			TNFSF4	TNFRSF4	0.999906	0.665031
TIMP2	ITGA3	0.999936	0.651702			CCL5	CCR5	0.997009	0.154656			TNFSF10	TNFRSF10A	0.99968	0.414259			CALR	ITGAV	0.998643	0.361205			MDK	SDC1	0.999908	0.667526
COL6A2	ITGA2	0.999936	0.652914			CCL17	CCR4	0.997011	0.15473			CCL3	CCR4	0.99968	0.414698			TNFSF15	TNFRSF25	0.998652	0.362124			VCAM1	ITGA4	0.999909	0.668703
HSP90B1	LRP1	0.999937	0.65407			FBLN1	ITGB1	0.997021	0.155056			IL15	IL15RA	0.99968	0.414867			RPS27A	RIPK1	0.998656	0.362443			COL5A2	ITGB1	0.999909	0.668965
MADCAM1	CD44	0.999939	0.660773			BGN	LY96	0.997041	0.155892			PLAT	ITGB2	0.999685	0.417618			IL16	CCR5	0.998674	0.364361			CCL19	CCR7	0.99991	0.670283
HLA-B	CANX	0.99994	0.662559			VCAM1	ITGA4	0.997042	0.155921			IL23A	IL12RB2	0.999687	0.418921			IL27	IL27RA	0.998696	0.366814			CYR61	CAV1	0.99991	0.670326
A2M	LRP1	0.99994	0.662559			IL15	IL15RA	0.997065	0.156815			HSPA8	LDLR	0.999688	0.419704			CD14	RIPK1	0.9987	0.367197			NUCB2	ERAP1	0.99991	0.671615
IL6	IL6ST	0.999942	0.666963			CCL7	CXCR3	0.997066	0.156833			HSP90AA1	EGFR	0.999688	0.419896			BGN	LY96	0.998703	0.367536			JAG1	NOTCH1	0.999911	0.671845
ICAM4	ITGA4	0.999945	0.67687			GNAS	ADCY7	0.997088	0.157777			RPS27A	TGFBR1	0.999689	0.420359			PLAU	ITGAM	0.998707	0.368004			COL1A1	TMPRSS6	0.999911	0.672058
IL1B	IL1R1	0.999946	0.677121			RPS27A	SMAD3	0.997091	0.157891			CYR61	ITGB2	0.99969	0.421206			CCL5	CCR5	0.998726	0.370247			TGFB1	TGFBR2	0.999911	0.672389
LAMC1	ITGA2	0.999946	0.678324			FN1	ITGAV	0.997114	0.158799			LTB	TNFRSF1A	0.999692	0.422423			LGALS3BP	VANGL1	0.998731	0.370879			ICAM2	ITGAL	0.999911	0.672798
WNT5A	FZD7	0.999947	0.679911			PECAM1	CD38	0.997121	0.159064			LAMB2	ITGB1	0.999698	0.426324			LAMA2	RPSA	0.998743	0.372235			TNC	SDC4	0.999912	0.674188
PSAP	CELSR1	0.999947	0.681119			UBB	SMAD3	0.997168	0.16095			HLA-E	KLRD1	0.999701	0.428623			CD274	PDCD1	0.998757	0.373937			IL12B	IL12RB1	0.999913	0.676654
GNAI2	S1PR4	0.999948	0.683854			CD34	SELL	0.997194	0.162039			COL1A2	ITGB1	0.999701	0.42869			UBB	TGFBR1	0.998764	0.374713			COL7A1	ITGB1	0.999914	0.678366
PSEN1	NOTCH1	0.999949	0.686049			PVR	CD96	0.997199	0.162295			UBA52	EGFR	0.999702	0.429024			UBC	TGFBR1	0.998772	0.375693			HLA-G	CD4	0.999914	0.678375
COL1A2	ITGAV	0.99995	0.686976			SLPI	CD4	0.997206	0.162577			TNF	RIPK1	0.999705	0.431183			RPS27A	TGFBR1	0.998778	0.37633			NCAM1	PTPRA	0.999916	0.680887
SPTAN1	PTPRA	0.999951	0.690776			ICAM4	ITGAL	0.99721	0.16272			UBA52	NOTCH1	0.999708	0.43322			MADCAM1	CD44	0.998797	0.378606			LAMC1	ITGB1	0.999916	0.681189
ADAM28	ITGA4	0.999952	0.691825			BTLA	CD79A	0.997216	0.163017			THBS1	CD47	0.999708	0.433379			CCL20	CCR6	0.998817	0.381176			CALM1	PTPRA	0.999916	0.681603
CD80	CD28	0.999953	0.694861			PLAU	IGF2R	0.997284	0.165797			CCL7	CCR5	0.99971	0.434685			CCL13	CCR2	0.998829	0.382634			WNT5A	RYK	0.999917	0.68251
THBS2	CD47	0.999953	0.696405			HSPG2	ITGB1	0.997296	0.166282			LPL	CD44	0.999713	0.43697			LPL	CD44	0.998834	0.383311			IL2	CD53	0.999917	0.68255
CALR	ITGA3	0.999954	0.699748			CD40LG	ITGB2	0.997298	0.166378			GNAS	PTGIR	0.999713	0.437078			CCL4	CCR1	0.998838	0.383858			CCL8	CCR1	0.999917	0.683376
DLK1	NOTCH2	0.999954	0.701693			PENK	OGFR	0.997317	0.167235			CD274	CD80	0.999713	0.437479			LAMA5	ITGB1	0.998842	0.384238			TNF	TRADD	0.999918	0.685344
BGN	LY96	0.999954	0.703229			TNFSF18	TNFRSF18	0.997354	0.168846			UBA52	LDLR	0.999717	0.439818			TNF	TRAF2	0.998847	0.384901			UBB	TGFBR2	0.999919	0.687782
MDK	ITGB1	0.999954	0.703427			TNFSF15	TNFRSF25	0.997379	0.169904			POMC	TSHR	0.999718	0.44069			VEGFC	ITGB1	0.998849	0.385203			UBA52	NOTCH1	0.999919	0.688176
TGFB1	TGFBR1	0.999954	0.703427			GNAI2	S1PR1	0.997386	0.17027			GNAI2	F2R	0.999718	0.441032			TNFSF9	TRAF2	0.998852	0.385429			PECAM1	CD38	0.999919	0.688277
VCAM1	ITGB1	0.999955	0.707741			CYR61	ITGAV	0.997404	0.171072			HGF	ITGB1	0.999719	0.44156			UBA52	TGFBR1	0.998853	0.385606			LAMC1	ITGA1	0.99992	0.689183
EBI3	IL6ST	0.999956	0.712675			KLRB1	CLEC2D	0.997409	0.171282			CDH1	ITGAE	0.999722	0.443468			CCL8	CCR2	0.998874	0.388306			NID1	ITGB1	0.99992	0.689183
THBS1	ITGA3	0.999956	0.713934			MMP7	CD44	0.997413	0.171483			VCAM1	ITGB1	0.999723	0.444359			CCL13	CCR1	0.998879	0.388925			IL2	IL2RA	0.999923	0.694354
FN1	ITGAV	0.999957	0.716229			IL16	KCNA3	0.997423	0.171986			TNFSF12	TNFRSF12A	0.999729	0.448795			RPS27A	LDLR	0.99888	0.389112			LAMC2	ITGB1	0.999923	0.694426
FN1	ITGA3	0.999957	0.718231			ADAM9	ITGAV	0.997425	0.172078			CXCL12	ITGB1	0.999734	0.452214			IL18	IL18RAP	0.998889	0.390261			CCL13	CXCR3	0.999923	0.696055
WNT5A	LDLR	0.999957	0.718231			TGFB1	ENG	0.997438	0.172663			CD70	CD27	0.999734	0.452903			LRPAP1	SORL1	0.998894	0.390973			CXCL13	CXCR5	0.999924	0.69665
SERPING1	LRP1	0.999957	0.718231			MFNG	NOTCH2	0.99744	0.172742			FN1	ITGB8	0.999735	0.453213			TNFSF18	TNFRSF18	0.998894	0.390982			HRAS	CAV1	0.999924	0.697589
FADD	FAS	0.999959	0.728582			IL18	IL18BP	0.997465	0.173869			CCL23	CCR1	0.999735	0.453436			PRSS23	TMEM222	0.998895	0.391112			OMG	TNFRSF1B	0.999925	0.698515
ADAM15	ITGA5	0.999959	0.728621			LTA	TNFRSF1B	0.997503	0.175734			CXCL13	CXCR3	0.999735	0.453477			GNAS	PTGIR	0.9989	0.391764			COL5A1	ITGA1	0.999925	0.698803
ICAM3	ITGAL	0.999959	0.728621			TNFSF4	TNFRSF4	0.997503	0.175738			AREG	EGFR	0.999737	0.454774			SLPI	CD4	0.998911	0.393301			TNFSF10	TNFRSF10A	0.999926	0.700063
SPP1	ITGA5	0.99996	0.73208			VCAM1	ITGB7	0.99751	0.176031			CALR	ITGAV	0.999743	0.460015			ADAM12	SDC4	0.998919	0.394485			SEMA7A	ITGB1	0.999927	0.70301
SERPINE1	LRP1	0.99996	0.73208			LAMA4	ITGB1	0.997512	0.176143			ITGB2	THY1	0.999745	0.461248			APP	NCSTN	0.998922	0.394877			PLAT	ITGB2	0.999929	0.707226
SERPING1	SELP	0.99996	0.73208			PSEN1	NOTCH2	0.997536	0.177291			VEGFA	ITGAV	0.999748	0.463762			MFI2	TFRC	0.998922	0.3949			LAMB3	ITGB1	0.999929	0.707925
JAG1	NOTCH2	0.999961	0.736446			IL6	IL6ST	0.997545	0.177772			FYN	SPN	0.99975	0.465953			ADAM9	ITGAV	0.998924	0.395101			LTB	TNFRSF1A	0.999931	0.710641
CD274	PDCD1	0.999961	0.73802			ADM	TSHR	0.997558	0.178376			LAMB3	CD151	0.999752	0.467404			IL1RN	IL1R2	0.998929	0.395788			CXCL12	ITGB1	0.999932	0.712558
AGRN	LRP1	0.999962	0.740353			HBEGF	CD9	0.997574	0.179196			PLAU	IGF2R	0.999756	0.471219			LILRB4	LAIR1	0.998932	0.396265			RTN4	TNFRSF19	0.999933	0.714592
COL18A1	ITGA3	0.999962	0.740353			VEGFA	ITGAV	0.997599	0.180441			GNAI2	EGFR	0.999758	0.472309			COL1A2	CD93	0.998946	0.398358			IL6	IL6R	0.999933	0.715433
LAMB3	ITGB1	0.999962	0.743399			UBC	SMAD3	0.997608	0.180848			TNFSF10	TNFRSF10B	0.999759	0.473515			TNC	SDC4	0.998951	0.398999			TGFB2	ACVR1	0.999933	0.716212
SERPINE1	ITGAV	0.999962	0.743399			ZG16B	CXCR4	0.997614	0.181183			ANXA1	FPR1	0.999761	0.47499			IL15	IL15RA	0.998956	0.399731			TNF	TRAF2	0.999934	0.717844
TNFSF8	TNFRSF8	0.999963	0.748117			ADAM12	ITGB1	0.997635	0.182273			CXCL12	CCR4	0.999761	0.475725			UBC	RIPK1	0.998961	0.400509			COL6A1	ITGA1	0.999935	0.71962
IL24	IL10RB	0.999963	0.748462			COL16A1	ITGB1	0.997636	0.1823			FN1	TMPRSS6	0.999765	0.478624			HLA-G	CD4	0.998963	0.400851			CCL4	CCR8	0.999935	0.719697
TGFB2	TGFBR1	0.999963	0.749045			COL9A3	ITGB1	0.997668	0.184014			IL10	IL10RB	0.999768	0.481644			BTLA	CD247	0.998965	0.401055			PSEN1	NOTCH1	0.999935	0.720279
HLA-G	CD4	0.999964	0.752081			ADAM15	ITGAV	0.997669	0.184064			CALM2	PDE1B	0.999771	0.484126			CD40LG	ITGB2	0.998968	0.401504			TNC	ITGB1	0.999938	0.725924
THBS1	ITGA4	0.999964	0.752081			HLA-G	CD4	0.997681	0.184656			LRPAP1	LDLR	0.999771	0.484476			FGF2	CD44	0.998982	0.403634			EFNA3	EPHA4	0.999939	0.727533
MMP9	LRP1	0.999964	0.753026			CCL20	CCR6	0.997701	0.185721			C3	ITGAM	0.999772	0.485041			FN1	ITGAV	0.99899	0.404866			COL6A2	ITGA1	0.999939	0.728324
LIF	IL6ST	0.999964	0.753026			UBA52	SMAD3	0.997712	0.186311			EFNB1	EPHB6	0.999773	0.485946			IL6	IL6ST	0.998996	0.405758			ICAM4	ITGAV	0.999939	0.728742
APP	LRP1	0.999964	0.753026			COL5A2	ITGB1	0.997717	0.186618			ICAM1	EGFR	0.999773	0.485946			HSPA8	LDLR	0.999011	0.408158			COL1A1	ITGB1	0.99994	0.72972
LAMB3	ITGA2	0.999965	0.756308			TGFB1	TGFBR3	0.997731	0.187358			LRPAP1	SORL1	0.999776	0.488385			DEFB1	CCR6	0.999013	0.408451			LAMC1	ITGAV	0.999941	0.731729
TFPI	LRP1	0.999965	0.756308			CCL2	CCR2	0.997739	0.187806			RPS27A	LDLR	0.999776	0.488584			PLAU	ITGAV	0.999019	0.40937			ANOS1	FGFR1	0.999942	0.733596
TNFSF10	TNFRSF10B	0.999966	0.761402			CDH1	ITGAE	0.997763	0.189127			SPP1	ITGAV	0.999779	0.492097			CYR61	ITGAM	0.999019	0.409422			IL2	IL2RG	0.999944	0.737662
PLAT	LRP1	0.999967	0.761536			CFH	SELL	0.997771	0.189538			ADAM12	SDC4	0.99978	0.492538			UBA52	RIPK1	0.999021	0.409798			CXCL12	SDC4	0.999945	0.739748
C3	LRP1	0.999967	0.761536			TGFB1	SMAD3	0.997786	0.190384			ADAM9	ITGAV	0.99978	0.493001			JAG1	CD46	0.999023	0.409986			TGFB1	CD109	0.999946	0.740117
SPON2	ITGB2	0.999968	0.768498			LAMB3	ITGB1	0.997835	0.193204			CALM2	EGFR	0.999787	0.499443			SPP1	ITGAV	0.999025	0.410388			CCL20	CCR6	0.999946	0.740845
LAMC1	ITGAV	0.999968	0.770551			GNAS	PTGIR	0.99787	0.195181			GNAI2	TSHR	0.999788	0.500668			VEGFA	ITGAV	0.999029	0.410956			GDF11	BMPR2	0.999947	0.743112
MDK	ITGA4	0.999968	0.770551			UBB	TGFBR1	0.997889	0.196254			CYR61	ITGAV	0.999788	0.500789			CALM1	KCNN4	0.999037	0.412202			CD6	ALCAM	0.999947	0.743328
CYR61	ITGAV	0.999969	0.772509			LTA	TNFRSF14	0.997904	0.197153			HBEGF	EGFR	0.999789	0.501771			UBB	LDLR	0.999037	0.412216			CD14	ITGA4	0.999948	0.74399
F13A1	ITGA4	0.999969	0.772509			CD274	PDCD1	0.997927	0.198546			VEGFA	EGFR	0.999793	0.505217			LAMA1	RPSA	0.999039	0.412417			COL16A1	ITGB1	0.999948	0.74477
LPL	LRP1	0.999969	0.772509			COMP	ITGB1	0.997971	0.201234			HLA-B	KLRD1	0.999795	0.507435			UBC	SMAD3	0.999053	0.414898			F13A1	ITGA4	0.999949	0.745354
CCL2	CCR4	0.999969	0.772509			EXOC3-AS1	TRAF2	0.997973	0.201387			CTGF	ITGB2	0.999797	0.509308			ARPC5	LDLR	0.999063	0.41648			WNT5A	FZD7	0.999949	0.745947
TGFB1	TGFBR2	0.999969	0.772509			TNF	RIPK1	0.99798	0.201882			PODXL	SELL	0.999799	0.51095			KLRB1	CLEC2D	0.999067	0.41707			TNFSF10	TNFRSF11B	0.999952	0.750781
LTB	TNFRSF1A	0.999969	0.776102			TGFB1	TGFBR1	0.997984	0.202126			ICAM4	ITGAV	0.999799	0.510975			RPS27A	SMAD3	0.999081	0.419545			INHBA	ACVR1	0.999952	0.750983
ADAM17	NOTCH1	0.999969	0.776171			PLAT	ITGB2	0.997989	0.202423			ADM	TSHR	0.999799	0.511413			CTF1	IL6ST	0.999092	0.421413			CDH1	ITGB7	0.999952	0.752761
EDIL3	ITGAV	0.99997	0.776913			CCL19	CCR7	0.998011	0.203739			B2M	LILRB1	0.999799	0.511497			IL16	KCNA3	0.999097	0.422188			MATN1	ITGA1	0.999953	0.753768
IL23A	IL12RB1	0.999971	0.780941			AZGP1	ITGAV	0.998015	0.203959			BMP4	BMPR2	0.9998	0.512361			CCL8	CCR1	0.999098	0.422392			CTHRC1	FZD3	0.999953	0.75536
COL1A1	ITGAV	0.999971	0.780941			CCL2	CCR1	0.998019	0.204222			LUM	ITGB1	0.999803	0.515589			MMP9	ITGAM	0.999112	0.424738			NCAM1	FGFR1	0.999953	0.756456
MFNG	NOTCH1	0.999971	0.782511			NUCB2	ERAP1	0.998023	0.204538			MMP12	PLAUR	0.999803	0.516259			ACTR2	LDLR	0.999114	0.425184			IL1A	IL1R2	0.999955	0.760208
C3	C3AR1	0.999971	0.782848			UBC	TGFBR1	0.998031	0.205043			TGFB1	TGFBR1	0.999805	0.517836			LTA	TNFRSF14	0.999122	0.426482			HGF	SDC1	0.999955	0.760208
TNC	ITGB1	0.999971	0.782891			JAG1	CD46	0.998039	0.20556			MLLT4	PVRL2	0.999806	0.518854			SERPINE1	ITGAV	0.999135	0.428905			IBSP	ITGAV	0.999955	0.760208
APOE	LRP1	0.999971	0.782891			DEFB1	CCR6	0.998057	0.206644			LAMB3	ITGB1	0.999806	0.518964			BTLA	TNFRSF14	0.999141	0.430011			NID1	ITGAV	0.999955	0.763011
NID1	ITGB1	0.999974	0.791755			MFI2	TFRC	0.998061	0.206926			TNFSF9	TRAF2	0.999811	0.52473			ICAM4	ITGAV	0.999148	0.431239			FGF11	FGFR1	0.999955	0.763011
ANGPT1	ITGB1	0.999975	0.793049			COL4A1	ITGB1	0.998086	0.208442			INHBA	ACVR1	0.999813	0.526582			COL4A5	ITGB1	0.999148	0.431366			LAMB1	ITGA1	0.999955	0.763437
BTLA	CD247	0.999975	0.793161			CCL18	CCR8	0.998094	0.208981			LGALS3BP	VANGL1	0.999813	0.526771			PECAM1	CD38	0.999149	0.431457			CALR	ITGAV	0.999956	0.765164
LAMA4	ITGAV	0.999975	0.793161			CCL3	CCR1	0.998101	0.209415			PROC	ITGB2	0.999813	0.526881			PLAU	PLAUR	0.999158	0.433253			DLL1	NOTCH1	0.999956	0.766136
ANGPT1	ITGA5	0.999975	0.793161			POMC	TSHR	0.99811	0.210031			THBS1	ITGA4	0.999814	0.527737			CYR61	ITGAV	0.999167	0.434868			COL4A1	ITGB1	0.999956	0.767322
UBC	TGFBR2	0.999975	0.793161			MFGE8	ITGAV	0.998111	0.210117			MDK	ITGA6	0.999816	0.530006			UBA52	NOTCH1	0.999173	0.436048			ADAM9	ITGAV	0.999957	0.76807
PECAM1	CD38	0.999976	0.801787			RPS27A	TGFBR1	0.998137	0.211918			FN1	ITGAV	0.999817	0.53059			UBA52	LDLR	0.999176	0.436663			KLRB1	CLEC2D	0.999957	0.769451
PLAU	ITGA5	0.999976	0.802344			GZMB	PGRMC1	0.998174	0.21454			TCTN1	TMEM67	0.999818	0.532755			IL12A	CD28	0.999185	0.438301			CCL7	CCR2	0.999958	0.77108
COL18A1	ITGA5	0.999977	0.803694			CTGF	NTRK1	0.998179	0.214874			INHBA	BAMBI	0.999819	0.533689			ICAM4	ITGAM	0.999186	0.438547			GPC3	CD81	0.999958	0.771796
FBN1	ITGA5	0.999977	0.804949			IGF2	IGF2R	0.998186	0.215374			LAMA2	ITGB1	0.999819	0.533882			COL16A1	ITGB1	0.999187	0.438833			NGF	NGFRAP1	0.999958	0.772522
IL6	IL6R	0.999978	0.806342			NID1	ITGB1	0.998189	0.215637			EREG	EGFR	0.999819	0.53399			TGFB1	TGFBR1	0.999201	0.441638			FGF13	FGFR1	0.999958	0.772522
TIMP3	ADAM17	0.999978	0.807692			TFPI	SDC4	0.998207	0.216867			ACTR2	LDLR	0.99982	0.534666			DUSP18	CD151	0.999203	0.441982			IL1RN	IL1R2	0.999958	0.773592
COL1A2	ITGA2	0.999979	0.808538			CCL13	CXCR3	0.99822	0.21781			DEFB1	CCR6	0.99982	0.534948			FN1	CD79A	0.99921	0.44337			CCL7	CCR1	0.999958	0.773592
COL5A1	ITGB1	0.999979	0.810556			MADCAM1	CD44	0.998237	0.219077			RARRES2	CCRL2	0.99982	0.535043			LTB	TNFRSF1A	0.999212	0.443755			EBI3	IL27RA	0.999959	0.775491
VEGFA	ITGAV	0.99998	0.812333			CCL4	CCR1	0.998239	0.219192			THBS1	ITGB1	0.999822	0.536486			IL6	IL6R	0.999215	0.444373			TGFB2	TGFBR2	0.999959	0.775667
UBA52	TGFBR1	0.999981	0.816621			THBS2	ITGA4	0.998244	0.219637			CCL13	CCR1	0.999822	0.536919			LAMC1	ITGAV	0.999219	0.445075			CCL21	CCR7	0.999959	0.776159
CD24	SELP	0.999982	0.819204			CDH1	ITGB7	0.998247	0.219851			LAMA5	ITGB1	0.999826	0.541447			IL1B	IL1R1	0.999221	0.445414			MATN1	ITGB1	0.999959	0.778424
CYR61	ITGA5	0.999983	0.820762			FBN1	ITGB1	0.998258	0.220639			VEGFB	TYRO3	0.999827	0.542986			COL1A2	ITGAV	0.999225	0.446403			ADAM15	ITGAV	0.999961	0.783048
NOV	NOTCH1	0.999983	0.820762			HSPA8	LDLR	0.998277	0.222153			SERPINE1	ITGAV	0.999828	0.543891			CCL5	CCR1	0.999227	0.446633			ADAM12	SDC4	0.999961	0.78436
IFNL1	IL10RB	0.999983	0.820762			LTF	TFRC	0.998295	0.22361			IL1A	IL1R1	0.999831	0.547449			COL9A3	ITGB1	0.999227	0.44665			FN1	TNFRSF11B	0.999961	0.784392
RPS27A	TGFBR1	0.999984	0.825204			UBA52	TGFBR1	0.9983	0.223964			SELPLG	ITGAM	0.999831	0.547581			UBA52	SMAD3	0.999236	0.448483			C3	ITGAX	0.999961	0.784392
ICAM1	ITGAL	0.999984	0.826002			CCL5	CCR1	0.998306	0.224416			KLRB1	CLEC2D	0.999831	0.548168			COL1A1	ITGAV	0.999239	0.449267			SEMA7A	ITGA1	0.999962	0.788504
LAMC3	ITGB1	0.999985	0.826076			INHBA	SMAD3	0.99832	0.225631			FN1	PLAUR	0.999833	0.550236			PSEN1	NCSTN	0.99924	0.449316			LPL	SDC1	0.999962	0.788772
SPP1	ITGAV	0.999985	0.826973			MADCAM1	ITGA4	0.998325	0.226005			IL23A	IL23R	0.999834	0.551584			LTA	TNFRSF1B	0.999248	0.451049			BMP4	BMPR2	0.999963	0.791551
EFNB1	EPHB6	0.999986	0.828379			TIMP3	ADAM17	0.998326	0.226013			VCAM1	ITGB7	0.999836	0.553791			ADAM15	ITGAV	0.999249	0.451148			CCL13	CCR1	0.999963	0.791782
FBN1	ITGAV	0.999986	0.828379			COL1A1	ITGAV	0.998327	0.226146			CALM1	PDE1B	0.999838	0.55644			MADCAM1	ITGA4	0.999255	0.452392			BST1	CAV1	0.999964	0.793689
TGFB1	ITGAV	0.999988	0.834702			PDGFB	ITGAV	0.998329	0.226239			GNAI2	S1PR1	0.999839	0.556712			TGFB3	TGFBR2	0.999264	0.454266			APOA1	LDLR	0.999964	0.793724
FN1	ITGA5	0.999989	0.83622			CLCF1	IL6ST	0.998337	0.226862			CALM3	EGFR	0.99984	0.558295			LAMA1	ITGB1	0.999265	0.454423			F8	LDLR	0.999964	0.795845
PDGFB	ITGAV	0.999993	0.842242			IL1A	IL1R2	0.998352	0.228093			THBS1	SDC4	0.99984	0.558637			LIF	IL6ST	0.999274	0.456338			CDH1	ITGAE	0.999965	0.797695
COL3A1	ITGA2	0.999995	0.845761			IL6	IL6R	0.998363	0.228879			PODXL2	SELL	0.99984	0.558971			IFNG	IFNGR1	0.999277	0.457044			FBLN1	ITGB1	0.999965	0.798449
						TNFSF10	TNFRSF10D	0.998364	0.228967			FN1	ITGA2	0.999842	0.561183			COL7A1	ITGB1	0.999281	0.457784			TGFB1	ITGAV	0.999965	0.798532
						UBA52	ACVR1	0.998366	0.229175			APOC2	LDLR	0.999843	0.56261			CCL23	CCR1	0.999295	0.460821			COL4A6	ITGB1	0.999966	0.800817
						COL14A1	CD44	0.998389	0.230989			CCL11	CXCR3	0.999844	0.564047			PLTP	ABCA1	0.999299	0.461697			NGF	MAGED1	0.999966	0.801327
						IL1B	IL1R1	0.998392	0.231197			CKLF	CCR4	0.999845	0.565146			CALM3	ABCA1	0.999301	0.462097			PDGFA	PDGFRA	0.999966	0.803116
						UBA52	LDLR	0.998393	0.23129			JAG1	CD46	0.999847	0.567423			GNAS	TSHR	0.999303	0.462486			CCL26	CCR2	0.999967	0.803332
						IL1RN	IL1R1	0.998419	0.233427			MFI2	TFRC	0.999847	0.567908			ANGPT1	ITGB1	0.999303	0.462608			RGMA	BMPR2	0.999967	0.803332
						SPP1	S1PR1	0.998422	0.233682			ICAM2	ITGAM	0.999847	0.568075			CLCF1	IL6ST	0.999309	0.463982			BMP2	ACVR1	0.999967	0.803332
						LAMC1	ITGB1	0.998433	0.234629			CCL8	CCR2	0.999848	0.569318			ICAM2	ITGAM	0.999315	0.465317			CALM1	KCNN4	0.999968	0.80768
						TNFSF12	TNFRSF8	0.998436	0.234913			IL16	KCNA3	0.999849	0.570295			FN1	PLAUR	0.999316	0.465587			DUSP18	CD151	0.999968	0.80825
						UBA52	NOTCH1	0.998443	0.235507			SEMA4A	PLXNB2	0.999851	0.572745			COL1A1	CD93	0.999321	0.466572			RGMB	BMPR2	0.999968	0.80825
						COL1A2	ITGAV	0.998446	0.235762			PSEN1	NCSTN	0.999854	0.577297			UBB	SMAD3	0.999324	0.4674			VTN	CD47	0.999968	0.809844
						FABP5	RXRA	0.998455	0.236533			CALM3	ABCA1	0.999854	0.577423			CCL7	CCR5	0.999326	0.467987			IL12B	IL12RB2	0.999969	0.812958
						ICAM4	ITGAV	0.998481	0.238735			SEMA4D	PLXNB2	0.999856	0.580129			PODXL	SELL	0.999332	0.469243			INHBA	BAMBI	0.999969	0.813588
						THBS2	ITGB1	0.998487	0.23919			CCL19	CCRL2	0.999858	0.582861			CCL2	CCR2	0.999333	0.469486			NOV	NOTCH1	0.99997	0.814782
						CD40LG	TRAF3	0.99849	0.239431			LTF	TFRC	0.999859	0.584446			CXCL12	CCR4	0.999338	0.47071			COL4A4	CD47	0.99997	0.815421
						UBB	LDLR	0.998491	0.239516			COL6A3	ITGB1	0.99986	0.585329			CALM1	CRHR1	0.999338	0.470737			LAMA2	ITGA1	0.999971	0.817968
						TNFSF9	TNFRSF9	0.998493	0.23975			WNT5A	LDLR	0.999863	0.589704			TGFB1	SMAD3	0.999339	0.4709			CCL4	CCR1	0.999971	0.817968
						ARF1	PLD2	0.9985	0.240313			COL1A1	ITGAV	0.999863	0.590091			CD274	CD80	0.999348	0.472982			COL5A1	ITGB1	0.999971	0.819277
						ADAM12	SDC4	0.998503	0.240568			PDGFB	ITGAV	0.999864	0.590934			IL23A	IL12RB1	0.999348	0.473136			ADAM17	NOTCH1	0.999971	0.820068
						FN1	ITGA6	0.998511	0.241267			EREG	ERBB4	0.999864	0.591671			MFGE8	ITGAV	0.99935	0.473614			COL4A6	CD47	0.999971	0.820068
						INHBA	ENG	0.99852	0.242091			IGF1	IGF2R	0.999864	0.592148			SELPLG	ITGAM	0.99935	0.473662			HAS2	CD44	0.999971	0.820068
						CALR	ITGA3	0.998527	0.242752			LILRB4	LAIR1	0.999864	0.592258			CCL3	CCR4	0.999354	0.474553			LAMA2	ITGB1	0.999972	0.821516
						GZMB	IGF2R	0.998545	0.244289			CALM1	ABCA1	0.999865	0.592883			IL1RN	IL1R1	0.999357	0.475338			WNT2	FZD3	0.999973	0.824152
						PIP	CD4	0.998553	0.245121			MFNG	NOTCH2	0.999865	0.593701			IL11	IL6ST	0.999358	0.475568			EFNA1	EPHA4	0.999973	0.825772
						LAMB3	CD151	0.998558	0.245563			GAS6	TYRO3	0.999868	0.597701			TNF	TNFRSF1A	0.999363	0.476614			COL18A1	ITGB1	0.999973	0.82593
						TIMP2	ITGA3	0.998571	0.246772			ADCYAP1	TSHR	0.999868	0.598285			FGF1	CD44	0.999363	0.476692			BMP2	BMPR2	0.999974	0.826822
						FN1	ITGA5	0.998572	0.246876			APP	NCSTN	0.999869	0.599023			IL12A	IL12RB1	0.999365	0.477244			PRSS23	TMEM222	0.999975	0.828966
						APOE	LDLR	0.998587	0.24828			HBEGF	ERBB4	0.999869	0.599381			TNF	RIPK1	0.999365	0.47729			COL6A2	ITGB1	0.999975	0.828966
						PRSS23	TMEM222	0.998589	0.248413			ANXA1	EGFR	0.999869	0.599472			EXOC3-AS1	TRAF2	0.999367	0.47778			COL4A1	CD47	0.999977	0.836068
						IGF1	IGF2R	0.998591	0.248655			HBEGF	PRLR	0.999869	0.600057			UBB	RIPK1	0.99937	0.478293			BTLA	TNFRSF14	0.999978	0.838045
						CALM1	MYLK	0.998597	0.249251			PLAT	ITGAM	0.99987	0.601101			LAMB3	CD151	0.999373	0.479195			MDK	ITGA4	0.999979	0.840822
						LTB	CD40	0.998598	0.249403			VEGFA	TYRO3	0.99987	0.601551			L1CAM	ITGAV	0.999374	0.47943			ADAM10	NOTCH1	0.999979	0.840836
						EFNB1	EPHB6	0.998606	0.250118			FN1	ITGA6	0.999871	0.601984			VTN	CD47	0.99938	0.481049			LAMB1	ITGB1	0.999979	0.840943
						TNFSF10	TNFRSF10B	0.998608	0.250313			LIPH	LPAR2	0.999871	0.602568			TSLP	IL7R	0.999392	0.483701			IL2	IL2RB	0.999979	0.841334
						RPS27A	LDLR	0.998619	0.251409			CTGF	NTRK1	0.999873	0.604697			COL9A2	ITGB1	0.999404	0.486885			AZGP1	ITGAV	0.99998	0.842727
						LRPAP1	LDLR	0.998621	0.25159			ANGPT1	ITGB1	0.999873	0.605279			LAMA2	ITGB1	0.999405	0.487021			COL9A3	ITGB1	0.999981	0.845089
						JAG1	NOTCH2	0.998626	0.252068			GNAI2	FPR1	0.999874	0.606687			CFH	ITGAM	0.999415	0.489786			HMGB1	SDC1	0.999983	0.849291
						PODXL	SELL	0.998633	0.252778			LAMC1	ITGB1	0.999874	0.607155			TGFB3	TGFBR1	0.999416	0.489864			FBN1	ITGB1	0.999983	0.849291
						LAMA3	ITGB1	0.998648	0.254269			FN1	NT5E	0.999874	0.607155			CD5L	CD5	0.999417	0.490131			GNAI2	F2R	0.999984	0.851414
						TGFB2	TGFBR2	0.998649	0.254345			DCN	EGFR	0.999877	0.611486			PLAT	ITGAM	0.999419	0.490648			THBS2	NOTCH3	0.999986	0.853742
						TNFSF8	TNFRSF8	0.998661	0.255535			PLAU	PLAUR	0.999877	0.611629			PDGFB	ITGAV	0.99942	0.491015			VCAM1	ITGB7	0.999988	0.856131
						VTN	CD47	0.998665	0.255948			PROS1	TYRO3	0.999877	0.612361			LAMB1	ITGAV	0.999423	0.49186			ICAM1	ITGAX	0.999988	0.856131
						ADAM17	NOTCH1	0.998673	0.256728			ADAM15	ITGAV	0.999878	0.613422			TNFSF10	TNFRSF10B	0.999433	0.494502			TNC	SDC1	0.999991	0.860744
						CCL8	CCR5	0.998673	0.256743			CALM2	ABCA1	0.999878	0.614186			LAMA4	ITGAV	0.999435	0.49502			LAMA4	ITGB1	0.999992	0.861296
						LTB	LTBR	0.998679	0.257378			COL6A1	ITGA6	0.999879	0.614574			IL2	CD53	0.999438	0.495913			CCL17	CCR8	0.999992	0.861296
						ADAM10	NOTCH1	0.99868	0.257476			ICAM4	ITGAM	0.99988	0.616194			MMP7	CD44	0.999438	0.495997			ICAM4	ITGA4	0.999992	0.86203
						GPI	AMFR	0.998683	0.257794			PLAU	ITGAV	0.99988	0.616262			SEMA4A	PLXNB2	0.999439	0.496166			PODXL2	SELL	0.999994	0.863561
						GNAI2	F2R	0.998692	0.258752			UBC	FGFR2	0.999881	0.618735			ADAM10	NOTCH1	0.999441	0.496694			COL4A1	ITGA1	0.999998	0.865192
						LTA	TNFRSF1A	0.998694	0.25898			GZMB	PGRMC1	0.999884	0.622744			TGFB2	TGFBR2	0.999447	0.49818
						CALM1	PLPP6	0.998695	0.259088			COL5A2	ITGB1	0.999884	0.624321			LAMA1	SDC4	0.999451	0.499466
						IL23A	IL12RB1	0.998702	0.259833			ADAM9	ITGA6	0.999885	0.624472			IL1B	IL1RAP	0.999455	0.50048
						COL4A1	CD47	0.998705	0.260159			LRPAP1	LRP8	0.999886	0.626577			MFNG	NOTCH1	0.999455	0.500544
						C3	CD81	0.998708	0.26042			SPON2	ITGB2	0.999886	0.626641			C3	ITGAM	0.999463	0.502724
						PSEN1	NOTCH1	0.998711	0.260754			MLLT4	EPHB6	0.999886	0.626676			GDF5	BMPR2	0.999465	0.503305
						TNFSF4	TRAF2	0.998715	0.261188			CALM3	PDE1B	0.999886	0.626999			LRPAP1	LDLR	0.999465	0.503311
						TGFB3	ITGB1	0.99872	0.261629			CALM1	CRHR1	0.999887	0.62809			CCL2	CCR4	0.999466	0.503625
						SPP1	ITGA5	0.998724	0.262069			CCL19	CCR7	0.999887	0.628402			ADAM17	NOTCH1	0.999474	0.506007
						THBS1	ITGA3	0.998754	0.265352			RPS27A	FGFR2	0.999888	0.630313			JAG1	NOTCH1	0.999476	0.506334
						MLLT4	EPHB6	0.998764	0.266484			HLA-A	LILRB1	0.999891	0.635936			SERPINE1	PLAUR	0.999477	0.506832
						CD55	ADGRE2	0.998765	0.266602			CALM1	EGFR	0.999892	0.637226			CCL19	CCR7	0.999477	0.506845
						UBC	LDLR	0.998767	0.266797			CLEC3A	CLEC2B	0.999892	0.637541			TNFSF12	TNFRSF8	0.999482	0.508285
						TNC	ITGB1	0.998772	0.267378			COL9A2	ITGB1	0.999892	0.637864			C3	CD81	0.999484	0.508696
						TNFSF12	TNFRSF12A	0.998775	0.267679			BMP2	ACVR1	0.999892	0.638098			CD34	SELL	0.999492	0.511321
						PDGFB	S1PR1	0.998777	0.267974			COL1A2	ITGAV	0.999893	0.638836			C3	C3AR1	0.999494	0.511806
						INHBA	ACVR1	0.998796	0.270036			TNC	ITGB1	0.999893	0.639931			CCL17	CCR8	0.999495	0.512327
						VTN	ITGB1	0.998803	0.27091			SPP1	S1PR1	0.999895	0.642074			TNC	ITGAV	0.999496	0.512574
						LAMC2	ITGB1	0.998804	0.271018			ADAM10	NOTCH1	0.999896	0.644206			GNAI2	TSHR	0.999497	0.512743
						CCL7	CCR5	0.99881	0.271617			GNAS	CRHR1	0.999896	0.644553			KITLG	EPOR	0.999497	0.512775
						ACTR2	LDLR	0.998815	0.272266			PSEN1	NOTCH2	0.999897	0.646144			CD40LG	TRAF3	0.9995	0.51356
						FN1	TMPRSS6	0.998824	0.273299			FASLG	TNFRSF1A	0.999897	0.646564			IL23A	IL12RB2	0.999505	0.515048
						CALM2	MYLK	0.998825	0.273444			FABP5	RXRA	0.999898	0.647369			PODXL2	SELL	0.999507	0.51575
						THBS2	CD47	0.998832	0.27432			C3	CD81	0.999898	0.648319			CALM1	ABCA1	0.99951	0.516742
						SERPINE1	ITGAV	0.99884	0.275219			BMP4	BMPR1A	0.999899	0.649369			VEGFA	SIRPA	0.999511	0.516968
						UBB	ADRB2	0.998842	0.275379			HLA-B	LILRB1	0.999899	0.650413			CCL5	CCR4	0.999515	0.518396
						CALM2	PLPP6	0.99885	0.276356			FN1	IL17RC	0.9999	0.65237			IL12A	IL12RB2	0.99952	0.519837
						FASLG	FAS	0.998854	0.276914			C3	ITGAX	0.999901	0.65391			TIMP3	ADAM17	0.999523	0.520604
						PLAU	ITGA3	0.998861	0.277795			DLK1	NOTCH2	0.999902	0.65545			INHBA	SMAD3	0.999527	0.521974
						CCL8	CCR2	0.998869	0.278673			ICAM5	ITGB2	0.999903	0.657961			VTN	ITGB1	0.999529	0.522518
						INHBA	TGFBR3	0.998872	0.279047			PRSS23	TMEM222	0.999904	0.658179			HP	ITGB2	0.99953	0.522992
						UBC	ADRB2	0.998872	0.279128			RGMB	BMPR2	0.999905	0.659932			BDNF	NGFRAP1	0.99953	0.523141
						CCL18	C14orf1	0.998872	0.279141			APP	GPC1	0.999905	0.660984			CALR	TSHR	0.999531	0.52338
						MFNG	NOTCH1	0.9989	0.282593			COL5A1	ITGB1	0.999906	0.662236			CKLF	CCR4	0.999534	0.524432
						TP53	TNFRSF10D	0.998905	0.283171			CCL11	CCR5	0.999909	0.667657			CALM1	PDE1B	0.999538	0.525525
						CALM3	MYLK	0.998908	0.28364			PVR	CD226	0.999909	0.668844			APOE	LRP8	0.999541	0.526619
						PLAU	ITGA5	0.99892	0.285196			TGFB2	TGFBR3	0.999911	0.671299			CXCL13	CXCR3	0.999544	0.527551
						MDK	ITGA6	0.998922	0.285409			ICAM1	ITGAX	0.999913	0.677052			LAMA3	ITGB1	0.999546	0.528186
						COL4A5	ITGB1	0.998926	0.285945			MDK	GPC2	0.999916	0.682121			POMC	TSHR	0.999547	0.528407
						THBS1	ITGA6	0.998931	0.286642			THBS2	CD47	0.999916	0.682621			MFAP2	NOTCH1	0.999547	0.528465
						CCL19	CCRL2	0.998961	0.290764			B2M	KLRD1	0.999917	0.683329			HMGB1	THBD	0.99955	0.529588
						TNFSF9	TRAF2	0.998962	0.290849			BMP2	BMPR2	0.999918	0.686239			ADA	DPP4	0.999555	0.531079
						COL4A5	CD47	0.998971	0.292093			CALM1	INSR	0.999918	0.686713			FGF2	SDC4	0.999568	0.535862
						HLA-B	KLRD1	0.998972	0.29223			MMP7	ERBB4	0.999918	0.686735			CALM3	PDE1B	0.99957	0.536509
						DLK1	NOTCH2	0.998973	0.292321			EFNA3	EPHB6	0.999919	0.688667			PSEN1	NOTCH2	0.999571	0.536673
						CCL8	CCR1	0.99899	0.294786			COL1A2	ITGA2	0.999919	0.688697			MATN1	ITGB1	0.999574	0.538034
						ADAM15	ITGA5	0.998994	0.295286			TNC	ITGA2	0.999919	0.689012			GNAS	ADCY7	0.999575	0.538138
						CALM1	VIPR1	0.998996	0.295553			EFNA1	EPHB6	0.999919	0.689507			APOC2	LDLR	0.999575	0.538435
						COL7A1	ITGB1	0.999001	0.296316			PLTP	ABCA1	0.99992	0.689731			JAG1	NOTCH2	0.999577	0.539017
						CHAD	ITGB1	0.999002	0.296388			MMP1	CD44	0.99992	0.689825			FBN1	ITGAV	0.999582	0.540635
						RSPO3	SDC4	0.999003	0.296638			IL1A	IL1R2	0.99992	0.689924			IL1A	IL1RAP	0.999588	0.542998
						HSPA8	ADRB2	0.999023	0.29961			PDGFB	S1PR1	0.99992	0.691321			FASLG	FAS	0.999592	0.544472
						APOD	LEPR	0.999026	0.299958			INHBA	ACVR2A	0.999921	0.691924			ADM	TSHR	0.999596	0.54595
						MMP7	CD151	0.999031	0.300724			TNC	ITGAV	0.999921	0.692977			COL4A5	CD47	0.999604	0.548862
						LAMB1	ITGAV	0.999033	0.301046			THBS2	ITGA4	0.999922	0.695798			TGFB1	ENG	0.999605	0.549303
						FGF1	CD44	0.999037	0.301566			HSP90B1	ASGR1	0.999923	0.696159			GNAS	CRHR1	0.999609	0.550717
						SFTPD	LY96	0.99904	0.30208			FARP2	PLXNA3	0.999923	0.697375			FN1	TSHR	0.99961	0.550988
						MADCAM1	ITGB7	0.999041	0.30214			CALM1	MYLK	0.999923	0.69762			TNFSF12	TNFRSF12A	0.99961	0.551201
						B2M	KLRD1	0.999043	0.302487			COL1A1	TMPRSS6	0.999923	0.69772			LRPAP1	LRP8	0.999614	0.55271
						CCL2	CCR10	0.999051	0.303736			SPINT1	ST14	0.999924	0.700148			SEMA7A	PLXNC1	0.999616	0.553236
						FN1	PLAUR	0.999058	0.304813			TGS1	RXRA	0.999925	0.700859			IL1A	IL1R2	0.999616	0.553331
						ARPC5	LDLR	0.999063	0.305599			TGFB2	TGFBR2	0.999925	0.703101			CCL7	CCR1	0.999619	0.554363
						RARRES2	CCRL2	0.999066	0.306064			MAPK1	FGFR2	0.999926	0.704312			GZMB	IGF2R	0.999622	0.555618
						ADAM9	ITGA6	0.999102	0.311726			MMP7	CD151	0.999927	0.706447			IL2	IL2RG	0.999622	0.555822
						ARPC5	ADRB2	0.999102	0.311796			LTB	CD40	0.999927	0.706722			NCAM1	PTPRA	0.999623	0.555889
						CCL2	ACKR1	0.999105	0.312262			TNC	SDC4	0.999927	0.706848			ICAM1	ITGAX	0.999623	0.556282
						ADA	DPP4	0.999106	0.312378			LAMC1	ITGAV	0.999927	0.707761			PSEN1	NOTCH1	0.999624	0.55633
						MTMR4	SMAD3	0.999116	0.314173			CTGF	ITGAM	0.999928	0.708977			TGFB1	TGFBR3	0.999626	0.557352
						LAMA1	ITGB1	0.999117	0.314176			INHBA	TGFBR3	0.999929	0.710687			PVR	CD226	0.999632	0.559766
						CDH1	KLRG1	0.999117	0.314289			CALR	ITGA3	0.999929	0.711941			DLL1	NOTCH1	0.999633	0.560314
						JAM3	ITGB1	0.999128	0.316079			INSL3	TSHR	0.999929	0.712035			UBA52	ACVR1	0.999641	0.563444
						ICAM5	ITGB2	0.999135	0.317253			GZMB	IGF2R	0.99993	0.713632			EFNB1	EPHB1	0.999642	0.56378
						FN1	ITGA3	0.999143	0.318572			HGF	ST14	0.99993	0.714824			PRND	RPSA	0.999643	0.564441
						UBA52	ADRB2	0.999151	0.319861			JAG1	NOTCH1	0.999931	0.715319			CTGF	ITGAM	0.999648	0.566419
						CXCL13	CXCR5	0.999159	0.321235			ZP3	EGFR	0.999931	0.716579			IL1A	IL1R1	0.999651	0.567864
						ADAM17	ITGA5	0.999164	0.322189			HLA-G	LILRB1	0.999932	0.719435			CD200	CD200R1	0.999655	0.569747
						PTMA	VIPR1	0.999166	0.322505			FN1	ITGA3	0.999932	0.719831			IL2	IL2RB	0.999656	0.570134
						ADAM9	ITGA3	0.999166	0.322544			WNT5A	RYK	0.999933	0.721581			CCL7	CCR2	0.999657	0.570371
						PLAU	PLAUR	0.999171	0.323434			AZGP1	ITGAV	0.999933	0.721791			F8	LDLR	0.999658	0.571041
						TGS1	RXRA	0.999174	0.323974			TGFA	ERBB4	0.999934	0.722838			CCL14	CCR5	0.99966	0.571742
						LGALS8	ITGA3	0.999174	0.324034			SEMA4C	PLXNB2	0.999934	0.724243			SEMA4D	PLXNB2	0.99966	0.571925
						LAMA5	ITGB1	0.99918	0.325007			PLAU	ITGA3	0.999935	0.725941			IL23A	IL23R	0.99966	0.571982
						CXCL8	ACKR1	0.999189	0.326691			CALM2	INSR	0.999936	0.727514			HBEGF	CD9	0.999662	0.57287
						HLA-E	KLRD1	0.999207	0.330058			TNC	EGFR	0.999936	0.727947			CALM2	PDE1B	0.999666	0.574359
						CXCL11	ACKR1	0.999207	0.330079			TGFA	EGFR	0.999936	0.728865			COL4A1	CD47	0.999668	0.575497
						GNAI2	CAV1	0.999208	0.330235			CFH	SELL	0.999936	0.729565			SPON2	ITGAM	0.99967	0.57622
						CAMP	P2RX7	0.999214	0.331255			DCN	ERBB4	0.999937	0.730345			VCAN	SELP	0.999672	0.577179
						CCL5	ACKR1	0.999219	0.332187			MFGE8	ITGAV	0.999939	0.735619			HSPA8	ADRB2	0.999673	0.577745
						APOE	LRP8	0.99922	0.332388			FBN1	ITGAV	0.999939	0.736954			CALM2	PLPP6	0.999678	0.579798
						CTGF	ITGA5	0.999222	0.332731			VEGFA	GPC1	0.999939	0.737169			CCL24	CCR2	0.999679	0.580415
						ACTR2	ADRB2	0.999236	0.335358			COL11A1	ITGB1	0.99994	0.738553			CSF2	ITGB1	0.999681	0.581199
						CALM2	INSR	0.999239	0.336049			ADAM17	NOTCH1	0.99994	0.738553			EGFL8	NCR3	0.999683	0.582241
						IL23A	IL12RB2	0.999241	0.336473			COL6A2	ITGA2	0.999941	0.740082			CD14	TLR4	0.999693	0.586802
						CYR61	ITGA5	0.999245	0.337191			CAMP	P2RX7	0.999941	0.740402			C3	ITGAX	0.999694	0.587641
						CALM1	INSR	0.999262	0.340447			FASLG	FAS	0.999941	0.741509			GNAI2	ADCY7	0.999695	0.587718
						RPS27A	ADRB2	0.99928	0.344129			IL13	IL4R	0.999942	0.743393			ARF1	PLD2	0.999697	0.589077
						DLK1	NOTCH1	0.999309	0.350481			ADA	DPP4	0.999942	0.744033			MTMR4	SMAD3	0.999699	0.589759
						DUSP18	ITGA3	0.99931	0.350523			ASIP	MGRN1	0.999942	0.744505			ADM	ADRB2	0.9997	0.590087
						JAM3	ITGB2	0.99931	0.350641			HLA-F	KIR3DL2	0.999946	0.751848			LIN7C	ABCA1	0.9997	0.590107
						TGFB1	CAV1	0.99931	0.350698			APOE	LRP8	0.999947	0.754728			IL1B	ADRB2	0.9997	0.590133
						CALM3	PLPP6	0.999314	0.351432			CGA	TSHR	0.999948	0.756629			PTN	PLXNB2	0.9997	0.590172
						FASLG	TNFRSF1A	0.999316	0.351839			CGA	SIRPA	0.999948	0.757883			MFAP5	NOTCH1	0.999701	0.590985
						GNAS	VIPR1	0.999317	0.352197			MFNG	NOTCH1	0.999949	0.758163			HSPA1A	TLR4	0.999703	0.591793
						SEMA4A	PLXNB2	0.999322	0.353313			HLA-C	LILRB1	0.999949	0.759636			TGFB2	TGFBR1	0.999705	0.593059
						FBN1	ITGAV	0.999326	0.354184			FARP2	PLXNA1	0.99995	0.76057			HMGB1	TLR4	0.999707	0.593783
						IL12B	IL12RB1	0.999331	0.355257			FST	BMPR2	0.99995	0.76057			TNFSF4	TRAF2	0.999707	0.593825
						TNFSF14	LTBR	0.999331	0.355329			THBS2	ITGB1	0.999951	0.76285			UBA52	ADRB2	0.99971	0.595665
						IFNG	IFNGR1	0.999337	0.356588			LAMB3	ITGA6	0.999951	0.76324			THBS1	ITGA3	0.999713	0.597021
						SERPING1	SELP	0.99934	0.357412			CDH1	PTPRF	0.999952	0.764271			S100A9	TLR4	0.999716	0.598765
						C3	ITGAM	0.999341	0.357552			TGFB2	ACVR1	0.999952	0.764368			LTB	CD40	0.999717	0.599156
						LAMA1	RPSA	0.999344	0.358399			COL18A1	ITGB1	0.999952	0.764785			COL6A1	ITGA2	0.999717	0.599445
						LAMA4	ITGAV	0.999345	0.358649			LAMA5	ITGA2	0.999952	0.765332			TNFSF8	TNFRSF8	0.999719	0.600108
						NID1	ITGAV	0.99935	0.359815			IFNG	IFNGR1	0.999953	0.766516			GDF9	ORAI2	0.99972	0.60095
						APOC2	LDLR	0.999357	0.36148			TGM2	ADGRG1	0.999953	0.767762			CCL19	CCRL2	0.999721	0.601392
						ADM	ADRB2	0.999357	0.361536			BMP2	BMPR1A	0.999953	0.769017			CALM1	HMMR	0.999722	0.601824
						LAMA2	RPSA	0.999362	0.362639			SAA1	FPR1	0.999953	0.76976			NID1	ITGAV	0.999723	0.602431
						UBA52	AGTR1	0.999364	0.363173			UBB	FGFR2	0.999954	0.772473			COL4A1	ITGB1	0.999725	0.603301
						ANOS1	FGFR1	0.999365	0.363345			HLA-F	LILRB1	0.999955	0.774427			CALM3	PLPP6	0.999725	0.603568
						IL1B	ADRB2	0.999367	0.363763			DLL1	NOTCH2	0.999955	0.775316			GNAI2	CNR1	0.999726	0.604217
						LIF	IL6ST	0.999367	0.363845			HDC	HRH2	0.999955	0.775316			NPNT	ITGB1	0.999728	0.604824
						DUSP18	ITGA6	0.999373	0.365197			CALM2	MYLK	0.999955	0.77626			TIMP2	ITGA3	0.999728	0.604899
						SEMA4D	PLXNB1	0.999375	0.365883			GPI	AMFR	0.999956	0.777219			CD40LG	ITGAM	0.99973	0.606321
						TGFB2	ENG	0.999383	0.367816			CCL7	CCR1	0.999956	0.779122			IFNG	IFNGR2	0.999734	0.608593
						CCL7	CCR2	0.999392	0.370009			TFPI	SDC4	0.999958	0.785838			DUSP18	ITGA3	0.999737	0.609925
						NCAM1	PTPRA	0.999395	0.370966			LAMA2	ITGA6	0.999958	0.785838			RPS27A	ADRB2	0.999738	0.610638
						ARF1	INSR	0.999396	0.37112			IGF1	INSR	0.999958	0.786842			TGFB1	ITGB8	0.999738	0.610661
						JAG1	NOTCH1	0.9994	0.372193			FGF11	FGFR2	0.999959	0.79014			UBB	TLR4	0.999747	0.615576
						IL1B	IL1RAP	0.999402	0.372586			C3	C3AR1	0.99996	0.792546			COL6A1	ITGA6	0.999747	0.615617
						LAMB1	ITGA3	0.999403	0.373031			CFH	ITGAM	0.99996	0.792842			ARPC5	ADRB2	0.999753	0.619212
						LAMA2	ITGB1	0.999409	0.374677			LAMA5	ITGA6	0.99996	0.792842			INHBA	TGFBR3	0.999753	0.619364
						SEMA4A	PLXNB1	0.99941	0.374748			OMG	TNFRSF1B	0.999961	0.797292			RTN4	NGFR	0.999758	0.622614
						F10	ITGB2	0.999412	0.37546			DUSP18	ITGA2	0.999961	0.797432			S100A8	TLR4	0.99976	0.623647
						COL9A1	ITGB1	0.999421	0.377916			BGN	LY96	0.999962	0.801155			IL2	IL2RA	0.999761	0.62421
						ICAM1	ITGAM	0.999428	0.379817			DLL1	NOTCH1	0.999965	0.810767			APOE	LRP5	0.999763	0.625641
						COL6A1	ITGA6	0.999432	0.380968			SEMA4A	PLXNB1	0.999966	0.814256			CCL26	CCR1	0.999764	0.626383
						TNC	SDC4	0.999433	0.381283			COL6A1	ITGA2	0.999966	0.815037			GDF11	BMPR2	0.999766	0.627537
						SELPLG	SELP	0.999436	0.381892			CP	SLC40A1	0.999967	0.816743			GDF9	TGFBR1	0.999768	0.628495
						NAMPT	INSR	0.999438	0.382658			CALM3	INSR	0.999967	0.816743			MFNG	NOTCH2	0.99977	0.629644
						LAMA1	SDC4	0.999441	0.383424			COL1A1	ITGA2	0.999968	0.823532			COL4A4	ITGB1	0.99977	0.629977
						BST1	CAV1	0.999449	0.385549			ICAM5	ITGAL	0.999968	0.823532			MLLT4	F11R	0.999772	0.631035
						LAMC2	CD151	0.99945	0.38588			PIP	NPTN	0.999969	0.825317			COL18A1	ITGA3	0.999772	0.631234
						INHBA	BAMBI	0.99945	0.386009			CLCF1	IL6ST	0.999969	0.825317			ACTR2	ADRB2	0.999778	0.634985
						PVR	CD226	0.999451	0.386233			TGFB1	TGFBR3	0.999969	0.825317			EFNB2	EPHB1	0.999779	0.635442
						HLA-F	KIR3DL2	0.999453	0.386843			PROC	ITGAM	0.999969	0.827295			CTGF	NTRK1	0.999779	0.635705
						WNT5A	RYK	0.999453	0.386882			NOV	PLXNA1	0.999969	0.828006			TGFB2	ENG	0.999779	0.635864
						ASIP	MGRN1	0.999455	0.387216			MMP7	CD44	0.999969	0.828671			SYK	FCGR2A	0.999783	0.637941
						IL1A	IL1R1	0.999468	0.391366			LY6G5C	TMEM8A	0.99997	0.829067			LY6G5C	TMEM8A	0.999785	0.639365
						LRPAP1	LRP8	0.999469	0.391708			CYR61	ITGAM	0.999971	0.831662			FN1	ITGA3	0.999786	0.640629
						RGMB	BMPR2	0.999473	0.392716			ADAM9	ITGA3	0.999971	0.831662			MADCAM1	ITGB7	0.999787	0.640756
						CALM1	PDE1B	0.999473	0.392816			PLAU	ST14	0.999971	0.832426			GDF9	BMPR2	0.999787	0.640789
						ADM	VIPR1	0.999476	0.393809			TGFB2	TGFBR1	0.999973	0.839492			DLL1	NOTCH2	0.999788	0.641457
						LAMB1	ITGA6	0.99948	0.394942			FBN1	ITGB1	0.999974	0.841107			GNAI2	FPR1	0.999789	0.642525
						EFNA1	EPHB6	0.999481	0.395476			ADAM17	ERBB4	0.999975	0.843495			BGN	TLR4	0.99979	0.642916
						HSP90B1	TLR1	0.999484	0.396181			NAMPT	INSR	0.999975	0.843495			OMG	NGFR	0.99979	0.643048
						HP	ITGB2	0.999487	0.397224			CCL22	CCR4	0.999975	0.843495			HRAS	TLR2	0.999791	0.643794
						CYR61	ITGAM	0.999488	0.397555			JAG1	NOTCH2	0.999975	0.843495			UBC	TLR4	0.999792	0.644143
						RTN4	RTN4R	0.999491	0.398644			UBA52	FGFR2	0.999975	0.843495			VEGFC	NRP2	0.999795	0.646382
						CCL13	CCR5	0.999504	0.402746			MFAP2	NOTCH1	0.999976	0.850537			EFNB2	EPHB6	0.999795	0.646714
						EREG	ERBB3	0.999517	0.407205			SEMA4D	PLXNB1	0.999977	0.852604			SELPLG	SELP	0.999795	0.646717
						COL1A1	TMPRSS6	0.999521	0.408697			SERPINE1	PLAUR	0.999978	0.853894			CALM2	KCNQ1	0.999796	0.647086
						HLA-A	KIR3DL2	0.999523	0.409079			CDH1	ITGB7	0.999978	0.855684			GNAI2	F2R	0.999796	0.647336
						ICAM1	CAV1	0.999523	0.409147			SEMA7A	ITGB1	0.999981	0.861794			TGFB3	TGFBR3	0.999796	0.647487
						C1QA	CD93	0.999526	0.410401			SEMA4B	DCBLD2	0.999981	0.862648			CALM1	KCNQ1	0.999797	0.647812
						LAMB2	ITGA3	0.999528	0.410913			THBS2	ITGA6	0.999983	0.866551			FN1	ITGA6	0.999797	0.648113
						IL12B	IL12RB2	0.999529	0.411081			CXCL13	CXCR5	0.999985	0.871186			COL14A1	CD44	0.999798	0.64855
						LAMB3	ITGA3	0.999532	0.412387			FGF11	FGFR4	0.999985	0.871921			GZMB	PGRMC1	0.999798	0.648696
						ICAM2	ITGAM	0.999535	0.413275			COL3A1	ITGA2	0.999986	0.872422			CSF1	CSF1R	0.999799	0.649644
						CCL17	ACKR1	0.999535	0.413303			SEMA4G	PLXNB2	0.999986	0.872422			WNT5A	MCAM	0.999803	0.652117
						ICAM5	ITGAL	0.999538	0.414553			HRAS	INSR	0.999986	0.873496			CD6	ALCAM	0.999803	0.652197
						CCL7	CCR1	0.99954	0.415229			DUSP18	ITGA6	0.999988	0.875348			LTA	TNFRSF1A	0.999803	0.652553
						COL4A1	ITGAV	0.999544	0.416516			CD6	ALCAM	0.999988	0.877275			ADAM9	ITGA6	0.999803	0.6526
						GNAI2	FPR1	0.999544	0.416687			VCAN	EGFR	0.999989	0.87882			ADAM10	AXL	0.999805	0.653626
						WNT5A	LDLR	0.999548	0.417987			TNFSF8	TNFRSF8	0.99999	0.879421			FN1	ITGB8	0.999806	0.654424
						COL1A1	ITGA5	0.999549	0.418332			CCL13	CCR2	0.99999	0.879526			UBB	ADRB2	0.999806	0.654905
						SEMA4D	PLXNB2	0.999555	0.420658			GDF11	BMPR2	0.999992	0.881819			PLAU	ITGA3	0.99981	0.657414
						CTGF	ITGAM	0.999557	0.421522			CCL2	CCR2	0.999992	0.881819			IL24	IL10RB	0.999811	0.658612
						ITGB2	THY1	0.999567	0.425528			LAMC1	ITGA3	0.999996	0.886417			LAMB1	ITGA3	0.999814	0.660249
						GNAS	PTGDR	0.999568	0.42586			LIF	IL6ST	0.999997	0.887733			LAMB1	ITGA6	0.999814	0.660879
						PTGS2	CAV1	0.999569	0.426003									LGALS8	ITGA3	0.999815	0.661382
						TNFSF13B	TNFRSF13C	0.99957	0.426426									HLA-E	SLC16A4	0.999817	0.662658
						TGFB2	TGFBR1	0.999571	0.427024									ZG16B	TLR4	0.999819	0.664207
						AREG	ERBB3	0.999577	0.42931									UBC	ADRB2	0.999819	0.664521
						TGFB3	TGFBR2	0.999577	0.429331									PROS1	AXL	0.99982	0.665506
						SEMA4D	CD72	0.999577	0.429431									CSF2	CSF2RB	0.999822	0.666811
						CD6	ALCAM	0.99958	0.430641									GPI	AMFR	0.999823	0.667495
						CYR61	CAV1	0.999583	0.431671									DUSP18	ITGB4	0.999823	0.667756
						LIPH	LPAR2	0.999585	0.432518									CALR	ITGA3	0.999826	0.669656
						F8	LDLR	0.999585	0.432727									ADAM9	ITGA3	0.999827	0.670771
						POMC	ADRB2	0.999586	0.432945									MDK	ITGA6	0.999828	0.6713
						C3	ITGAX	0.999587	0.433601									CYR61	ITGA5	0.999828	0.672085
						VCAN	SELP	0.999589	0.434316									COL1A1	ITGA5	0.999829	0.672487
						ICAM1	ITGAX	0.999592	0.43549									CNTF	IL6ST	0.99983	0.673163
						CD40LG	CD40	0.999594	0.436254									MMP12	PLAUR	0.99983	0.673648
						COL18A1	ITGA3	0.999596	0.437178									HP	ITGAM	0.999831	0.674168
						LY6G5C	TMEM8A	0.999596	0.437228									ASIP	F11R	0.999832	0.674749
						TNC	ITGAV	0.999601	0.439519									IFNB1	IFNAR2	0.999832	0.675051
						ARF1	CHRM3	0.999607	0.441854									PF4	CXCR3	0.999832	0.675457
						THBS1	SDC1	0.999608	0.442264									COL4A2	CD93	0.999832	0.675554
						SERPINE1	PLAUR	0.999612	0.444133									FN1	ITGA2	0.999833	0.675966
						MDK	SDC1	0.999614	0.444924									PI3	PLD2	0.999834	0.677065
						SERPINA1	LRP1	0.999616	0.445631									TGFB2	TGFBR3	0.999836	0.678882
						POMC	VIPR1	0.999617	0.446175									C4B	CD46	0.999837	0.679046
						SEMA4A	PLXND1	0.999617	0.44628									PTHLH	TSHR	0.999843	0.684437
						ICAM4	ITGAM	0.999619	0.447166									RNASE2	TLR2	0.999844	0.686048
						ADM	RAMP2	0.999621	0.448283									LAMA4	ITGA3	0.999845	0.686257
						COL1A2	CD36	0.999624	0.449737									RSPO3	SDC4	0.999845	0.686633
						SELPLG	ITGAM	0.999631	0.452934									CALCB	TSHR	0.999846	0.687662
						CCL1	CCR8	0.999633	0.453516									LAMB2	ITGB4	0.999846	0.687662
						CXCL1	ACKR1	0.999633	0.453561									CALM2	ABCA1	0.999848	0.689218
						IFNG	IFNGR2	0.999634	0.454247									RPS27A	TLR4	0.999849	0.690551
						CCL8	ACKR1	0.999636	0.45508									EFNA5	EPHB6	0.99985	0.690982
						VCAN	TLR1	0.999636	0.455207									COL18A1	ITGA5	0.99985	0.691129
						COL18A1	ITGA5	0.999637	0.455613									ADAM17	ITGA5	0.99985	0.691373
						ASIP	ATRN	0.999641	0.457663									IGF2	IGF2R	0.999851	0.691672
						PSAP	LRP1	0.999642	0.457989									EFEMP2	CATSPER1	0.999851	0.691801
						NID1	ITGA3	0.999643	0.458368									LAMC1	ITGB4	0.999852	0.692608
						EFNA4	EPHA1	0.99965	0.461746									WNT5A	LDLR	0.999853	0.694039
						CCL21	CCR7	0.999651	0.462366									COL1A1	ITGA2	0.999853	0.694209
						CALM3	INSR	0.999653	0.463416									CORT	SSTR3	0.999854	0.694568
						APP	CAV1	0.999655	0.464226									RGMB	BMPR2	0.999854	0.695204
						CCL24	CCR2	0.999656	0.464676									CCL26	CCR2	0.999857	0.698083
						RPS19	C5AR1	0.999656	0.464826									GDF5	ACVR1	0.999858	0.698497
						THBS1	CD36	0.999656	0.464834									THBS1	LRP5	0.99986	0.7009
						GNAS	ADORA1	0.999658	0.465859									COL6A3	ITGA2	0.99986	0.7009
						CCL13	CCR1	0.999658	0.465876									SEMA4C	PLXNB2	0.999862	0.702211
						TGFB1	ITGB8	0.999658	0.465911									LAMB3	ITGB4	0.999862	0.702476
						COL4A2	CD93	0.999662	0.468158									UCN2	IL10RB	0.999864	0.704758
						COL1A1	CD36	0.999665	0.46971									APP	NGFR	0.999865	0.705421
						COL4A5	ITGAV	0.99967	0.472128									CCL17	CCR4	0.999866	0.706722
						VEGFA	FLT1	0.999671	0.472676									SERPING1	SELP	0.999866	0.706826
						LAMA4	ITGA6	0.999672	0.473294									MMP7	CD151	0.999867	0.707494
						FGF2	CD44	0.999674	0.474535									CHAD	ITGB1	0.999868	0.708177
						IGFBP4	LRP6	0.999675	0.474993									UBA52	TLR4	0.999868	0.70872
						LAMC3	ITGB1	0.999676	0.475373									APOA1	LDLR	0.999869	0.709833
						HSP90B1	LRP1	0.999678	0.476331									GIP	DPP4	0.999871	0.711436
						C1QB	LRP1	0.999678	0.476429									TGFB3	ENG	0.999877	0.717468
						HMGB1	SDC1	0.999679	0.47729									IFNB1	IFNAR1	0.999877	0.71781
						MFAP2	NOTCH1	0.99968	0.47741									HSP90B1	ASGR1	0.999877	0.718205
						COL11A1	ITGB1	0.99968	0.477684									BMP2	BMPR2	0.999877	0.718378
						IFNL1	IL10RB	0.999681	0.477955									ANOS1	FGFR1	0.999878	0.718676
						CALM3	EGFR	0.999685	0.480213									ASIP	MGRN1	0.999878	0.719154
						CTGF	LRP6	0.999686	0.481077									EFNA3	EPHB1	0.999878	0.719483
						MDK	GPC2	0.999687	0.481519									MLLT4	EPHB6	0.999879	0.719855
						FARP2	PLXNA3	0.999688	0.481988									FGF5	FGFR1	0.999879	0.719973
						CDH1	PTPRF	0.999688	0.48221									ADM	GPR84	0.999879	0.72001
						SHBG	CD177	0.999688	0.482448									FST	BMPR2	0.99988	0.721628
						LAMB3	ITGA6	0.999689	0.482817									LAMC1	ITGA3	0.999881	0.722199
						HRAS	CAV1	0.999692	0.484339									TNFSF13B	TNFRSF13C	0.999881	0.722246
						LAMC1	ITGAV	0.999692	0.48456									CCL11	CCR5	0.999881	0.72257
						CALM2	CACNA1C	0.999697	0.487545									LAMC1	ITGA6	0.999882	0.723308
						SELPLG	ESAM	0.999699	0.488526									CD36	TLR4	0.999883	0.724453
						SPP1	ITGB5	0.999699	0.488563									VTN	ITGAV	0.999883	0.724758
						RTN4	NGFR	0.999701	0.489617									SEMA3A	PLXNA3	0.999883	0.725065
						FN1	C5AR1	0.999702	0.49016									LAMB2	ITGA3	0.999884	0.725714
						CCL19	CCR10	0.999702	0.490602									FASLG	TNFRSF1A	0.999885	0.726637
						VTN	ITGAV	0.999704	0.491319									THBS1	ITGA6	0.999886	0.727706
						RGMA	BMPR2	0.999706	0.492676									ADAM15	ITGA5	0.999886	0.728376
						ASIP	F11R	0.999706	0.492791									APP	CAV1	0.999887	0.729052
						CD274	CD80	0.999706	0.492912									CDH1	KLRG1	0.999887	0.729416
						HBEGF	PRLR	0.999708	0.493756									BST1	CAV1	0.999888	0.729764
						IGF2	INSR	0.999711	0.495531									FABP5	RXRA	0.999888	0.730146
						FST	BMPR2	0.999712	0.496289									CCL14	CCR1	0.999888	0.730247
						CD52	SIGLEC10	0.999714	0.497687									LAMA5	ITGA3	0.999889	0.73152
						HBEGF	EGFR	0.999717	0.499689									VCAN	TLR2	0.999889	0.732141
						DLK2	NOTCH1	0.999718	0.500356									RARRES2	CCRL2	0.99989	0.732506
						POMC	RAMP2	0.999719	0.500835									FARP2	PLXNA3	0.999891	0.734228
						EGFL8	NCR3	0.999719	0.500879									JAG2	NOTCH1	0.999892	0.734523
						GNAI2	EGFR	0.99972	0.501656									BTLA	CD79A	0.999892	0.734819
						CALM3	KCNQ1	0.999722	0.502752									PTGS2	CAV1	0.999894	0.737794
						LAMB1	ITGA1	0.999722	0.502932									TGS1	RXRA	0.999895	0.738245
						CCL23	CCR1	0.999723	0.503177									FGF13	FGFR1	0.999895	0.738331
						CALM1	CACNA1C	0.999723	0.503378									LAMC1	ITGA2	0.999895	0.739271
						CXCL13	CCR10	0.999725	0.504799									INHBA	ACVR1	0.999896	0.739909
						TGFB3	ENG	0.999725	0.505127									LAMB1	ITGA2	0.999898	0.7418
						CCL13	ACKR1	0.999726	0.50555									GNAI2	CAV1	0.999898	0.742133
						APOE	LRP1	0.999726	0.50563									CALM1	PLPP6	0.999898	0.742642
						LRPAP1	LRP1	0.999726	0.505659									FARP2	PLXNA1	0.9999	0.74432
						EFNA1	EPHA1	0.999727	0.505827									RTN4	GJB2	0.9999	0.744471
						CD24	SELP	0.999727	0.505978									VTN	PLAUR	0.999901	0.745416
						GNAI2	C5AR1	0.999729	0.507013									COL4A1	CD93	0.999902	0.746591
						PLAU	ITGAM	0.99973	0.507812									NOV	NOTCH1	0.999903	0.747488
						IL18	IL18RAP	0.99973	0.508097									IGFL3	IGFLR1	0.999904	0.749785
						CCL7	ACKR1	0.999731	0.508825									CD55	ADGRE2	0.999907	0.753282
						TGFB2	ACVR1	0.999732	0.509555									EDIL3	ITGAV	0.999908	0.753691
						IL21	IL2RG	0.999733	0.510166									CXCL11	ACKR3	0.999908	0.754355
						EFNA4	EPHA4	0.999734	0.510283									CDH1	ITGB7	0.999908	0.754533
						IL21	IL21R	0.999736	0.511938									FGF18	FGFR1	0.999909	0.755388
						SEMA3C	PLXND1	0.999736	0.512262									CAMP	P2RX7	0.999909	0.756245
						APP	TNFRSF21	0.999737	0.512875									COL4A4	CD47	0.99991	0.757297
						TGFB2	TGFBR3	0.999739	0.514173									HSP90B1	TLR2	0.999911	0.757906
						WNT5A	ADRB2	0.999743	0.516681									IFNL1	IL10RB	0.999911	0.757961
						PSAP	CD1B	0.999744	0.517978									EFNA4	EPHA4	0.999912	0.760309
						CALR	SCARF1	0.999746	0.519013									VEGFB	NRP1	0.999914	0.763114
						CCL2	CCR3	0.999746	0.519362									NID1	ITGA3	0.999915	0.764247
						PIGF	FLT1	0.999747	0.519473									VEGFA	NRP2	0.999916	0.765381
						NPNT	ITGB1	0.999747	0.519489									CNTF	IL6R	0.999916	0.765756
						SERPING1	LRP1	0.999747	0.520088									B2M	HFE	0.999916	0.765818
						SPON2	ITGAM	0.999749	0.521505									CTHRC1	FZD3	0.999916	0.766201
						VEGFA	NRP2	0.999755	0.52561									LAMA1	ITGA3	0.999917	0.766492
						VTN	PLAUR	0.999756	0.525761									ICAM1	CAV1	0.999918	0.768463
						S100A9	TLR4	0.999756	0.5258									RGMA	BMPR2	0.999918	0.768538
						CCL7	CCR10	0.999756	0.526036									BMP2	ACVR1	0.999918	0.769457
						ANXA1	EGFR	0.999759	0.528118									IRAK4	TLR4	0.99992	0.771823
						APP	NGFR	0.999759	0.528195									COL4A5	CD93	0.999921	0.772978
						SCT	TSHR	0.999759	0.52851									SEMA3A	PLXNA1	0.999921	0.773549
						MMP9	ITGAM	0.999761	0.529858									COL6A2	ITGA2	0.999921	0.773823
						EFNA3	EPHB6	0.999762	0.530051									LAMB1	ITGB4	0.999922	0.77461
						HRAS	INSR	0.999762	0.530613									ANXA1	FPR1	0.999922	0.775798
						CCL13	CCR2	0.999762	0.530765									LAMB3	ITGA2	0.999923	0.776565
						MLLT4	F11R	0.999763	0.531056									RIMS2	ABCA1	0.999923	0.776809
						BST2	LILRA4	0.999763	0.531295									BMP8B	BMPR2	0.999923	0.7769
						APOE	VLDLR	0.999763	0.531501									ASIP	ATRN	0.999923	0.776964
						GNAI2	S1PR5	0.999763	0.531522									COL1A2	ITGA2	0.999925	0.779358
						HSPG2	PTPRS	0.999764	0.531926									JAG2	NOTCH2	0.999925	0.780482
						LAMC2	ITGA3	0.999764	0.532099									SFTPD	LY96	0.999927	0.78252
						TLN1	ITGB5	0.999765	0.532701									FGF2	NRP1	0.999928	0.784117
						THBS2	ITGA6	0.999765	0.532966									SPP1	ITGA5	0.999928	0.784629
						CALM1	KCNQ1	0.999765	0.53302									HSP90B1	TLR4	0.999928	0.784822
						FGF7	FGFR1	0.999766	0.533336									TNC	ITGA5	0.999928	0.785058
						VTN	ITGA3	0.999767	0.534214									RTN4	RTN4R	0.999928	0.785202
						HLA-C	NOTCH4	0.999769	0.535747									COL3A1	ITGA2	0.999929	0.786621
						LTA	LTBR	0.999769	0.535892									DKK1	LRP5	0.99993	0.787981
						TNFSF13	SDC2	0.99977	0.536147									POMC	GPR84	0.99993	0.788276
						CD40LG	ITGAM	0.99977	0.536388									TYROBP	TREM1	0.999931	0.789247
						CXCL2	CXCR1	0.999771	0.537083									LAMA2	ITGA2	0.999932	0.790947
						LAMC2	ITGA6	0.999772	0.537668									LTF	TFRC	0.999932	0.791582
						SERPING1	SELE	0.999772	0.538389									LAMA1	ITGA6	0.999932	0.791803
						B2M	KLRC1	0.999773	0.539145									SEMA3C	NRP2	0.999932	0.792334
						MMP9	LRP1	0.999774	0.539472									CCL11	CXCR3	0.999934	0.794101
						CX3CL1	CX3CR1	0.999776	0.541654									BDNF	NGFR	0.999935	0.797108
						LAMA5	ITGA6	0.999777	0.542173									HRAS	CAV1	0.999936	0.797698
						TFPI	F3	0.999779	0.543579									GDF11	ACVR2A	0.999936	0.79852
						SEMA3C	NRP2	0.99978	0.544333									COL4A5	ITGAV	0.999936	0.798881
						PLAU	MRC2	0.999781	0.545511									TCN2	CNR1	0.999937	0.798921
						CCL28	CCR10	0.999782	0.545973									INSL3	TSHR	0.999937	0.798999
						GNAI2	IGF1R	0.999784	0.547349									CTGF	ITGA5	0.999937	0.799095
						COL1A2	CD93	0.999784	0.547395									FBN1	ITGA5	0.999938	0.801746
						COL4A1	CD93	0.999784	0.547484									QRFP	P2RY14	0.999939	0.802906
						HLA-E	KLRC1	0.999784	0.547708									PLAU	ITGA5	0.999939	0.803097
						FN1	ITGB8	0.999785	0.54863									BGN	TLR2	0.99994	0.804101
						HMGB1	TLR4	0.999786	0.549008									L1CAM	ITGA5	0.999942	0.806357
						DSC2	DSG1	0.999786	0.549474									CD40LG	CD40	0.999942	0.807219
						NTF3	NTRK1	0.999787	0.550189									HSPG2	ITGA2	0.999942	0.807392
						DLK1	NOTCH4	0.999787	0.550653									CXCL12	ACKR3	0.999943	0.807803
						IL17B	IL17RB	0.999788	0.551344									SEMA3B	NRP2	0.999943	0.808536
						CCL5	GPR75	0.999791	0.553749									LAMB3	ITGA6	0.999943	0.808596
						PIP	NPTN	0.999791	0.554139									FGF11	FGFR1	0.999943	0.808897
						VEGFB	FLT1	0.999793	0.555112									OMG	RTN4R	0.999944	0.8093
						BGN	TLR1	0.999795	0.556766									LAMA4	ITGA6	0.999944	0.809446
						EFNB2	EPHB6	0.999795	0.557042									TGFB2	ACVR1	0.999945	0.811163
						IL6	F3	0.999795	0.557224									BMP2	ENG	0.999947	0.812705
						ADM	RAMP3	0.999795	0.557601									UCN	CRHR1	0.999948	0.81408
						SEMA7A	PLXNC1	0.999796	0.558128									INHBA	ACVR2A	0.999949	0.815408
						COL1A2	ITGA1	0.999798	0.559899									WNT5A	LRP5	0.999951	0.817336
						SELPLG	SELE	0.9998	0.561268									COL8A1	ITGA2	0.999951	0.818238
						HGF	SDC1	0.999801	0.562712									GDF9	ACVR2A	0.999952	0.818916
						CALM3	PDE1B	0.999803	0.564078									COL4A5	ITGA2	0.999953	0.820922
						DLL1	NOTCH2	0.999803	0.564623									INHBB	SMAD3	0.999953	0.822382
						APP	LRP1	0.999803	0.564759									EFNA5	EPHB1	0.999953	0.822382
						PI3	PLD2	0.999806	0.567312									INHBB	ACVR1	0.999954	0.823768
						VEGFA	NRP1	0.999807	0.56797									AGRN	ATP1A3	0.999954	0.824497
						BMP7	ENG	0.999807	0.568183									TPH1	HTR2B	0.999954	0.825207
						A2M	LRP1	0.999808	0.568989									GDF7	ACVR2A	0.999954	0.825734
						CSF1	CSF1R	0.999808	0.569284									CDH1	ITGAE	0.999954	0.825734
						LAMC3	ITGA3	0.999808	0.569311									SEMA4B	DCBLD2	0.999954	0.825918
						PLAU	LRP1	0.999808	0.56936									IL33	IL1RL1	0.999955	0.826886
						FYN	THY1	0.999809	0.56957									VEGFA	NRP1	0.999955	0.827095
						PDGFC	FLT1	0.999809	0.570017									IL34	CSF1R	0.999957	0.832134
						AGRN	ATP1A3	0.999812	0.572458									LAMA1	ITGB4	0.999957	0.832134
						IFNB1	IFNAR2	0.999812	0.572677									COL4A4	ITGAV	0.999957	0.832493
						ICAM1	EGFR	0.999813	0.573736									GIP	GPR84	0.999958	0.835379
						IGF1	INSR	0.999814	0.574865									NGF	NTRK1	0.999958	0.835898
						CCL5	SDC1	0.999814	0.574878									IL13	IL4R	0.999958	0.836543
						PTN	PLXNB2	0.999815	0.575337									UCN2	CRHR1	0.999959	0.838936
						B2M	LILRB1	0.999816	0.576199									VTN	ITGA3	0.999959	0.838936
						FGF1	FGFR1	0.999817	0.577511									GIP	TSHR	0.99996	0.841149
						FGF2	SDC4	0.999817	0.577747									SEMA3G	NRP2	0.99996	0.842783
						CALM1	EGFR	0.999819	0.579237									VTN	ITGA5	0.99996	0.843159
						PLAU	ITGB5	0.999819	0.579707									CGN	TGFBR2	0.999961	0.843512
						COL6A1	ITGA1	0.999819	0.580002									LAMB3	ITGA3	0.999961	0.843828
						DLL3	NOTCH1	0.999821	0.581274									SEMA3C	NRP1	0.999961	0.844191
						FBN1	ITGA5	0.999821	0.581438									PNOC	OPRL1	0.999961	0.844191
						CGN	TGFBR2	0.999821	0.581575									ANGPT1	ITGA5	0.999961	0.844822
						TF	TFRC	0.999821	0.581987									PTHLH	ADRB2	0.999961	0.844822
						ORM1	CCR5	0.999824	0.584145									FN1	NT5E	0.999961	0.845693
						CCL3	CCR3	0.999825	0.585591									CALM3	KCNQ1	0.999962	0.846059
						LAMA3	ITGA3	0.999825	0.585717									LAMA2	ITGA6	0.999962	0.846539
						LRPAP1	VLDLR	0.999826	0.586648									WNT5A	ADRB2	0.999962	0.847133
						APOC2	LRP1	0.999828	0.588527									LAMA5	ITGB4	0.999962	0.847259
						FN1	SDC2	0.999829	0.589744									CYR61	CAV1	0.999962	0.847875
						HSP90AA1	EGFR	0.99983	0.590433									EFNA1	EPHA4	0.999962	0.848248
						RSPO1	LRP6	0.999831	0.591639									GAS6	AXL	0.999962	0.848406
						PDGFB	LRP1	0.999831	0.591956									VEGFC	LYVE1	0.999963	0.849745
						IL1RN	IL1RL2	0.999832	0.592539									CHAD	ITGA2	0.999963	0.849872
						UBA52	EGFR	0.999833	0.593321									FGF2	FGFR1	0.999963	0.850876
						IL34	CSF1R	0.999833	0.593419									TNC	ITGA2	0.999963	0.851114
						ANXA1	FPR1	0.999833	0.593686									LRP1B	PLAUR	0.999964	0.853227
						LAMA1	ITGA3	0.999833	0.593827									INHBA	ENG	0.999964	0.853807
						SEMA4C	PLXNB2	0.999833	0.593898									DUSP18	ITGA2	0.999965	0.855204
						SHBG	SLC37A1	0.999833	0.593968									PF4	THBD	0.999965	0.85564
						FARP2	PLXNA1	0.999834	0.59435									POMC	ADRB2	0.999965	0.856052
						FN1	FLT4	0.999835	0.595183									COL4A1	ITGAV	0.999966	0.858199
						APOE	SCARB1	0.999835	0.595296									PGF	NRP1	0.999966	0.859333
						GNAI2	ADORA1	0.999835	0.596128									WNT5A	FZD3	0.999967	0.86008
						RPS27A	TLR4	0.999836	0.597095									EFNB1	EPHB6	0.999967	0.86008
						WNT5A	MCAM	0.999837	0.597832									AMH	ACVR1	0.999967	0.86008
						B2M	CD1B	0.999838	0.5992									F12	CD93	0.999967	0.862144
						IL18	IL1RL2	0.999843	0.604282									LAMA2	ITGA3	0.999967	0.862144
						MDK	LRP1	0.999843	0.604702									FN1	ITGA5	0.999968	0.863469
						COL18A1	ITGB5	0.999844	0.605983									CD34	SELP	0.999968	0.864628
						LAMC1	ITGA3	0.999845	0.606334									HP	ASGR1	0.999968	0.864823
						CALM2	PDE1B	0.999845	0.60709									GPC3	CD81	0.999968	0.865401
						LAMC1	ITGA6	0.999845	0.607324									SEMA4D	CD72	0.999969	0.866254
						CALR	LRP1	0.999847	0.608841									CP	SLC40A1	0.99997	0.86843
						GPC3	CD81	0.999847	0.609306									IGFL2	IGFLR1	0.99997	0.86843
						BMP7	BMPR2	0.999847	0.609486									BMP7	ENG	0.99997	0.869154
						LPL	LRP1	0.999847	0.609493									HLA-G	KIR2DL4	0.99997	0.869191
						CD34	SELP	0.999848	0.610046									DUSP18	ITGA6	0.99997	0.869191
						IL18	IL1RAPL1	0.999851	0.614201									EFNA1	EPHB6	0.99997	0.870252
						HHLA3	CHRM3	0.999852	0.614675									FGF7	NRP1	0.999972	0.874206
						APOC1	VLDLR	0.999853	0.616371									VWF	SELP	0.999972	0.874851
						MFAP5	NOTCH1	0.999853	0.616561									INSL3	ADRB2	0.999972	0.875535
						TGFB1	ITGB5	0.999854	0.616689									DLK2	NOTCH1	0.999973	0.875873
						DUSP18	ITGA1	0.999855	0.618928									SEMA3E	NRP1	0.999973	0.8765
						PTHLH	TSHR	0.999857	0.620308									LAMA3	ITGB4	0.999973	0.8765
						PROC	ITGAM	0.999857	0.620459									FGF13	SCN8A	0.999974	0.878497
						C3	LRP1	0.999857	0.620598									PTHLH	GPR84	0.999974	0.879018
						PLAU	ST14	0.999857	0.620898									ZG16B	TLR2	0.999976	0.882748
						PTDSS1	SCARB1	0.999857	0.621083									HAS2	HMMR	0.999977	0.884605
						TGFB3	TGFBR3	0.999858	0.622353									PGF	NRP2	0.999977	0.884956
						HLA-G	KIR2DL4	0.999858	0.622665									COL4A6	CD47	0.999978	0.885507
						GNAI2	EDNRB	0.999859	0.623177									LAMA1	ITGB8	0.999978	0.885694
						F8	LRP1	0.99986	0.625047									NGF	MAGED1	0.99998	0.888508
						SEMA6D	TYROBP	0.999861	0.625402									ADAM10	EFNA3	0.999981	0.890509
						COL1A1	ITGA1	0.999862	0.626492									CGN	TGFBR1	0.999981	0.890749
						LAMA5	ITGA3	0.999862	0.626621									PAPLN	SIRPA	0.999982	0.891986
						SERPINE1	ITGB5	0.999862	0.626733									CCL1	CCR8	0.999982	0.89225
						CD36	TLR6	0.999862	0.627004									TGFB1	CAV1	0.999983	0.892801
						CYR61	ITGB5	0.999863	0.62774									NGF	NGFRAP1	0.999986	0.895491
						PLAU	VLDLR	0.999863	0.6281
						VEGFB	NRP1	0.999863	0.62834
						PROC	PROCR	0.999863	0.62836
						VCAN	EGFR	0.999863	0.628515
						LY86	CD180	0.999863	0.628535
						S100A8	TLR4	0.999864	0.629009
						GAS6	AXL	0.999864	0.629298
						HLA-F	LILRB1	0.999864	0.629618
						CCL5	CCR3	0.999865	0.630733
						INHBB	ACVR1	0.999865	0.63095
						IFNB1	IFNAR1	0.999865	0.631192
						FN1	IL17RC	0.999866	0.631566
						EFEMP2	AQP1	0.999868	0.633996
						HLA-A	LILRB1	0.999868	0.634298
						ICAM3	ITGAD	0.999868	0.635114
						SEMA6D	TREM2	0.999868	0.635169
						GDF11	BMPR2	0.999869	0.635782
						IRAK4	TLR6	0.999869	0.636075
						EFNA1	EPHA4	0.999869	0.636379
						JAG2	NOTCH2	0.99987	0.636753
						POMC	RAMP3	0.99987	0.636854
						CXCL9	CCR3	0.999871	0.638552
						FGF10	FGFR1	0.999871	0.638796
						LYPD3	AGR2	0.999871	0.638877
						TGFB1	SDC2	0.999872	0.639851
						FGF7	NRP1	0.999873	0.640503
						LAMA2	ITGA3	0.999874	0.642659
						HSPA1A	TLR4	0.999875	0.644262
						BMP8B	BMPR2	0.999876	0.644529
						HGF	ST14	0.999876	0.644595
						PSAP	SORT1	0.999878	0.647384
						MFGE8	PDGFRB	0.999878	0.647399
						TGM2	ADGRG1	0.999878	0.647782
						CFH	ITGAM	0.999878	0.64804
						IFNL1	IFNLR1	0.999878	0.648357
						HLA-C	LILRB1	0.999878	0.648428
						IGF2	IGF1R	0.99988	0.650774
						UCN2	CRHR1	0.99988	0.650953
						HRAS	SDC2	0.999881	0.651913
						ULBP2	KLRK1	0.999882	0.652774
						TGFB3	TGFBR1	0.999882	0.653311
						GZMB	CHRM3	0.999883	0.654321
						HGF	MET	0.999884	0.655566
						HLA-G	KLRD1	0.999884	0.656908
						NID1	PTPRF	0.999885	0.657647
						UBB	TLR4	0.999885	0.658303
						TFPI	LRP1	0.999886	0.658644
						BMP7	BMPR1A	0.999887	0.659875
						CALM2	EGFR	0.999889	0.662864
						IRAK4	TLR4	0.99989	0.664713
						CD36	TLR4	0.99989	0.665174
						PTN	SDC1	0.999891	0.666113
						CXCL11	CCR3	0.999891	0.666315
						CXCL10	CCR3	0.999891	0.666349
						PTN	PTPRS	0.999891	0.66666
						INHBA	ACVR2B	0.999891	0.666685
						COL6A3	ITGA1	0.999892	0.667453
						HMGB1	THBD	0.999892	0.667558
						INHBA	ACVR1B	0.999892	0.668026
						GNAI2	UNC5B	0.999892	0.668201
						COL6A2	ITGA1	0.999892	0.668418
						THBS2	CD36	0.999892	0.668461
						VCL	ITGB5	0.999893	0.669927
						CALM2	KCNQ1	0.999893	0.67001
						GNAI2	CXCR1	0.999895	0.672857
						WNT5A	FZD6	0.999895	0.672901
						L1CAM	ITGAV	0.999896	0.673592
						CCL28	CCR3	0.999896	0.674133
						SEMA3C	NRP1	0.999897	0.674817
						DLL3	NOTCH2	0.999897	0.675713
						LAMA2	ITGA6	0.999898	0.677362
						LAMA4	ITGA3	0.999899	0.67762
						BSG	SELE	0.9999	0.679456
						MLLT4	PVRL2	0.9999	0.679595
						FGF1	FGFRL1	0.999902	0.682947
						CCL4	CCR3	0.999903	0.683896
						C3	CD19	0.999903	0.684438
						HSPG2	SDC1	0.999903	0.685222
						SFTPD	TLR4	0.999904	0.686237
						ADM	CALCRL	0.999905	0.688096
						SPINT1	ST14	0.999906	0.688488
						POMC	MC1R	0.999906	0.688622
						ADM	GPR84	0.999906	0.689628
						PDGFD	PDGFRB	0.999906	0.689747
						SEMA7A	ITGA1	0.999907	0.691251
						TGFB3	ACVRL1	0.999908	0.692549
						NRG1	ERBB3	0.999908	0.693122
						FGF17	FGFR1	0.999908	0.693175
						SHBG	CLDN4	0.999909	0.69337
						VTN	ITGB5	0.999909	0.694463
						CD48	CD244	0.99991	0.695861
						SCT	RAMP2	0.99991	0.696406
						TFPI	VLDLR	0.999911	0.697083
						UBA52	TLR4	0.999911	0.697309
						BMP7	ACVR1	0.999912	0.698538
						EDN1	KEL	0.999912	0.6992
						ADM2	TSHR	0.999913	0.700165
						INHBC	ACVR1	0.999913	0.700789
						PSEN1	NOTCH4	0.999914	0.702301
						PDAP1	PDGFRB	0.999914	0.702612
						DCN	EGFR	0.999915	0.703701
						LAMC3	ITGA6	0.999917	0.707659
						BMP2	BMPR2	0.999918	0.709913
						SFRP1	FZD6	0.999918	0.710128
						THBS1	SCARB1	0.99992	0.713317
						ADAM9	ITGB5	0.999922	0.71592
						INHBB	SMAD3	0.999923	0.718395
						LEP	LEPR	0.999923	0.719699
						SEMA4D	MET	0.999925	0.723256
						TGFB3	ITGB5	0.999925	0.723256
						LPL	SDC1	0.999926	0.723791
						COL1A1	CD93	0.999927	0.725717
						INHA	ACVR1	0.999927	0.725788
						NOV	NOTCH1	0.999927	0.726991
						AGRN	LRP1	0.999928	0.727873
						EDN1	ADGRL4	0.999929	0.73103
						UCN2	IL10RB	0.999929	0.731624
						CDH1	EGFR	0.99993	0.732032
						PLAT	LRP1	0.999932	0.73608
						MMP12	PLAUR	0.999932	0.736524
						LAMA1	TMPRSS6	0.999932	0.737105
						HLA-G	KLRC1	0.999933	0.737828
						ANOS1	SDC2	0.999933	0.73813
						SYK	FCGR2A	0.999933	0.738219
						COL5A2	ITGA1	0.999933	0.738426
						HSP90B1	TLR4	0.999933	0.738542
						INHA	TGFBR3	0.999934	0.741135
						LRPAP1	SORT1	0.999935	0.743059
						CALCB	TSHR	0.999936	0.744318
						C4BPA	BMPR2	0.999936	0.744773
						SAA1	FPR1	0.999937	0.745788
						WNT1	RYK	0.999937	0.745788
						AMH	ACVR1	0.999937	0.746616
						TNC	ITGA5	0.999937	0.746649
						UBC	TLR4	0.999938	0.748366
						LPL	VLDLR	0.999938	0.748388
						TF	LDLR	0.999938	0.748912
						ANGPTL4	TIE1	0.999939	0.750163
						VCAM1	ITGAD	0.99994	0.752926
						DCN	MET	0.999941	0.753826
						POMC	GPR84	0.999941	0.754614
						RSPO1	ZNRF3	0.999942	0.75645
						IL33	IL1RL1	0.999942	0.756753
						THBS2	NOTCH4	0.999943	0.757271
						MMP2	SDC2	0.999943	0.757533
						PGF	NRP1	0.999944	0.759788
						CTF1	IL6ST	0.999944	0.760373
						GDF11	BMPR1A	0.999945	0.760454
						WNT5A	ROR1	0.999945	0.760995
						RLN2	TSHR	0.999945	0.761024
						PTHLH	PTH2R	0.999945	0.761096
						EFNA5	EPHB6	0.999945	0.762097
						ADAM10	AXL	0.999946	0.762599
						MICA	KLRK1	0.999946	0.763032
						THBS1	LRP1	0.999946	0.76347
						CTHRC1	FZD6	0.999948	0.765647
						SEMA4G	PLXNB2	0.999948	0.766399
						SERPINE1	LRP1	0.999948	0.766689
						APOA1	LDLR	0.99995	0.768535
						NCAM1	FGFR1	0.99995	0.768621
						TNC	SDC1	0.99995	0.769023
						COL4A5	CD93	0.99995	0.769742
						EDN1	EDNRB	0.999951	0.770996
						CTGF	LRP1	0.999951	0.77149
						HLA-B	LILRB1	0.999952	0.77205
						AGRN	LRP4	0.999952	0.773074
						QRFP	P2RY14	0.999953	0.774798
						HP	ITGAM	0.999953	0.775357
						EFNB2	RHBDL2	0.999953	0.776716
						RGMA	NEO1	0.999953	0.776909
						CDH1	PTPRM	0.999953	0.777382
						KITLG	EPOR	0.999953	0.777382
						WNT1	LRP6	0.999953	0.777415
						CALM1	PTH2R	0.999954	0.778109
						PGF	NRP2	0.999954	0.779936
						VTN	ITGB8	0.999955	0.781367
						LAMA1	SDC2	0.999955	0.781685
						PDGFB	PDGFRB	0.999955	0.781685
						HGF	SDC2	0.999955	0.782779
						LAMA5	BCAM	0.999956	0.783266
						BMP2	ENG	0.999956	0.784141
						ZG16B	TLR4	0.999956	0.785057
						SEMA3A	PLXNA1	0.999956	0.785341
						LAMA1	ITGA1	0.999956	0.786205
						CGN	F11R	0.999957	0.787683
						TNF	TNFRSF21	0.999957	0.787916
						SEMA6D	PLXNA1	0.999957	0.788831
						S100A1	TLR4	0.999958	0.790537
						CCL24	CCR3	0.999958	0.791085
						LTF	LRP11	0.999958	0.7915
						SAA1	SCARB1	0.999958	0.7915
						CAMP	IGF1R	0.999959	0.793125
						LAMA1	ITGA6	0.999959	0.7934
						CALCB	RAMP3	0.999959	0.793436
						HSPG2	CHRM3	0.999959	0.793709
						CGN	TGFBR1	0.999959	0.795434
						HLA-G	LILRB1	0.99996	0.795569
						PDGFC	PDGFRB	0.999961	0.799281
						CD14	TLR4	0.999961	0.799281
						SERPINE2	LRP1	0.999961	0.799871
						WNT7A	LRP6	0.999961	0.799871
						CDH1	IGF1R	0.999961	0.801621
						EREG	EGFR	0.999962	0.804207
						LAMC1	ITGA1	0.999962	0.804266
						EFEMP1	EGFR	0.999962	0.804266
						SEMA3D	NRP1	0.999962	0.804266
						CALCB	VIPR1	0.999962	0.804266
						SCGB3A1	MARCO	0.999963	0.806691
						AREG	EGFR	0.999964	0.810148
						FGF18	FGFR1	0.999965	0.811869
						LAMA1	ITGB8	0.999965	0.811869
						CCL8	CCR3	0.999965	0.812507
						BMP2	ACVR1	0.999965	0.812618
						YARS	CXCR1	0.999965	0.813855
						RSPO3	LRP6	0.999965	0.81442
						CALCB	ADRB2	0.999966	0.815851
						MST1	MST1R	0.999966	0.816162
						EFNA1	EPHA2	0.999967	0.816965
						EFNB2	EPHA4	0.999967	0.816965
						B2M	CD1A	0.999967	0.816965
						CXCL8	CXCR1	0.999967	0.819516
						FGF13	FGFR1	0.999968	0.820808
						SLIT1	SDC1	0.999968	0.820808
						COL4A1	ITGB8	0.999968	0.821182
						EFNA3	EPHA2	0.999968	0.821529
						GPC3	LRP1	0.999968	0.82272
						C5	C5AR1	0.999968	0.82272
						CCL13	CCR3	0.999968	0.82272
						TGFB1	ACVRL1	0.999968	0.82272
						ADM2	RAMP2	0.999969	0.8243
						SEMA4A	PLXNB3	0.999969	0.825065
						BTLA	VTCN1	0.999969	0.825416
						PROS1	AXL	0.99997	0.827663
						TF	TFR2	0.99997	0.827663
						SCT	VIPR1	0.99997	0.827663
						EFNB2	PECAM1	0.99997	0.827663
						COL4A1	ITGA1	0.99997	0.829303
						EFNA4	EPHA2	0.99997	0.829584
						PDGFA	PDGFRB	0.999971	0.830541
						CALCB	GPR84	0.999971	0.830541
						PLAT	ITGAM	0.999971	0.831355
						C4BPA	CD40	0.999971	0.832095
						IL1A	IL1RAP	0.999972	0.834557
						GPC3	IGF1R	0.999972	0.834557
						IL12B	IL23R	0.999972	0.834557
						EFNA3	EPHA1	0.999973	0.836003
						VTN	ITGA5	0.999973	0.836981
						L1CAM	ITGA5	0.999973	0.837556
						EGF	ADRB2	0.999973	0.837803
						EFNA5	EPHA1	0.999974	0.838353
						FGF2	SDC2	0.999974	0.838951
						CD200	CD200R1	0.999975	0.840661
						COL1A2	FLT4	0.999975	0.840723
						LTF	LRP1	0.999975	0.840732
						VEGFA	EGFR	0.999975	0.840732
						BGN	TLR4	0.999975	0.840732
						ADM2	RAMP3	0.999976	0.844986
						INHBC	ACVR2A	0.999976	0.844986
						ADAM23	ITGA5	0.999976	0.845788
						COL1A1	FLT4	0.999976	0.846095
						FGF11	FGFR1	0.999977	0.846529
						LTBP3	ITGB5	0.999977	0.847892
						AMH	EGFR	0.999978	0.850227
						FGF2	FGFR1	0.999979	0.850669
						SEMA5A	PLXNB3	0.999979	0.850669
						DSC2	DSG2	0.999979	0.850669
						SEMA3A	NRP1	0.999979	0.852676
						HRAS	AGTR1	0.999979	0.853049
						TGFA	EGFR	0.99998	0.853063
						COL8A1	ITGA1	0.99998	0.853614
						CXCL1	CXCR1	0.99998	0.85364
						SCT	RAMP3	0.99998	0.855017
						CD14	TLR6	0.999981	0.856001
						TGFA	ERBB3	0.999982	0.858535
						DLL1	NOTCH1	0.999982	0.858535
						COL4A5	ITGA1	0.999983	0.859029
						RLN2	VIPR1	0.999983	0.859029
						MICB	KLRK1	0.999983	0.859704
						CXCL3	CXCR1	0.999983	0.859735
						IL23A	IL23R	0.999983	0.859735
						F10	ITGAM	0.999983	0.859735
						EGF	LDLR	0.999984	0.86247
						NOV	PLXNA1	0.999985	0.86313
						SEMA3E	NRP1	0.999985	0.863542
						EFNA3	EPHA4	0.999986	0.864711
						CP	SLC40A1	0.999986	0.864711
						L1CAM	EGFR	0.999992	0.872111
						FGF1	NRP1	0.999993	0.872248
						JAG1	NOTCH4	0.999996	0.87443
						PDGFC	FLT4	0.999997	0.874999

## Sheet: Treg-Myeloid
Treg (ligand) Myeloid (receptor)
Patient 1						Patient 2						Patient 3						Patient 4						Patient 5
Ligand..T.Regs.	Receptor..Myeloid.	IMDI	Pvalue			Ligand..T.Regs.	Receptor..Myeloid.	IMDI	Pvalue			Ligand..T.Regs.	Receptor..Myeloid.	IMDI	Pvalue			Ligand..T.Regs.	Receptor..Myeloid.	IMDI	Pvalue			Ligand..T.Regs.	Receptor..Myeloid.	IMDI	Pvalue
HLA-B	CANX	0.99801	0.0498745			HLA-B	CANX	0.984091	0.0104013			HLA-A	APLP2	0.995281	0.0254731			HLA-B	CANX	0.973005	0.082281			HLA-A	APLP2	0.994335	0.0929258
B2M	HLA-F	0.99807	0.0529615			VIM	CD44	0.984528	0.0115928			VIM	CD44	0.995355	0.0264866			HLA-A	APLP2	0.974257	0.0854849			HLA-B	CANX	0.99494	0.103545
HLA-A	APLP2	0.998333	0.0683589			PKM	CD44	0.984739	0.0121936			PKM	CD44	0.995584	0.0295922			HLA-B	LILRB2	0.9744	0.0859785			HLA-B	LILRB2	0.995308	0.110894
B2M	LILRB2	0.998375	0.0711311			HLA-A	APLP2	0.985874	0.0160741			HLA-B	CANX	0.995766	0.0325509			HLA-B	LILRB1	0.974893	0.0874052			HLA-C	LILRB2	0.995424	0.113395
HLA-A	LILRB2	0.998402	0.0728832			B2M	HLA-F	0.986292	0.0177024			B2M	HLA-F	0.995885	0.03459			HLA-C	LILRB2	0.974949	0.0875758			B2M	TFRC	0.995561	0.11634
HMGB1	TLR4	0.998414	0.0737972			HLA-B	LILRB2	0.986728	0.0196523			RPS19	C5AR1	0.996038	0.0375993			LGALS1	PTPRC	0.975117	0.0880647			LTB	TNFRSF1A	0.995651	0.118299
VIM	CD44	0.998435	0.0755076			SELPLG	ITGB2	0.98706	0.021278			B2M	LILRB2	0.996148	0.0397804			B2M	LILRB2	0.975315	0.0886228			B2M	LILRB2	0.995854	0.123312
HLA-C	LILRB2	0.998544	0.0843402			RPS19	C5AR1	0.987144	0.0216931			LTB	CD40	0.996176	0.0403799			CALM1	ABCA1	0.975345	0.0887012			HLA-A	LILRB2	0.996184	0.131845
HLA-C	LILRB1	0.998544	0.0843478			LTB	TNFRSF1A	0.987371	0.0228473			HLA-A	LILRB1	0.996189	0.040664			HLA-A	LILRB2	0.975893	0.0903309			B2M	HLA-F	0.996188	0.13195
RPS27A	TLR4	0.998559	0.0855766			HLA-A	LILRB2	0.987593	0.0240196			LGALS1	PTPRC	0.996284	0.0427753			HLA-C	LILRB1	0.975974	0.0905615			HLA-B	LILRB1	0.996212	0.132569
ICAM2	ITGB2	0.998614	0.0903475			ICAM3	ITGB2	0.987663	0.0244321			ICAM3	ITGB2	0.996313	0.0434084			RPS19	C5AR1	0.976048	0.0908106			RPS19	C5AR1	0.996238	0.133336
HLA-B	LILRB1	0.998615	0.0904044			CD99	PILRA	0.98771	0.0246691			CALR	HLA-F	0.996359	0.0444364			HLA-A	LILRB1	0.976258	0.0915239			LGALS1	PTPRC	0.996264	0.134047
UBC	TLR4	0.998686	0.0972383			LTB	LTBR	0.988326	0.0283561			LTB	TNFRSF1A	0.996448	0.0464731			B2M	LILRB1	0.976674	0.0928815			PKM	CD44	0.996291	0.134854
ICAM3	ITGB2	0.998693	0.0980499			HLA-A	LILRB1	0.988326	0.02836			HLA-A	LILRB2	0.996583	0.0498676			CALM3	ABCA1	0.976749	0.093169			LGALS1	ITGB1	0.996396	0.137907
UBA52	TLR4	0.998695	0.0982775			HLA-C	LILRB1	0.988394	0.0287622			B2M	LILRB1	0.996615	0.0507632			VIM	CD44	0.976972	0.0939945			B2M	LILRB1	0.996436	0.139097
B2M	LILRB1	0.998695	0.0983154			HLA-C	LILRB2	0.988521	0.0296475			CD99	PILRA	0.996686	0.0527517			LTB	TNFRSF1A	0.977198	0.0947786			VIM	CD44	0.996505	0.141299
HLA-B	LILRB2	0.998697	0.0985809			HLA-B	LILRB1	0.988549	0.0298589			SELPLG	ITGB2	0.996769	0.0550676			RPS27A	TGFBR2	0.977577	0.0962207			HLA-A	LILRB1	0.996554	0.142844
UBB	TLR4	0.998714	0.100382			LGALS1	PTPRC	0.988565	0.029987			HLA-B	LILRB2	0.996808	0.0561101			UBC	TGFBR2	0.97788	0.0973476			TIMP1	CD63	0.996769	0.149999
HSPA1A	TLR4	0.998718	0.100826			B2M	LILRB2	0.98885	0.0319343			LTA	TNFRSF1B	0.996879	0.0583658			LGALS1	ITGB1	0.97827	0.0988374			HLA-C	LILRB1	0.996824	0.151886
LGALS1	CD69	0.998729	0.102017			CALR	HLA-F	0.988897	0.0322802			LTB	LTBR	0.996903	0.0590544			LTB	LTBR	0.978382	0.0992817			HLA-F	LILRB2	0.997036	0.159862
LGALS1	PTPRC	0.998757	0.105184			ICAM2	ITGB2	0.988941	0.0325928			HLA-B	LILRB1	0.996914	0.0593818			HMGB1	THBD	0.97839	0.0993048			HLA-F	LILRB1	0.997086	0.161792
CD52	SIGLEC10	0.998767	0.106139			B2M	LILRB1	0.989162	0.0342556			CALM1	ABCA1	0.99701	0.0624248			B2M	TFRC	0.978511	0.0997091			HMGB1	THBD	0.997143	0.164301
LTB	TNFRSF1A	0.998789	0.108623			LTA	TNFRSF1A	0.989365	0.0359365			LTA	TNFRSF14	0.997075	0.0643796			B2M	HLA-F	0.978533	0.0997952			LTB	CD40	0.997214	0.167297
CD99	PILRA	0.998824	0.112609			UBA52	TGFBR2	0.989378	0.0360415			HLA-C	LILRB2	0.997099	0.0653065			UBA52	TGFBR2	0.979238	0.102662			UBB	TGFBR2	0.997301	0.171375
UBC	TGFBR2	0.998837	0.114035			TGFB1	ITGB1	0.989548	0.03737			HLA-C	LILRB1	0.997179	0.0681785			PKM	CD44	0.979368	0.103178			UBA52	LDLR	0.997401	0.176145
UBB	TGFBR2	0.998839	0.114365			LTB	CD40	0.989756	0.0391175			CD52	SIGLEC10	0.997203	0.0689947			CD99	PILRA	0.979531	0.103809			UBA52	TGFBR2	0.997426	0.177367
HLA-A	LILRB1	0.998845	0.115036			TIMP1	CD63	0.989757	0.0391239			LTA	LTBR	0.997252	0.0708195			UBB	TGFBR2	0.98002	0.105914			CALM1	ABCA1	0.997457	0.178823
CALM1	INSR	0.998867	0.117843			LGALS1	ITGB1	0.989778	0.0393084			CALM2	ABCA1	0.997254	0.0708773			CALR	LRP1	0.980108	0.106349			SELPLG	ITGB2	0.997459	0.178942
CALM1	SELL	0.998874	0.118726			UBC	TGFBR2	0.989853	0.0399143			CALR	LRP1	0.997352	0.0746497			UBA52	TLR4	0.980413	0.107598			SPP1	CD44	0.997462	0.179073
CALM1	ABCA1	0.998885	0.120213			LTA	TNFRSF1B	0.989927	0.0405536			UBC	TGFBR2	0.997356	0.0748014			UBC	TLR4	0.980419	0.107618			CALM1	SELL	0.997516	0.181752
RPS27A	TGFBR1	0.99889	0.120824			ALOX5AP	ALOX5	0.989991	0.0410968			TGFB1	ITGB1	0.99736	0.0749964			HMGB1	TLR4	0.980465	0.107814			RPS27A	TGFBR2	0.997518	0.181833
CALR	LRP1	0.998911	0.123566			RPS27A	TGFBR2	0.990027	0.0414273			CALM3	ABCA1	0.997387	0.0760797			RPS27A	TLR4	0.980779	0.109153			LTB	LTBR	0.997602	0.186172
CALM2	SELL	0.998915	0.124096			TGFB1	CXCR4	0.990054	0.0416259			LGALS1	ITGB1	0.997417	0.0772859			CALM2	ABCA1	0.98105	0.11034			ICAM3	ITGB2	0.997637	0.188064
CALM2	ABCA1	0.998916	0.124328			LTA	TNFRSF14	0.990059	0.0416733			HLA-F	LILRB2	0.997417	0.0773292			ICAM3	ITGB2	0.981526	0.112493			IL16	CD4	0.997789	0.196921
LGALS1	ITGB1	0.998936	0.126918			IL16	CD4	0.990439	0.0450541			LTA	TNFRSF1A	0.997443	0.0782994			LTB	CD40	0.982055	0.115025			UBC	TGFBR2	0.997789	0.196926
CALR	HLA-F	0.998956	0.129683			HLA-F	LILRB1	0.990663	0.0472858			RPS27A	TLR4	0.997459	0.0789807			UBC	TGFBR1	0.982247	0.115986			CALM1	PTPRA	0.997793	0.1972
RPS27A	TGFBR2	0.998956	0.129732			CALR	LRP1	0.990735	0.0480622			UBB	TGFBR2	0.997495	0.0805046			HLA-F	LILRB1	0.983062	0.120029			RPS27A	TGFBR1	0.997815	0.198589
PKM	CD44	0.998961	0.130521			HLA-F	LILRB2	0.990837	0.0491511			HSP90B1	LRP1	0.997507	0.0810126			HSP90B1	LRP1	0.9833	0.121325			HSP90B1	TLR2	0.997859	0.201311
UBC	ADRB2	0.998964	0.130965			CALM1	ABCA1	0.990872	0.0495086			B2M	TFRC	0.997551	0.0829096			UBB	TLR4	0.983346	0.121574			HSP90B1	LRP1	0.997862	0.201454
RPS19	C5AR1	0.998999	0.135993			UBB	TGFBR2	0.990904	0.0497968			TGFB1	ENG	0.997571	0.0837643			RPS27A	TGFBR1	0.983441	0.122132			CALM2	ABCA1	0.997872	0.202078
IL16	CD4	0.999003	0.136577			TGFB1	ENG	0.990945	0.0501709			UBA52	TGFBR2	0.997574	0.0838846			HLA-F	LILRB2	0.983508	0.122461			RPS27A	LDLR	0.99788	0.202614
UBB	ADRB2	0.999043	0.142615			GNAI2	FPR1	0.991211	0.0531136			HMGB1	TLR4	0.997614	0.0858106			SELPLG	ITGB2	0.983736	0.1237			PSAP	LRP1	0.997882	0.202751
UBA52	TGFBR2	0.999048	0.143438			TNF	TNFRSF1B	0.991291	0.0539989			RPS27A	TGFBR2	0.997619	0.0860802			UBA52	TGFBR1	0.983786	0.123977			LGALS1	CD69	0.997888	0.203139
RPS27A	ADRB2	0.99905	0.143703			CALM1	SELL	0.99134	0.0545626			PSAP	LRP1	0.997731	0.0912081			CALR	HLA-F	0.983867	0.124495			CALM1	KCNN4	0.997909	0.204458
SELPLG	ITGB2	0.999074	0.147659			PSEN1	CD44	0.991391	0.0551608			IL16	CD4	0.997776	0.093536			CALR	ITGAV	0.983985	0.12515			CALR	HLA-F	0.997947	0.206977
HLA-F	LILRB2	0.99912	0.155433			TNF	TNFRSF1A	0.991455	0.0559423			HLA-F	LILRB1	0.997844	0.0971737			LGALS1	CD69	0.984101	0.12585			HSPA8	LDLR	0.997985	0.209368
TIMP1	CD63	0.999172	0.165381			CD52	SIGLEC10	0.991497	0.0564253			TGFB1	CXCR4	0.997858	0.0979489			CALM1	PTPRA	0.984518	0.128291			UBC	LDLR	0.998008	0.210953
B2M	TFRC	0.999185	0.167914			CALM2	SELL	0.991545	0.0569864			UBC	TLR4	0.997886	0.0995281			CD52	SIGLEC10	0.984797	0.12993			UBB	TLR4	0.998008	0.211012
UBA52	ADRB2	0.999187	0.168218			COL9A2	ITGB1	0.991584	0.057513			GNAI2	FPR1	0.997975	0.104704			TIMP1	CD63	0.984916	0.130634			SPP1	ITGB1	0.99805	0.213941
HSPA8	ADRB2	0.999191	0.168995			TGFB1	TGFBR2	0.991633	0.0580741			CALR	ITGAV	0.998003	0.106416			HSPA1A	TLR4	0.984918	0.130642			GNAI2	C5AR1	0.998059	0.214695
CALM3	ABCA1	0.999191	0.16906			LRPAP1	SORL1	0.991664	0.0584597			GNAI2	C5AR1	0.998013	0.106991			CALM1	KCNQ1	0.985032	0.131355			UBB	TGFBR1	0.998074	0.215653
LTB	LTBR	0.999192	0.169378			PSAP	LRP1	0.991664	0.0584635			BTLA	TNFRSF14	0.998028	0.108026			GNAI2	C5AR1	0.985053	0.131483			GNAI2	FPR1	0.998103	0.217869
CALM2	INSR	0.999206	0.171969			CALM3	ABCA1	0.991845	0.0607273			UBB	TLR4	0.998043	0.108852			UBB	TGFBR1	0.985159	0.132152			UBC	TLR4	0.998119	0.219083
TGS1	RXRA	0.999215	0.173804			LTA	LTBR	0.992045	0.0634419			LGALS1	CD69	0.998092	0.111994			HSP90B1	TLR4	0.985231	0.132608			CALM2	SELL	0.998125	0.219422
FYN	SPN	0.999219	0.174627			HSP90B1	LRP1	0.992071	0.0638135			ALOX5AP	ALOX5	0.998103	0.11275			TNF	TNFRSF1A	0.985266	0.132814			UBA52	TGFBR1	0.998136	0.220364
ALOX5AP	ALOX5	0.999244	0.17977			RPS27A	TGFBR1	0.992075	0.0638685			CCL5	CCR1	0.998163	0.116638			LTA	TNFRSF1A	0.985488	0.134307			RPS27A	TLR4	0.998146	0.221058
HLA-F	LILRB1	0.999258	0.182906			CALM3	SELL	0.99213	0.0645796			UBA52	TLR4	0.998232	0.121472			GNAS	ADCY7	0.985579	0.134879			UBB	LDLR	0.998153	0.221554
PSAP	LRP1	0.999269	0.18531			FYN	SPN	0.992173	0.0651266			HSP90B1	ASGR1	0.998259	0.123451			LTA	TNFRSF1B	0.985609	0.135119			ACTR2	LDLR	0.998192	0.224585
LRPAP1	LRP1	0.999278	0.187415			UBA52	TGFBR1	0.992175	0.0651484			LRPAP1	LRP1	0.998304	0.126751			TNF	TNFRSF1B	0.985797	0.136383			CD52	SIGLEC10	0.998225	0.227314
CALM1	PTPRA	0.999279	0.187514			ADAM10	AXL	0.992192	0.0653982			LGALS3BP	ITGB1	0.998349	0.130348			HSP90B1	TLR1	0.98587	0.136896			UBC	TGFBR1	0.998232	0.227877
UBB	TGFBR1	0.9993	0.192326			ICAM1	IL2RG	0.992204	0.0655404			LRPAP1	SORL1	0.998379	0.132753			CALM3	KCNQ1	0.98605	0.138112			FYN	SPN	0.998328	0.235966
GNAI2	UNC5B	0.999305	0.193574			UBC	TGFBR1	0.992362	0.0676811			CSF1	CSF1R	0.998392	0.133873			UBC	RIPK1	0.986114	0.138527			UBA52	TLR4	0.998336	0.236685
LTB	CD40	0.999313	0.195607			ICAM1	ITGB2	0.992415	0.0684536			TGFB1	ITGAV	0.998416	0.135825			ICAM3	ITGAL	0.986116	0.13854			CALR	LRP1	0.998373	0.23991
CALM1	KCNQ1	0.999314	0.195717			CALR	ITGAV	0.992476	0.0693491			HSP90B1	TLR4	0.998426	0.136692			IL16	CD4	0.986141	0.138713			SPP1	ITGA5	0.998412	0.243587
SPON2	ITGB2	0.999326	0.198736			UBC	TLR4	0.992489	0.0695631			ICAM2	ITGB2	0.998468	0.140483			LTA	LTBR	0.986161	0.138852			ICAM1	ITGB2	0.998439	0.24612
HSP90B1	TLR1	0.999334	0.20084			TNF	TRADD	0.992518	0.0700115			UBC	TGFBR1	0.998475	0.141097			SELPLG	ITGAM	0.986177	0.138955			HSP90B1	ASGR1	0.998441	0.246316
HSP90B1	LRP1	0.999338	0.201842			UBA52	TLR4	0.992627	0.0716795			GNAS	ADCY7	0.998499	0.14316			HSP90B1	ASGR1	0.986513	0.141315			HMGB1	TLR4	0.998454	0.247587
CALM1	FAS	0.999377	0.212392			GNAI2	C5AR1	0.992646	0.0719677			HSP90B1	TLR2	0.998514	0.144485			RPS27A	RIPK1	0.986734	0.142837			ALOX5AP	ALOX5	0.998464	0.248717
ANXA1	FPR3	0.999381	0.213701			HSP90B1	TLR1	0.99266	0.0721663			CCL5	SDC4	0.998544	0.147215			CALM1	SELL	0.986836	0.143529			GNAS	ADCY7	0.998482	0.25051
GNAS	ADCY7	0.999385	0.214713			UBB	TGFBR1	0.992667	0.0722803			HSPA1A	TLR4	0.998548	0.147617			PSAP	LRP1	0.986946	0.144277			SELPLG	ITGAM	0.998499	0.252284
CALM3	INSR	0.99939	0.216359			CCL5	CCR1	0.992802	0.0743288			TGFB1	TGFBR2	0.998564	0.149143			GNAI2	FPR1	0.986989	0.144565			IL16	CCR5	0.998534	0.256012
GNAI2	FPR1	0.999393	0.217091			SERPINE2	LRP1	0.992851	0.0751026			COL1A1	CD44	0.998572	0.149841			HSP90B1	TLR2	0.987143	0.145719			HSPA1A	TLR4	0.998534	0.256026
UBC	TGFBR1	0.999421	0.225802			CALM2	ABCA1	0.992927	0.0763466			ZG16B	CXCR4	0.998583	0.150915			LRPAP1	LRP1	0.987176	0.145932			CALR	ITGAV	0.998535	0.256045
ARPC5	LDLR	0.999422	0.226015			RPS27A	TLR4	0.993058	0.0784745			TIMP1	CD63	0.998599	0.152482			TGFB1	ITGB1	0.987231	0.14633			CALM3	SELL	0.998584	0.261272
HSP90B1	TLR4	0.99943	0.228567			BTLA	TNFRSF14	0.993069	0.078641			RPS27A	TGFBR1	0.998634	0.156052			LTA	TNFRSF14	0.987293	0.146814			UBA52	RIPK1	0.998586	0.261434
CD40LG	ITGAM	0.999442	0.232356			CSF1	CSF1R	0.993093	0.0790305			SEMA4D	CD72	0.998643	0.156974			CSF1	CSF1R	0.987293	0.146816			GNAI2	ADCY7	0.998589	0.261762
CALR	ITGAV	0.999446	0.233634			ANXA1	FPR1	0.993226	0.0812174			CALM1	KCNN4	0.998647	0.157357			TGFB1	ENG	0.987342	0.147225			SPP1	ITGAV	0.998613	0.264516
LRPAP1	SORL1	0.99945	0.235022			PSAP	SORT1	0.993227	0.0812276			HSP90B1	TLR1	0.998658	0.158505			HSP90B1	TLR7	0.987558	0.148733			CD99	PILRA	0.998617	0.265027
UBA52	LDLR	0.999454	0.236235			CD6	ALCAM	0.993271	0.0819373			SERPINE2	LRP1	0.998677	0.16048			CCL5	CCR1	0.987632	0.1493			PSEN1	CD44	0.998654	0.26949
HSP90B1	TLR2	0.999456	0.237043			HMGB1	TLR4	0.993324	0.0829174			COL9A2	ITGB1	0.998713	0.164478			UBB	RIPK1	0.987682	0.149697			CCL5	CCR1	0.998671	0.271536
LTA	TNFRSF1A	0.999466	0.240081			SELPLG	SELL	0.993329	0.0830109			HSP90B1	TLR7	0.998727	0.165973			TGFB1	TGFBR2	0.988012	0.152333			TGS1	RXRA	0.998683	0.273057
CALM3	SELL	0.999481	0.245633			GNAS	ADCY7	0.993403	0.0842818			AZGP1	ITGAV	0.998732	0.166609			CALM2	KCNQ1	0.988147	0.153423			UBB	RIPK1	0.998696	0.274756
ANXA1	FPR1	0.999483	0.246099			APOE	LRP1	0.993466	0.0853323			ICAM1	ITGB2	0.998735	0.167006			UBA52	RIPK1	0.988171	0.153594			ARF1	INSR	0.998703	0.275491
LGALS3BP	ITGB1	0.999484	0.246797			LRPAP1	LRP1	0.993485	0.0856936			TNF	TNFRSF1A	0.998761	0.169977			CALM1	FAS	0.988325	0.154829			APOE	LRP1	0.998708	0.276217
RPS27A	SMAD3	0.999485	0.24704			MDK	ITGB1	0.993532	0.0865353			IL7	IL2RG	0.998772	0.171342			TNF	TRADD	0.988603	0.157169			UBA52	SMAD3	0.99872	0.277725
UBC	LDLR	0.999493	0.250173			UBB	TLR4	0.99354	0.0866813			SELPLG	ITGAM	0.998776	0.171828			UBA52	NOTCH1	0.988658	0.157604			HSP90B1	TLR1	0.998742	0.280565
CD40LG	ITGB2	0.999495	0.250757			LGALS3BP	ITGB1	0.993626	0.088129			TGS1	RXRA	0.998792	0.173862			GNAI2	ADCY7	0.989031	0.160824			SELPLG	SELL	0.998743	0.280667
UBA52	SMAD3	0.999509	0.256009			LGALS1	CD69	0.993648	0.0885287			GSTP1	TRAF2	0.998794	0.174072			RPS27A	ADRB2	0.989104	0.161526			HSP90B1	TLR4	0.998769	0.284253
ICAM2	ITGAM	0.99952	0.260325			APOE	SORL1	0.993663	0.088808			CALM1	PTPRA	0.998796	0.174409			TGFB1	CXCR4	0.989244	0.162774			ICAM1	IL2RG	0.998787	0.286761
UBB	LDLR	0.999523	0.261542			HMGB1	THBD	0.993679	0.0890949			UBB	TGFBR1	0.998799	0.174816			ICAM2	ITGB2	0.989268	0.162969			ARPC5	LDLR	0.998795	0.287905
LTA	TNFRSF1B	0.999528	0.26348			CYR61	ITGB2	0.993725	0.0899763			SLPI	CD4	0.998841	0.180117			TNF	TNFRSF21	0.989369	0.163912			TNF	TNFRSF1B	0.998809	0.289663
ARPC5	ADRB2	0.999536	0.266765			TNFSF14	TNFRSF14	0.993731	0.0900763			MMP9	ITGB2	0.998847	0.18089			TGFB1	ITGAV	0.989553	0.165547			APOE	SORL1	0.998814	0.290387
UBA52	TGFBR1	0.999537	0.267075			CD55	ADGRE2	0.993839	0.0920991			RPS27A	ADRB2	0.998856	0.182081			CALM3	SELL	0.989604	0.166041			CTGF	ITGB2	0.998816	0.290673
GNAI2	ADCY7	0.999538	0.267565			HSP90B1	TLR2	0.993922	0.0936582			DUSP18	RPSA	0.99886	0.182549			TLN1	ITGB5	0.989666	0.166641			ICAM1	ITGAX	0.998819	0.291015
UBA52	NOTCH1	0.999541	0.268744			CTGF	ITGB2	0.993968	0.0945794			ICAM1	IL2RG	0.998861	0.182789			COL9A2	ITGB1	0.989668	0.166676			LRPAP1	LRP1	0.998824	0.29183
RPS27A	LDLR	0.999542	0.269085			ICAM1	ITGAX	0.993983	0.0948433			SEMA4D	PLXNB2	0.998871	0.184056			UBC	LDLR	0.989718	0.167136			SPP1	ITGA4	0.99883	0.292692
SELPLG	SELL	0.999544	0.270079			LGALS9	HAVCR2	0.994003	0.0952186			HMGB1	THBD	0.998872	0.184207			B2M	HFE	0.989784	0.167787			CALM1	FAS	0.998834	0.29344
NAMPT	INSR	0.999549	0.272298			ADAM15	ITGB1	0.99406	0.0963409			FYN	SPN	0.998874	0.18445			LRPAP1	SORL1	0.989876	0.168532			LRPAP1	LDLR	0.99887	0.298759
RPS27A	RIPK1	0.999555	0.274793			CD55	ADGRE5	0.99407	0.0965164			PSEN1	CD44	0.998876	0.184869			UBC	ADRB2	0.989889	0.168659			PSAP	SORT1	0.998876	0.299857
TGFB1	CXCR4	0.999561	0.277474			HSP90B1	ASGR1	0.994077	0.0966586			TNF	TNFRSF1B	0.998882	0.185567			TNFSF10	TNFRSF10B	0.989913	0.168908			CALR	SCARF1	0.998893	0.302522
UBA52	RIPK1	0.999564	0.278885			CD40LG	ITGB2	0.99408	0.0967175			PTN	SDC3	0.998885	0.185972			RPS27A	LDLR	0.990083	0.170544			CALM3	ABCA1	0.998896	0.302891
ARF1	INSR	0.999566	0.279704			CALM1	KCNN4	0.994091	0.0968777			GNAI2	ADCY7	0.998891	0.186923			UBB	LDLR	0.990301	0.172641			CALM2	INSR	0.998904	0.30425
GNAI2	C5AR1	0.999567	0.280194			HLA-B	CD3D	0.99416	0.0982728			COL1A1	ITGB1	0.998917	0.190445			HSPA8	LDLR	0.990332	0.172942			TLN1	ITGB5	0.998908	0.304983
ADAM10	AXL	0.999578	0.285791			B2M	TFRC	0.994192	0.0988608			MFNG	NOTCH2	0.998921	0.191129			ALOX5AP	ALOX5	0.990473	0.174358			RPS27A	SMAD3	0.998932	0.308797
HSP90B1	TLR7	0.99958	0.286637			MDK	ITGA4	0.994207	0.0991619			CD6	ALCAM	0.998926	0.191856			TGFB1	ITGB5	0.99049	0.174541			ARF1	PLD2	0.998932	0.308843
HLA-C	NOTCH4	0.999589	0.290884			CCL4	CCR1	0.994224	0.0994681			IL7	IL7R	0.998931	0.192554			IRAK4	TLR4	0.990595	0.175607			MFGE8	ITGAV	0.998944	0.310679
HSPA8	LDLR	0.99959	0.291491			ICAM1	SPN	0.994327	0.101672			GZMB	PGRMC1	0.998938	0.19357			CALR	SCARF1	0.990673	0.176455			LRPAP1	SORL1	0.998948	0.31144
GNAI2	CCR5	0.999599	0.295917			CD59	CD2	0.994333	0.101815			ICAM3	ITGAL	0.998941	0.194078			CALM2	SELL	0.990767	0.177479			TNF	TNFRSF1A	0.998952	0.312267
CD48	CD2	0.999608	0.300889			CALM1	PTPRA	0.994407	0.103291			LGALS9	HAVCR2	0.998942	0.194174			HSPA8	ADRB2	0.990782	0.177638			SPTAN1	PTPRA	0.998961	0.313731
UBB	SMAD3	0.999618	0.306054			HSP90B1	TLR4	0.994461	0.104416			TNF	TRADD	0.998946	0.194706			SEMA4D	PLXNB2	0.9908	0.177845			UBC	RIPK1	0.99898	0.317093
SELPLG	ITGAM	0.999625	0.310089			APOE	SCARB1	0.994469	0.10459			HSPA8	ADRB2	0.998947	0.194959			ICAM1	ITGB2	0.990843	0.178274			SLPI	CD4	0.998985	0.317952
TGFB1	ITGB1	0.999625	0.310359			SPON2	ITGB2	0.994474	0.104701			CALM1	SELL	0.998948	0.195137			UBA52	LDLR	0.990849	0.178337			UBB	SMAD3	0.99899	0.318875
ACTR2	ADRB2	0.999629	0.312941			ICAM3	ITGAL	0.994486	0.104964			UBA52	TGFBR1	0.998974	0.199056			PSAP	SORT1	0.990892	0.178786			LGALS9	HAVCR2	0.999007	0.321756
TGFB1	ENG	0.999637	0.31758			HSPA1A	TLR4	0.994488	0.104992			UBC	RIPK1	0.998992	0.201866			UBA52	ADRB2	0.990894	0.178803			MDK	ITGB1	0.999007	0.321888
HSP90B1	ASGR1	0.999639	0.318869			MFNG	NOTCH2	0.994527	0.105799			TNFSF14	TNFRSF14	0.998993	0.202145			TNFSF14	TNFRSF14	0.990896	0.178838			MMP7	CD44	0.999028	0.325777
CALR	SCARF1	0.999654	0.327876			IL7	IL2RG	0.994544	0.106129			DUSP18	CD151	0.999006	0.204256			ICAM2	ITGAM	0.990902	0.178911			GNAI2	CCR5	0.999036	0.327217
PTDSS1	JMJD6	0.99966	0.331107			SELPLG	ITGAM	0.994556	0.106363			ICAM1	ITGAX	0.999012	0.205104			TGFB1	TGFBR1	0.990912	0.17902			CALM1	INSR	0.999043	0.328512
CCL4	CCR1	0.99966	0.331509			PTDSS1	JMJD6	0.994558	0.106412			FABP5	RXRA	0.999033	0.208816			IFNG	IFNGR1	0.990955	0.179473			ANXA1	FPR3	0.999051	0.330165
UBB	RIPK1	0.999664	0.333788			CD48	CD2	0.994583	0.106937			CYR61	ITGB2	0.999038	0.209519			BTLA	TNFRSF14	0.991045	0.180493			SERPINE2	LRP1	0.999066	0.333153
ICAM3	ITGAL	0.999676	0.342367			B2M	CD1B	0.994598	0.107265			TNFSF14	LTBR	0.999056	0.212786			IFNG	IFNGR2	0.991143	0.181649			TNFSF10	TNFRSF10B	0.999073	0.334429
UBC	SMAD3	0.999677	0.342943			HLA-A	CD3D	0.994618	0.107712			UBA52	ADRB2	0.999065	0.214505			IRAK4	TLR7	0.991216	0.182484			RPS27A	RIPK1	0.999073	0.334545
CALM2	KCNQ1	0.999681	0.346042			TGFB1	TGFBR1	0.994625	0.107867			PSAP	SORT1	0.99907	0.215381			SELPLG	SELL	0.991252	0.182899			ICAM1	SPN	0.999082	0.336216
KLRB1	CLEC2D	0.999683	0.347202			DUSP18	RPSA	0.994627	0.107903			TGFB1	TGFBR1	0.999081	0.217399			PTDSS1	SCARB1	0.991294	0.183365			NAMPT	INSR	0.999083	0.336378
TLN1	ITGB5	0.999685	0.348753			DUSP18	CD151	0.994733	0.110282			HSPA8	LDLR	0.999083	0.217757			UBB	ADRB2	0.991366	0.184181			CALM1	HMMR	0.999108	0.341304
GNAS	PTGIR	0.99969	0.352303			PTDSS1	SCARB1	0.994749	0.110692			LRPAP1	SORT1	0.999098	0.220374			CALM1	PDE1B	0.991408	0.184681			CALM3	INSR	0.999141	0.34819
UBC	RIPK1	0.999693	0.354666			GNAI2	ADCY7	0.994855	0.113075			CALM1	FAS	0.999102	0.221178			TNFSF14	LTBR	0.991477	0.185462			COL1A2	CD44	0.999141	0.348322
LGALS9	HAVCR2	0.999697	0.357283			HLA-C	CD3D	0.994875	0.113524			HLA-G	LILRB2	0.999106	0.221956			CALM1	INSR	0.991498	0.185694			UBC	SMAD3	0.999151	0.350252
FABP5	RXRA	0.999698	0.358261			EBI3	IL6ST	0.994887	0.113774			GZMB	IGF2R	0.999109	0.222618			CD6	ALCAM	0.991622	0.187233			PSEN1	NOTCH2	0.999155	0.351291
THBS1	ITGB1	0.999698	0.358758			ANXA1	FPR3	0.994907	0.114288			MMP9	LRP1	0.999119	0.224647			SPTAN1	PTPRA	0.991627	0.187297			UBA52	ACVR1	0.999159	0.352128
DUSP18	ITGB1	0.9997	0.359585			CD58	CD2	0.994912	0.114389			TGFB1	ACVRL1	0.999122	0.225199			LRPAP1	SORT1	0.991694	0.188135			PIGF	FLT1	0.999165	0.353229
HMGB1	THBD	0.9997	0.359873			PSEN1	NCSTN	0.994984	0.116055			HEBP1	FPR3	0.999143	0.229385			ZG16B	TLR4	0.991858	0.190148			ICAM2	ITGB2	0.999201	0.361183
LTA	LTBR	0.999713	0.370571			ICAM2	ITGAL	0.995007	0.116584			SELPLG	SELL	0.999156	0.231944			SEMA4D	CD72	0.991863	0.190208			CALM1	KCNQ1	0.999208	0.362852
PTDSS1	SCARB1	0.999713	0.370757			EBI3	IL27RA	0.99501	0.11664			UBB	LDLR	0.999159	0.232426			ZG16B	TLR2	0.99187	0.190281			COL1A2	ITGB1	0.999226	0.367041
CALM3	KCNQ1	0.999719	0.375232			MDK	LRP1	0.995012	0.116696			UBB	RIPK1	0.999167	0.234053			ARF1	PLD2	0.991873	0.19032			PSEN1	NCSTN	0.999227	0.367469
TGFB1	TGFBR2	0.999719	0.375278			ADAM17	ITGB1	0.995076	0.11825			CD55	ADGRE5	0.999167	0.23413			CCL4	CCR1	0.991895	0.190578			ICAM3	ITGAL	0.999231	0.368424
ADAM15	ITGB1	0.999729	0.384156			TNFSF14	LTBR	0.995095	0.11876			COL5A1	ITGB1	0.999167	0.234195			LGALS9	HAVCR2	0.991991	0.191783			CTGF	ITGAM	0.999232	0.368702
CALM1	MYLK	0.999734	0.388146			DUSP18	ITGB1	0.995122	0.119406			ARPC5	ADRB2	0.999168	0.23433			FABP5	RXRA	0.992032	0.192328			BTLA	TNFRSF14	0.999239	0.370223
GPC3	CD81	0.999734	0.388692			SPTAN1	PTPRA	0.995156	0.120275			IRAK4	TLR4	0.999168	0.234388			TNF	RIPK1	0.99207	0.192814			PAPLN	SIRPA	0.99925	0.373092
COL6A2	ITGB1	0.999745	0.398196			CD177	PECAM1	0.995168	0.120635			ZG16B	TLR4	0.999175	0.235921			ICAM1	IL2RA	0.99227	0.195636			TNFSF10	TNFRSF11B	0.999256	0.374567
CD55	ADGRE5	0.999745	0.398484			HSP90B1	TLR7	0.995228	0.122162			TGFB1	CD109	0.999176	0.236071			ZG16B	CXCR4	0.99233	0.196397			SPP1	ITGB5	0.999262	0.376328
COL1A1	ITGB1	0.999746	0.39889			COL18A1	ITGB1	0.995229	0.122186			ADAM15	ITGB1	0.999183	0.237464			UBA52	ACVR1	0.992486	0.198585			PTDSS1	JMJD6	0.999266	0.377394
CD40LG	TRAF3	0.999748	0.400839			B2M	CD1A	0.995277	0.123438			SPTAN1	PTPRA	0.999195	0.240238			TNFSF10	TNFRSF10D	0.99256	0.199543			CTGF	ITGA5	0.999268	0.377824
CD177	PECAM1	0.999748	0.401613			CALM1	FAS	0.995291	0.123769			EBI3	IL6ST	0.999199	0.240955			PSEN1	CD44	0.992577	0.199798			APOE	LDLR	0.999274	0.379528
B2M	HFE	0.999751	0.404028			TGFB1	ITGAV	0.995307	0.124205			PSEN1	NOTCH2	0.999214	0.244172			HLA-C	NOTCH4	0.992622	0.200396			MMP7	CD151	0.999282	0.381265
ACTR2	LDLR	0.999753	0.4055			ICAM2	ITGAM	0.995325	0.124702			MMP9	CD44	0.999214	0.24433			ARPC5	LDLR	0.992631	0.200534			CALM2	KCNQ1	0.999282	0.38151
CCL4	CCR5	0.999755	0.407521			CCL5	SDC4	0.995331	0.124871			C1QB	LRP1	0.999215	0.244388			ICAM2	ITGAL	0.992737	0.202007			HMGB1	SDC1	0.999284	0.381792
GSTP1	TRAF2	0.999756	0.409205			TGS1	RXRA	0.995336	0.124996			RPS27A	RIPK1	0.999216	0.244723			CD40LG	ITGB2	0.992793	0.202814			LUM	ITGB1	0.999284	0.381792
CALM2	PDE1B	0.999758	0.410612			RPS27A	ADRB2	0.995435	0.127617			DUSP18	ITGB1	0.999222	0.246131			CALM3	PDE1B	0.992798	0.202893			MDK	SDC3	0.999284	0.38201
LRPAP1	LDLR	0.999762	0.414378			RPS27A	RIPK1	0.995491	0.129085			ADAM10	AXL	0.999232	0.248438			GNAI2	CCR5	0.992799	0.20292			CTGF	LRP1	0.999285	0.382096
SPON2	ITGAM	0.999762	0.414829			HLA-B	CD3G	0.995492	0.129114			ARF1	PLD2	0.999248	0.251962			EBI3	IL6ST	0.992848	0.203648			PLAU	ITGB1	0.999292	0.384148
SEMA4D	PLXNB2	0.999762	0.414932			B2M	CD3D	0.995501	0.129335			CALM2	SELL	0.999248	0.251962			PTDSS1	JMJD6	0.992872	0.204011			LGALS3BP	ITGB1	0.999296	0.385044
ARF1	PLD2	0.999765	0.417503			IRAK4	TLR4	0.995537	0.130351			IFNG	IFNGR1	0.999252	0.252911			GNAI2	CAV1	0.992985	0.205709			CCL5	SDC4	0.999304	0.387265
GNAI2	S1PR4	0.999766	0.418804			LRPAP1	SORT1	0.995546	0.13058			PTDSS1	SCARB1	0.999252	0.25292			ARPC5	ADRB2	0.993109	0.207625			LRPAP1	SORT1	0.999309	0.388605
IL16	KCNJ15	0.999767	0.419509			IRAK4	TLR7	0.995579	0.131516			HBEGF	CD44	0.999266	0.256206			ICAM1	ITGAX	0.993122	0.207825			ANXA1	FPR1	0.999324	0.392694
ADAM10	NOTCH1	0.999768	0.421087			APP	CD74	0.995594	0.131883			UBB	ADRB2	0.999267	0.256572			TGFB1	CAV1	0.993247	0.209767			C3	ITGAX	0.999325	0.392912
LTA	TNFRSF14	0.999771	0.424947			HLA-C	CD3G	0.995594	0.131906			UBA52	RIPK1	0.999272	0.257851			ZG16B	TLR5	0.993364	0.211611			UBB	ADRB2	0.99933	0.394347
IRAK4	TLR4	0.999772	0.425395			B2M	CD3G	0.995628	0.132846			NUCB2	ERAP1	0.999274	0.258397			ADAM10	NOTCH1	0.993369	0.211681			UBA52	NOTCH1	0.999334	0.395647
IL16	CCR5	0.999777	0.430333			UBC	RIPK1	0.995655	0.133598			HLA-G	CD4	0.999278	0.259394			OSM	IL6ST	0.993405	0.212305			MDK	LRP1	0.999339	0.396872
TGFB1	ITGAV	0.999779	0.432722			CCL5	CXCR3	0.995658	0.133657			DLK1	NOTCH2	0.99928	0.2597			ADAM10	AXL	0.993508	0.21409			ICAM1	ITGAM	0.999343	0.398205
LRPAP1	SORT1	0.999779	0.432972			FABP5	RXRA	0.995664	0.133852			UBC	LDLR	0.999286	0.261361			CALM2	PDE1B	0.993513	0.214181			PTDSS1	SCARB1	0.999351	0.400215
TNF	TNFRSF1A	0.999781	0.43455			ZG16B	CXCR4	0.995704	0.135036			COL1A1	ITGA5	0.99929	0.262466			IL16	CCR5	0.993515	0.214234			CALM3	KCNQ1	0.999368	0.405583
ICAM2	ITGAL	0.999784	0.438028			UBA52	RIPK1	0.995709	0.135169			HLA-C	DDR1	0.999295	0.263775			MMP9	ITGB2	0.993549	0.214751			CCL5	CCR5	0.999369	0.40572
TIMP2	ITGB1	0.999786	0.440296			CCL5	CCR5	0.995756	0.136583			PSEN1	NCSTN	0.999297	0.26425			ICAM1	ITGAM	0.99356	0.214902			CCL4	CCR1	0.999373	0.407026
VEGFA	NRP2	0.999788	0.442427			PSEN1	NOTCH2	0.995792	0.137641			CCL4	CCR1	0.999297	0.264259			LGALS3BP	ITGB1	0.993595	0.21549			FABP5	RXRA	0.999375	0.407508
GNAI2	CXCR3	0.999789	0.444323			COL1A1	CD44	0.9958	0.137862			B2M	HFE	0.999298	0.26463			CALM3	INSR	0.993595	0.215497			GNAI2	CAV1	0.999376	0.407887
CD55	ADGRE2	0.999791	0.446591			GNAI2	S1PR4	0.995827	0.138665			TNFSF10	TNFRSF10B	0.9993	0.264998			TGS1	RXRA	0.993794	0.218994			ANXA1	FPR2	0.999387	0.41098
TNF	TNFRSF1B	0.999793	0.448715			COL1A1	ITGB1	0.995857	0.139537			TNFSF10	TNFRSF10A	0.999302	0.265713			SPON2	ITGB2	0.993799	0.219076			HBEGF	CD44	0.99939	0.412084
COL1A1	CD44	0.999794	0.450095			CD40LG	CD40	0.995864	0.139751			ARPC5	LDLR	0.999304	0.266048			CALM1	KCNN4	0.993819	0.219474			C3	C3AR1	0.999406	0.416776
MFNG	NOTCH1	0.999794	0.450524			LTF	LRP1	0.995887	0.140451			IFNG	IFNGR2	0.999307	0.266929			ADAM15	ITGB1	0.993847	0.219989			HSP90B1	TLR7	0.999414	0.419373
CD40LG	CD40	0.999796	0.452928			UBB	ADRB2	0.99589	0.140547			IRAK4	TLR7	0.999313	0.268465			CCL5	CCR5	0.993854	0.220104			GNAI2	S1PR4	0.999416	0.420332
LUM	ITGB1	0.999797	0.453554			HEBP1	FPR3	0.995916	0.141278			COL1A1	ITGAV	0.999314	0.268725			TGFB1	ACVRL1	0.993862	0.220243			TNF	TRADD	0.999425	0.42291
UBA52	ERBB2	0.999798	0.454381			CTGF	LRP1	0.99597	0.142976			HMGB1	SDC1	0.999317	0.269438			ANXA1	FPR3	0.993863	0.220272			ADAM15	ITGA5	0.999428	0.424289
ADAM17	ITGB1	0.999803	0.461658			HSPA8	ADRB2	0.995976	0.143164			HLA-A	ERBB2	0.999323	0.27113			UBC	SMAD3	0.993883	0.220673			GPI	AMFR	0.999429	0.424332
PSEN1	CD44	0.999812	0.473096			UBC	ADRB2	0.995991	0.143669			ARF1	INSR	0.999328	0.272514			S100A9	TLR4	0.99393	0.221514			APOA1	LRP1	0.999431	0.425056
UBA52	ACVR1	0.999814	0.475478			IL16	CCR5	0.995997	0.143846			TNF	TRAF2	0.999334	0.27419			MMP9	CD44	0.993941	0.221694			FN1	PLAUR	0.999434	0.426111
IL7	IL2RG	0.999816	0.478167			UBA52	ADRB2	0.996041	0.14522			QDPR	DYSF	0.999334	0.274212			NUCB2	ERAP1	0.993944	0.22174			IL10	IL10RB	0.999439	0.427845
B2M	KLRC1	0.999822	0.485293			SPINT1	ST14	0.996082	0.146607			CALM1	KCNQ1	0.999337	0.274922			GNAI2	EDNRB	0.993982	0.222466			TNFSF14	TNFRSF14	0.99944	0.428195
MDK	ITGA4	0.999822	0.485558			PSAP	CD1B	0.996097	0.14707			RPS27A	LDLR	0.999338	0.27536			TYROBP	TREM1	0.994047	0.223668			GSTP1	TRAF2	0.999442	0.429091
TNFSF14	TNFRSF14	0.999822	0.486268			BST2	LILRA4	0.996115	0.147697			UBA52	NOTCH1	0.999341	0.276299			MFNG	NOTCH2	0.994055	0.223803			CXCL10	SDC4	0.999445	0.430111
TGFB1	TGFBR1	0.999823	0.487602			LUM	ITGB1	0.996164	0.149321			S100A9	TLR4	0.999344	0.277204			ARF1	INSR	0.994059	0.2239			UBA52	ADRB2	0.999446	0.430267
MFNG	NOTCH2	0.999823	0.487671			SPP1	CD44	0.996175	0.14967			ANXA1	FPR3	0.999346	0.27762			ANXA1	FPR1	0.994074	0.224198			FN1	CD44	0.999456	0.433839
CD58	CD2	0.999833	0.501786			TGFB1	CD109	0.99622	0.151147			COL1A2	ITGB1	0.99935	0.278771			GPI	AMFR	0.994079	0.224311			SEMA7A	ITGB1	0.99946	0.435296
HLA-C	CD3G	0.999837	0.507574			SPP1	ITGB1	0.996229	0.151458			CCL5	SDC1	0.999352	0.279347			ADAM15	ITGAV	0.994128	0.225311			COL4A1	ITGB1	0.999461	0.435594
GPI	AMFR	0.999837	0.507877			TNFSF10	TNFRSF10B	0.996235	0.15168			UBA52	LDLR	0.999358	0.28133			MMP9	LRP1	0.994133	0.225407			COL1A2	CD93	0.999466	0.437062
CALM1	VIPR1	0.999838	0.50931			IFNG	IFNGR2	0.996242	0.151899			COL5A1	SDC3	0.99936	0.281737			UBB	SMAD3	0.994137	0.225491			IRAK4	TLR4	0.999467	0.437449
TNF	RIPK1	0.999839	0.510205			UBB	RIPK1	0.996263	0.152625			COL1A2	CD44	0.999361	0.281973			C1QB	LRP1	0.994154	0.225819			MMP1	CD44	0.999473	0.439659
TGFB1	SMAD3	0.999843	0.51616			IL7	IL7R	0.996306	0.154069			POMC	GPR84	0.999365	0.283261			CD40LG	ITGAM	0.994154	0.225826			CALM1	MYLK	0.99948	0.442346
DUSP18	RPSA	0.999845	0.520255			CALR	SCARF1	0.996319	0.154543			BST2	LILRA4	0.999365	0.283295			IRAK4	TLR6	0.994188	0.226535			TNFSF10	TNFRSF10D	0.999482	0.443113
PSEN1	NOTCH2	0.999847	0.522849			HLA-A	CD3G	0.996342	0.155312			SYK	FCGR2A	0.999376	0.286598			CCL5	SDC4	0.994227	0.227279			ITGB3BP	ITGB5	0.999485	0.444112
ADAM15	ITGAV	0.999853	0.533362			ARF1	PLD2	0.996342	0.155326			FN1	PLAUR	0.999376	0.28673			HLA-C	DDR1	0.994262	0.227977			CYR61	ITGAM	0.999488	0.445369
IGF1	INSR	0.999856	0.537473			GPI	AMFR	0.996387	0.156931			HLA-G	LILRB1	0.999378	0.287296			HBEGF	CD44	0.994391	0.230649			MDK	ITGA4	0.999492	0.447089
[truncated: 957 more rows]

## Sheet: Myeloid-iCAF
Myeloid (ligand) iCAF(receptor)
[truncated: 1,441 more rows]

## Sheet: iCAF-Myeloid
iCAF(ligand) Myeloid (receptor)
[truncated: 1,463 more rows]

[truncated: 4 more sheets: Myeloid-myCAF, myCAF-Myeloid, Luminal-Myoepithelial, Myoepithelial-Luminal]
