# Supplementary material for: LR Hunting: A Random Forest Based Cell–Cell Interaction Discovery Method for Single-Cell Gene Expression Data
Source: Front Genet. 2021 Aug 20;12:708835. doi: 10.3389/fgene.2021.708835 (PMC8420858; doi:10.3389/fgene.2021.708835)
Supplement: Supplementary file 4 [file Table_3.XLSX]

## Sheet: LigMyeloid_RecepCD4
Table S3. SingleCellSignalR method analysis resutls for TNBC data
Ligand: Myeloid & Receptor: CD4+ T-cells
Patient 1				Patient 2				Patient 3				Patient 4				Patient 5
Ligand	Receptor	LRscore		Ligand	Receptor	LRscore		Ligand	Receptor	LRscore		Ligand	Receptor	LRscore		Ligand	Receptor	LRscore
B2M	CD3D	0.927195		B2M	CD3D	0.938549		B2M	CD3D	0.89303		B2M	CD3D	0.909824		B2M	CD3D	0.90271
B2M	CD3G	0.904505		B2M	CD3G	0.930016		B2M	CD3G	0.866877		LGALS1	CD69	0.892185		LGALS1	PTPRC	0.881924
LGALS1	CD69	0.881703		B2M	CD247	0.918635		VIM	CD44	0.845504		B2M	CD3G	0.881586		B2M	CD3G	0.847413
LGALS1	PTPRC	0.870399		LGALS1	PTPRC	0.916782		LGALS1	PTPRC	0.838748		LGALS1	PTPRC	0.879569		LGALS1	CD69	0.844765
VIM	CD44	0.864256		VIM	CD44	0.908254		LGALS1	CD69	0.823283		B2M	CD247	0.871625		VIM	CD44	0.82765
B2M	CD247	0.859821		LGALS1	CD69	0.897785		B2M	CD247	0.819836		VIM	CD44	0.857895		B2M	CD247	0.821088
CD48	CD2	0.818923		CALM1	SELL	0.883681		LGALS1	ITGB1	0.801696		CD14	ITGB2	0.855637		CALM2	SELL	0.809969
CD14	ITGB2	0.816329		PKM	CD44	0.877988		PKM	CD44	0.79136		MRC1	PTPRC	0.848341		CALM1	SELL	0.799149
CALM2	SELL	0.802747		RPS27A	TGFBR2	0.873012		ICAM1	IL2RG	0.766013		HBEGF	CD44	0.82454		SPP1	CD44	0.795726
IL18	CD48	0.801749		CALM2	SELL	0.872701		LYZ	ITGAL	0.76152		ICAM1	IL2RG	0.821944		VCAN	SELL	0.766946
PKM	CD44	0.792804		LGALS1	ITGB1	0.859389		CD59	CD2	0.761365		ICAM1	ITGB2	0.818274		CD48	CD2	0.763995
RPS27A	TGFBR2	0.774678		UBA52	TGFBR2	0.856307		CD14	ITGB1	0.756339		RPS27A	TGFBR2	0.81601		RPS27A	TGFBR2	0.757364
CALM1	SELL	0.770241		UBC	TGFBR2	0.850803		FN1	CD44	0.745055		LGALS1	ITGB1	0.814696		PKM	CD44	0.744316
CD14	ITGB1	0.766685		C3	IFITM1	0.84778		FN1	ITGB1	0.735212		PKM	CD44	0.809555		UBA52	TGFBR2	0.74255
LYZ	ITGAL	0.761905		TGFB1	CXCR4	0.84507		CXCL9	CXCR3	0.73102		APP	CD74	0.807249		LGALS1	ITGB1	0.742482
LGALS1	ITGB1	0.759182		CD48	CD2	0.832383		CD14	ITGB2	0.724503		CD14	ITGA4	0.806863		VCAN	CD44	0.736487
UBA52	TGFBR2	0.756755		SPP1	CD44	0.828083		SPP1	CD44	0.722698		CD14	ITGB1	0.805237		CALM3	SELL	0.736473
UBC	TGFBR2	0.750146		CD14	ITGB2	0.826853		CD48	CD2	0.718278		TGFB1	CXCR4	0.800195		TGFB1	CXCR4	0.731612
MRC1	PTPRC	0.748976		CALM3	SELL	0.824305		SPP1	ITGB1	0.712325		UBA52	TGFBR2	0.799679		SPP1	ITGB1	0.724735
TGFB1	CXCR4	0.748487		UBB	TGFBR2	0.820102		RPS27A	TGFBR2	0.708123		F13A1	ITGA4	0.795773		FN1	CD44	0.717432
ICAM1	IL2RG	0.744077		APOE	SORL1	0.80822		B2M	TFRC	0.699052		F13A1	ITGB1	0.794077		TIMP1	CD63	0.712008
HBEGF	CD44	0.743505		CD59	CD2	0.806898		APP	CD74	0.698544		GNAI2	CXCR3	0.783826		UBC	TGFBR2	0.711406
CD59	CD2	0.742835		ICAM1	IL2RG	0.806872		APOE	LDLR	0.694754		UBC	TGFBR2	0.778224		HBEGF	CD44	0.711082
CXCL12	CXCR4	0.740531		CD58	CD2	0.804015		LGALS3BP	ITGB1	0.694623		CD48	CD2	0.777644		CD59	CD2	0.710076
UBB	TGFBR2	0.732962		GNAI2	CXCR3	0.801276		CD14	ITGA4	0.684999		CD59	CD2	0.768251		SPP1	ITGA4	0.708238
ICAM1	ITGB2	0.721726		CD14	ITGB1	0.790829		UBC	TGFBR2	0.684305		IL18	CD48	0.75788		MMP9	CD44	0.702477
C3	IFITM1	0.699651		APP	CD74	0.788148		CXCL10	CXCR3	0.683955		PLAU	ITGB2	0.756874		B2M	TFRC	0.698915
DUSP18	RPSA	0.694342		IL18	CD48	0.786644		C3	IFITM1	0.682776		LYZ	ITGAL	0.755851		CD58	CD2	0.688655
C3	ITGB2	0.693654		FN1	CD44	0.785046		TGFB1	CXCR4	0.678472		HBEGF	CD82	0.7533		UBB	TGFBR2	0.686866
CD58	CD2	0.693638		SPP1	ITGB1	0.782842		MMP9	CD44	0.675718		B2M	KLRD1	0.736516		THBS1	CD47	0.684849
PSEN1	CD44	0.679619		SELPLG	SELL	0.779947		ICAM1	ITGB2	0.66961		UBB	TGFBR2	0.734416		SPP1	S1PR1	0.682561
VCAN	CD44	0.665016		HBEGF	CD44	0.7759		UBA52	TGFBR2	0.667939		RPS27A	LDLR	0.733866		APOE	SORL1	0.673612
CD14	ITGA4	0.654165		C3	ITGB2	0.775694		CD58	CD2	0.667621		SELPLG	ITGB2	0.72938		CD14	ITGB1	0.6685
CD86	CD28	0.649013		CXCL10	CXCR3	0.774189		GNAI2	CXCR3	0.663856		TGFB1	ITGB1	0.727135		IL18	CD48	0.667363
ICAM1	SPN	0.645032		CALM1	FAS	0.769951		FN1	ITGA4	0.660463		UBA52	LDLR	0.712809		VCAN	ITGB1	0.653864
TIMP1	CD63	0.642912		HBEGF	CD82	0.763084		IL18	CD48	0.659162		TIMP2	ITGB1	0.712635		THBS1	ITGB1	0.651939
HGF	CD44	0.640661		SELPLG	ITGB2	0.762864		APOE	SORL1	0.658675		THBS1	ITGA4	0.703431		CD14	ITGA4	0.650259
MMP9	CD44	0.640583		PLAU	ITGB2	0.761967		UBB	TGFBR2	0.656279		TGFB1	TGFBR2	0.7027		CD14	ITGB2	0.649849
LGALS3BP	ITGB1	0.63906		CD14	ITGA4	0.760195		TNFSF13	TNFRSF14	0.655414		THBS1	ITGB1	0.701257		GNAI2	S1PR4	0.638338
B2M	TFRC	0.63574		TNFSF13	TNFRSF14	0.758535		RPS27A	LDLR	0.655064		CALM1	FAS	0.697664		VCAN	ITGA4	0.635257
RPS27A	TGFBR1	0.632583		ICAM3	ITGB2	0.754226		CCL5	CXCR3	0.654171		APOE	LDLR	0.696093		THBS1	ITGA4	0.633287
CALM3	SELL	0.631524		ICAM1	ITGB2	0.752738		HBEGF	CD82	0.65136		B2M	TFRC	0.694552		FN1	ITGB1	0.631821
CCL3	CCR5	0.626074		TIMP1	CD63	0.751899		TGFB1	ITGB1	0.650058		ICAM1	SPN	0.693434		MRC1	PTPRC	0.630696
ADAM17	ITGB1	0.625747		SPP1	ITGA4	0.751406		CALM1	SELL	0.641749		VCAN	CD44	0.692407		RPS27A	RIPK1	0.624351
GNAI2	CXCR3	0.623859		TGFB1	TGFBR2	0.744979		HBEGF	CD44	0.639529		ICAM1	ITGAL	0.692331		APP	CD74	0.623919
ICAM1	ITGAL	0.620167		TGFB1	ITGB1	0.744457		SPP1	ITGA4	0.634329		TIMP1	CD63	0.692312		FN1	ITGA4	0.612731
SELPLG	ITGB2	0.61936		MRC1	PTPRC	0.742416		UBC	LDLR	0.629183		THBS1	CD47	0.691904		CD86	CTLA4	0.612368
SELPLG	SELL	0.618979		LYZ	ITGAL	0.740313		MMP9	ITGB2	0.626487		CXCL10	CXCR3	0.691441		CALM1	FAS	0.609406
CD55	ADGRE5	0.617215		LGALS3BP	ITGB1	0.735655		TIMP2	ITGB1	0.62503		TNFSF13	TNFRSF14	0.687173		B2M	KLRD1	0.608949
UBA52	TGFBR1	0.609061		FN1	ITGB1	0.732142		PLAU	ITGB1	0.624188		UBC	LDLR	0.685707		VEGFA	ITGB1	0.606244
CALM1	FAS	0.605476		RPS27A	SMAD3	0.730594		HSPA8	LDLR	0.618701		SPP1	CD44	0.684975		UBA52	RIPK1	0.605645
UBC	TGFBR1	0.600556		B2M	TFRC	0.717223		MRC1	PTPRC	0.618662		PLAU	ITGB1	0.6847		ZG16B	CXCR4	0.602824
APOE	SORL1	0.595472		PLAU	ITGB1	0.717063		CALM1	FAS	0.612864		ADAM9	ITGB1	0.683554		LYZ	ITGAL	0.602148
ICAM3	ITGB2	0.592425		CCL5	CXCR3	0.717019		CXCL16	CXCR6	0.611635		C3	IFITM1	0.67137		ICAM1	IL2RG	0.597723
COL1A2	CD44	0.589873		SPP1	S1PR1	0.716441		UBA52	LDLR	0.611582		HSPA8	LDLR	0.668927		MMP9	ITGB2	0.594926
GNAI2	S1PR4	0.589017		CXCL9	CXCR3	0.713545		CALM2	SELL	0.608324		CALM1	SELL	0.66456		GNAI2	S1PR1	0.591725
VCAN	SELL	0.585436		DUSP18	RPSA	0.713502		RPS27A	RIPK1	0.603256		CD55	ADGRE5	0.663882		B2M	KLRC1	0.57808
B2M	KLRC1	0.583332		GNAI2	S1PR1	0.712953		ICAM1	SPN	0.601428		VEGFA	ITGB1	0.662077		CD55	ADGRE5	0.575724
PLAU	ITGB2	0.582198		VCAN	SELL	0.709496		ICAM1	ITGAL	0.59955		IL10	IL10RA	0.661531		UBC	RIPK1	0.567584
UBB	TGFBR1	0.57886		CXCL16	CXCR6	0.707563		UBB	LDLR	0.599131		CALM1	PTPRA	0.659637		SELPLG	SELL	0.559276
IL7	IL7R	0.576909		UBA52	SMAD3	0.701558		PLAU	ITGB2	0.584569		ARPC5	LDLR	0.655905		CALM1	PTPRA	0.55829
TIMP2	ITGB1	0.5764		VCAN	CD44	0.701042		TIMP1	CD63	0.584244		CD58	CD2	0.6551		CD86	CD28	0.556251
LAMB2	RPSA	0.575072		CD47	SIRPG	0.700593		TNF	TNFRSF1B	0.58388		APOE	SORL1	0.654363		HBEGF	CD9	0.556155
CCL4	CCR5	0.573227		GSTP1	TRAF2	0.700043		UBC	RIPK1	0.576004		MMP9	ITGB2	0.653686		OSM	IL6ST	0.555512
PTMA	VIPR1	0.56698		FN1	ITGA4	0.696215		FN1	ITGB7	0.571583		CXCL16	CXCR6	0.651699		PSEN1	CD44	0.547122
F13A1	ITGB1	0.565675		CALM1	PTPRA	0.695045		F13A1	ITGB1	0.566973		CALM2	SELL	0.643993		UBA52	NOTCH1	0.545941
MMP9	ITGB2	0.559445		UBC	SMAD3	0.692256		FN1	CD79A	0.561785		RPS27A	SMAD3	0.643727		UBB	RIPK1	0.538743
GNAS	PTGDR	0.557284		GNAI2	S1PR4	0.690837		UBA52	RIPK1	0.557653		GNAI2	S1PR4	0.642314		LPL	CD44	0.536803
LRPAP1	SORL1	0.547206		LRPAP1	SORL1	0.689848		CD86	CTLA4	0.550819		MMP9	CD44	0.639528		LRPAP1	SORL1	0.534919
HBEGF	CD82	0.546908		IL15	IL2RG	0.685919		ARPC5	LDLR	0.549952		RPS27A	RIPK1	0.636251		THBS1	ITGA6	0.531669
CXCL16	CXCR6	0.546186		TIMP2	ITGB1	0.680499		UBB	RIPK1	0.544761		PSEN1	CD44	0.636028		TIMP2	ITGB1	0.53039
ZG16B	CXCR4	0.542892		RPS27A	RIPK1	0.67167		UBA52	NOTCH1	0.542265		GNAI2	CCR5	0.635079		GNAI2	F2R	0.528559
IL15	IL2RG	0.540012		FN1	ITGB7	0.666632		CALM3	SELL	0.540447		LGALS3BP	ITGB1	0.63503		TNFSF13B	TNFRSF13C	0.515317
COL1A1	CD44	0.538481		RPS27A	ADRB2	0.664233		SELPLG	ITGB2	0.538169		GNAI2	ADCY7	0.634619		DUSP18	RPSA	0.510044
RPS27A	LDLR	0.534142		PTMA	VIPR1	0.664003		IL15	IL2RG	0.534753		UBB	LDLR	0.63226		FN1	ITGA6	0.509826
GNAI2	S1PR1	0.525588		CXCL12	CXCR4	0.662279		TNFSF13	FAS	0.532236		CALM3	SELL	0.631303		CD14	RIPK1	0.507564
IL16	CD4	0.523255		CALM1	KCNN4	0.662161		DUSP18	RPSA	0.53155		CCL13	CXCR3	0.630522		THBS1	TNFRSF11B	0.505397
ICAM2	ITGB2	0.522697		CALM1	CRHR1	0.659789		CCL3	CCR4	0.525501		CXCL9	CXCR3	0.630437		HBEGF	CD82	0.504956
LILRB4	LAIR1	0.514216		TNFSF13	FAS	0.657385		CCL3	CCR5	0.524943		VCAN	ITGA4	0.627989		MMP7	CD44	0.503087
GNAS	ADCY7	0.513792		TNFSF13	TNFRSF1A	0.655535		CD14	RIPK1	0.520731		DUSP18	RPSA	0.627984		ADAM9	ITGB1	0.500848
C3	CD46	0.512785		CCL3	CCR4	0.65374		CXCL12	CXCR4	0.520258		VCAN	ITGB1	0.625556		UBA52	EGFR	0.500624
VCAN	ITGB1	0.511189		CYR61	ITGB2	0.652057		TNF	TRADD	0.520243		CD86	CTLA4	0.624872		FN1	ITGB7	0.49744
UBA52	LDLR	0.509207		ICAM2	ITGB2	0.649851		APOE	LRP8	0.513943		ICAM4	ITGB2	0.6218		ICAM1	ITGB2	0.497035
PLAU	ITGB1	0.507455		CD86	CD28	0.64802		GSTP1	TRAF2	0.513609		CXCL12	CXCR4	0.62115		GNAI2	CXCR3	0.495459
TNF	TNFRSF1B	0.504437		PSEN1	CD44	0.646324		TGFB1	TGFBR2	0.509197		SPP1	ITGA4	0.619855		CXCL16	CXCR6	0.494075
GNAI2	ADCY7	0.503016		UBB	SMAD3	0.642634		C3	ITGB2	0.506884		ACTR2	LDLR	0.619536		ADAM17	ITGB1	0.493065
ADAM28	ITGA4	0.500626		UBA52	RIPK1	0.639419		ADAM17	ITGB1	0.505931		UBA52	SMAD3	0.619239		LGALS9	HAVCR2	0.492688
UBC	LDLR	0.500313		TNFSF10	TNFRSF10A	0.638675		RPS27A	SMAD3	0.504202		SPP1	ITGB1	0.617402		HSP90AA1	EGFR	0.486911
APP	CD74	0.497631		VCAN	ITGB1	0.637023		CXCL11	CXCR3	0.499629		RPS27A	ADRB2	0.616137		TGFB1	ITGB1	0.483527
TGFB1	ITGB1	0.496653		UBA52	ADRB2	0.631651		CCL20	CXCR3	0.494175		CCL3	CCR5	0.614912		FN1	TNFRSF11B	0.483519
RPS27A	ADRB2	0.494927		ICAM1	SPN	0.631528		CALR	ITGAV	0.493459		UBA52	RIPK1	0.611559		FN1	PLAUR	0.478588
ICOSLG	ICOS	0.493291		UBC	RIPK1	0.629204		PSEN1	CD44	0.492994		OSM	IL6ST	0.60294		TGFB1	TGFBR2	0.473315
VEGFA	ITGB1	0.487693		ADAM15	ITGB1	0.626022		CD47	SIRPG	0.491529		ICAM2	ITGB2	0.602547		CALM2	ABCA1	0.468226
CXCL12	ITGB1	0.4862		CALM1	PLPP6	0.625444		CCL4	CCR5	0.49054		GNAS	ADCY7	0.600143		LGALS3BP	ITGB1	0.46676
HGF	ITGB1	0.484322		UBC	ADRB2	0.621346		TGM2	ITGB1	0.488708		CCL2	CCR5	0.598489		CALM2	PLPP6	0.462571
IL7	IL2RG	0.483492		IL16	CD4	0.620374		CD55	ADGRE5	0.488589		C3	ITGB2	0.598477		ICAM1	SPN	0.454931
ICAM4	ITGB2	0.482529		LILRB4	LAIR1	0.618456		CXCL12	ITGB1	0.488405		CD14	RIPK1	0.591214		PLAU	ITGB1	0.452649
UBB	LDLR	0.477906		C3	CD46	0.616551		LRPAP1	LDLR	0.484356		UBA52	ADRB2	0.590957		CALM1	ABCA1	0.451133
ICAM3	ITGAL	0.477819		MMP9	CD44	0.616422		ADAM15	ITGB1	0.481913		RPS27A	TGFBR1	0.590804		CALM2	EGFR	0.449432
CALM1	PTPRA	0.475179		F13A1	ITGB1	0.615891		TNFSF13	TNFRSF1A	0.478636		UBC	SMAD3	0.588405		CALM1	PLPP6	0.445512
CXCL12	CD4	0.474357		MDK	ITGB1	0.612051		F13A1	ITGA4	0.478424		CD86	CD28	0.588021		CXCL10	CXCR3	0.444844
CALM2	KCNQ1	0.472357		TNF	TNFRSF1B	0.610465		UBC	SMAD3	0.476055		PECAM1	CD38	0.584875		IL10	IL10RA	0.444515
UBA52	ADRB2	0.469976		CALM1	VIPR1	0.60916		COL1A1	CD44	0.475751		IL15	IL2RG	0.582947		CALM1	KCNN4	0.442288
OSM	IL6ST	0.469558		ADAM17	ITGB1	0.60893		VEGFA	ITGB1	0.473748		UBA52	NOTCH1	0.581242		IL15	IL2RG	0.441086
C3	CD81	0.46951		B2M	KLRD1	0.605728		GNAI2	S1PR4	0.472674		UBC	RIPK1	0.580525		TNFSF10	TNFRSF11B	0.441068
SPP1	CD44	0.465614		TNF	TRADD	0.605115		COL6A1	ITGB1	0.467779		CCL4	CCR5	0.576411		TGM2	ITGB1	0.436018
HSPA8	LDLR	0.464848		RPS27A	LDLR	0.604767		COL1A1	ITGB1	0.463004		TGFB1	TGFBR3	0.575846		AREG	EGFR	0.434282
CCL2	CCR2	0.46466		CTGF	ITGB2	0.604223		CALM1	ABCA1	0.462256		GNAI2	F2R	0.574443		ANXA1	EGFR	0.433017
LPL	CD44	0.46408		MMP9	ITGB2	0.60304		CALM1	KCNN4	0.46157		LAMB2	RPSA	0.573565		CALM1	EGFR	0.432468
GNAI2	CCR5	0.46354		LTB	TNFRSF1A	0.602082		CXCL10	SDC4	0.460775		CD47	SIRPG	0.568299		PLAU	ITGB2	0.43217
UBC	ADRB2	0.461122		HSPA8	ADRB2	0.601928		HSP90AA1	EGFR	0.459609		TNFSF13	FAS	0.566716		PTMA	VIPR1	0.431576
ITGB2	THY1	0.458798		CALM2	PLPP6	0.601092		RPS27A	TGFBR1	0.458275		UBA52	TGFBR1	0.565136		RPS27A	SMAD3	0.430337
CCL19	CCR7	0.458575		OSM	IL6ST	0.597594		ADAM9	ITGB1	0.457593		ADAM15	ITGB1	0.564504		CD80	CTLA4	0.427866
UBA52	NOTCH1	0.458166		VCAN	ITGA4	0.595389		UBA52	SMAD3	0.457453		ADAM28	ITGA4	0.562619		COL1A1	CD44	0.422534
CCL3	CCR4	0.457708		CCL2	CCR4	0.594458		PTMA	VIPR1	0.455345		IL10	SIRPG	0.561523		ADAM28	ITGA4	0.420477
CCL20	CCR6	0.456762		CKLF	CCR4	0.591255		CD86	CD28	0.453425		UBC	ADRB2	0.559463		MDK	ITGB1	0.419718
B2M	KLRC2	0.455958		CXCL13	CXCR3	0.589797		CALM1	PTPRA	0.453102		GSTP1	TRAF2	0.548925		C3	ITGB2	0.419412
CD86	CTLA4	0.452634		CD55	ADGRE5	0.589473		B2M	LILRB1	0.452644		LRPAP1	LDLR	0.541931		APOE	LRP8	0.418565
CCL20	CXCR3	0.448827		ICAM3	ITGAL	0.588616		MDK	ITGB1	0.452128		HSPA8	ADRB2	0.54046		CXCL12	CXCR4	0.418527
CCL2	CCR5	0.444345		THBS1	ITGB1	0.587902		LAMB2	RPSA	0.451987		TNF	TNFRSF1B	0.540351		TGM2	ITGA4	0.416158
ADAM9	ITGB1	0.444145		GNAI2	F2R	0.58727		ACTR2	LDLR	0.451109		LILRB4	LAIR1	0.53927		CD47	SIRPG	0.41336
CALM1	KCNN4	0.443339		ICAM1	ITGAL	0.586675		CXCL12	CXCR3	0.448618		CCL3	CCR4	0.538641		UBA52	SMAD3	0.411083
TGFB1	TGFBR2	0.441655		ADAM9	ITGB1	0.583804		IL7	IL2RG	0.448074		ICAM4	ITGA4	0.536792		COL1A2	CD44	0.407106
CXCL10	CXCR3	0.439831		VEGFA	ITGB1	0.582744		HMGB1	SDC1	0.447348		LGALS9	HAVCR2	0.536088		SPP1	ITGAV	0.406405
UBB	ADRB2	0.438929		UBB	RIPK1	0.575647		ICAM2	ITGB2	0.446331		IL18	IL18R1	0.535579		SELPLG	ITGB2	0.401339
CXCL12	CXCR3	0.437205		F13A1	ITGA4	0.573455		FN1	PLAUR	0.445389		ICAM4	ITGB1	0.534205		MDK	ITGA4	0.400074
CD47	SIRPG	0.436787		ARPC5	ADRB2	0.571286		UBB	SMAD3	0.444549		UBC	TGFBR1	0.533223		ICAM3	ITGB2	0.39802
THBS1	ITGB1	0.435593		THBS1	CD47	0.570931		LRPAP1	SORL1	0.443335		ADAM17	ITGB1	0.53043		RPS27A	ADRB2	0.393482
COL1A2	ITGB1	0.431061		TGM2	ITGB1	0.570528		ITGB2	THY1	0.442099		UBB	SMAD3	0.529759		TNFSF10	TNFRSF10B	0.39101
IL1B	ADRB2	0.4302		UBA52	LDLR	0.570149		PLTP	ABCA1	0.440452		CXCL12	CXCR3	0.529422		TNFSF10	TNFRSF10A	0.389745
F13A1	ITGA4	0.428477		MDK	ITGA4	0.569488		FN1	ITGA5	0.439983		ARPC5	ADRB2	0.525966		CD22	PTPRC	0.388767
HSPA8	ADRB2	0.426067		FN1	ITGA6	0.568284		SPP1	S1PR1	0.43373		CXCL12	ITGB1	0.52175		FN1	ITGA2	0.388178
CALM1	KCNQ1	0.424442		UBB	ADRB2	0.567435		RPS27A	ADRB2	0.433642		UBB	RIPK1	0.521668		VCAN	EGFR	0.386599
DUSP18	ITGB1	0.424327		RPS27A	TGFBR1	0.564497		TNFSF10	TNFRSF10A	0.432816		CCL2	CCR4	0.521495		PSAP	LRP1	0.386417
CALM1	VIPR1	0.424172		APOE	LDLR	0.563786		UBC	TGFBR1	0.430466		ICAM3	ITGB2	0.52103		LAMB2	RPSA	0.383874
IL10	SIRPG	0.422253		UBC	LDLR	0.559324		CCL5	SDC4	0.427562		IL1B	ADRB2	0.51794		ICAM2	ITGB2	0.383284
VCAM1	ITGB2	0.416633		HGF	CD44	0.557296		CALM2	ABCA1	0.427036		FN1	CD44	0.51569		CALM1	OPRM1	0.380813
COL9A2	ITGB1	0.416579		ADAM28	ITGA4	0.552164		SELPLG	SELL	0.424648		IL7	IL2RG	0.51502		ADAM9	ITGA6	0.378168
RPS27A	SMAD3	0.415941		GNAS	CRHR1	0.55145		COL1A2	CD44	0.424165		MDK	ITGA4	0.515008		F13A1	ITGB1	0.378034
VCAM1	EZR	0.409983		IL7	IL7R	0.549927		FN1	ITGAV	0.423592		MDK	ITGB1	0.51241		UBA52	ADRB2	0.374792
RPS27A	RIPK1	0.40998		CXCL11	CXCR3	0.547861		LAMA2	RPSA	0.423532		COL1A1	CD44	0.510021		CALM2	KCNQ1	0.374442
ICAM4	ITGB1	0.408084		CD22	PTPRC	0.546097		COL6A2	ITGB1	0.421076		CCL5	CXCR3	0.505141		UBC	SMAD3	0.373664
ICAM2	ITGAL	0.408074		CALR	ITGAV	0.544896		CCL13	CXCR3	0.420422		GNAS	PTGDR	0.50404		CD80	CD28	0.372413
CCL5	CXCR3	0.408069		THBS1	ITGA4	0.54466		B2M	HFE	0.419257		IL7	IL7R	0.501837		FN1	ITGB8	0.372194
LUM	ITGB1	0.4066		CXCL12	CXCR3	0.543731		IL7	IL7R	0.419089		UBB	ADRB2	0.500195		GNAI2	EGFR	0.371896
ARPC5	LDLR	0.404885		HSPA8	LDLR	0.539085		VCAN	CD44	0.417605		TNFSF13	TNFRSF1A	0.496935		FABP5	RXRA	0.371374
IL10	IL10RA	0.40206		LAMB2	RPSA	0.535787		GNAI2	S1PR1	0.417522		SELPLG	SELL	0.496071		ADAM15	ITGB1	0.370589
COL14A1	CD44	0.399186		TGFB1	SMAD3	0.535388		GNAI2	CCR5	0.414706		TGFB1	CD109	0.495378		CXCL9	CXCR3	0.366963
PSAP	LRP1	0.398504		GNAI2	ADCY7	0.533058		UBA52	ACVR1	0.413161		COL1A2	CD44	0.494855		GNAI2	CAV1	0.366123
RPS27A	ERBB2	0.397671		IL16	KCNA3	0.531122		UBA52	TGFBR1	0.412243		LRPAP1	SORL1	0.494408		CALM3	ABCA1	0.366013
HBEGF	CD9	0.39405		UBA52	ACVR1	0.530571		SPP1	ITGA5	0.411987		TGFB1	SMAD3	0.490556		PODXL	SELL	0.363318
UBA52	SMAD3	0.391882		CD14	RIPK1	0.530105		COL1A2	ITGB1	0.411715		GNAI2	S1PR1	0.489413		CALM3	PLPP6	0.360755
GSTP1	TRAF2	0.391465		UBA52	TGFBR1	0.529098		OSM	IL6ST	0.407823		PLAU	PLAUR	0.488815		GSTP1	TRAF2	0.359751
GNAI2	F2R	0.389705		CD86	CTLA4	0.528652		UBC	ADRB2	0.406207		APOE	LRP8	0.48679		F13A1	ITGA4	0.359132
UBA52	RIPK1	0.386038		GNAS	ADCY7	0.527147		ADAM28	ITGA4	0.406111		ACTR2	ADRB2	0.486613		CALM1	KCNQ1	0.358465
GNAS	VIPR1	0.38495		TGM2	ITGA4	0.52693		VCAN	ITGB1	0.405212		CCL2	CCR2	0.481215		HBEGF	EGFR	0.356916
UBC	SMAD3	0.383436		COL1A2	CD44	0.526747		EBI3	IL27RA	0.405121		CCL18	C14orf1	0.481064		EREG	EGFR	0.356244
COL3A1	ITGB1	0.380848		LPL	CD44	0.522575		CCL5	CCR4	0.404823		CCL3	CCR1	0.480334		CCL20	CXCR3	0.354995
COL1A1	ITGB1	0.380663		CCL5	CCR4	0.52049		CCL2	CCR4	0.404805		PTDSS1	JMJD6	0.478846		CCL19	CCR7	0.350525
HSP90AA1	ERBB2	0.379511		DUSP18	ITGB1	0.518234		ZG16B	CXCR4	0.404743		IL18	IL18RAP	0.478515		FYN	SPN	0.350024
UBC	RIPK1	0.377639		UBC	TGFBR1	0.518113		CCL19	CXCR3	0.404433		CXCL11	CXCR3	0.477731		CALM3	EGFR	0.348632
VCAN	ITGA4	0.375773		COL1A1	CD44	0.517965		CCL5	CCR5	0.404284		ICOSLG	ICOS	0.474866		FN1	NT5E	0.348117
UBA52	ERBB2	0.373992		CCL20	CXCR3	0.516394		CCL2	CCR5	0.404266		UBB	TGFBR1	0.473746		IL6	IL6ST	0.34725
TNF	TRADD	0.371904		UBA52	NOTCH1	0.513524		UBA52	EGFR	0.40374		ICAM1	ITGAM	0.473227		ICAM1	IL2RA	0.347215
IL15	IL2RB	0.371333		CXCL12	ITGB1	0.51157		TGM2	ITGA4	0.401061		UBA52	ACVR1	0.472636		CCL5	CXCR3	0.346937
ICAM4	ITGAL	0.369889		SPP1	ITGA5	0.507739		UBB	TGFBR1	0.399675		TNFSF12	TNFRSF25	0.472319		UBB	SMAD3	0.346774
UBA52	ACVR1	0.369287		CALM3	PLPP6	0.507688		RPS27A	FGFR2	0.399197		TNFSF10	TNFRSF10A	0.471558		CALM1	VIPR1	0.344784
ARPC5	ADRB2	0.367669		ARPC5	LDLR	0.507562		ICAM4	ITGB1	0.395979		ICAM5	ITGB2	0.471445		CXCL11	CXCR3	0.344369
TNF	TNFRSF1A	0.366431		TNF	TNFRSF1A	0.505941		SPP1	ITGAV	0.395902		TNF	TRADD	0.46905		CALR	ITGAV	0.342966
VCAM1	MSN	0.366247		IL7	IL2RG	0.505115		HSPA8	ADRB2	0.395477		VCAN	SELL	0.46659		CKLF	CCR4	0.342868
C1QB	LRP1	0.36599		IL10	SIRPG	0.504344		APOE	LRP1	0.393481		IL18	IL18BP	0.46642		PTDSS1	JMJD6	0.341126
UBC	ERBB2	0.3657		UBB	LDLR	0.503637		CCL18	C14orf1	0.392437		IL16	CD4	0.465224		VEGFA	EGFR	0.339361
EBI3	IL27RA	0.364498		TNFSF14	TNFRSF14	0.501804		UBA52	ADRB2	0.388312		CCL20	CXCR3	0.464218		C1QA	CR1	0.338938
UBB	SMAD3	0.362466		GNAS	VIPR1	0.49699		TNF	TNFRSF1A	0.386943		PVR	CD96	0.46365		UBC	ADRB2	0.338776
TNFSF12	TNFRSF25	0.35813		APOE	SCARB1	0.495438		CALM1	EGFR	0.385605		IL16	KCNA3	0.463567		CALM2	KCNQ5	0.337257
CCL3	ACKR2	0.357386		IL10	IL10RA	0.494616		CALM1	VIPR1	0.379032		CCL2	CCR1	0.463182		IL10	SIRPG	0.333847
UBB	RIPK1	0.356803		ZG16B	CXCR4	0.490439		ICAM1	IL2RA	0.378763		EBI3	IL27RA	0.461856		COL1A1	ITGB1	0.330904
SEMA4A	PLXND1	0.35461		LUM	ITGB1	0.489285		UBB	ADRB2	0.376006		CCL8	CCR5	0.460049		ICOSLG	ICOS	0.330064
CCL8	CCR2	0.354474		CALM1	MYLK	0.487651		APOE	VLDLR	0.375705		THBS1	ITGA6	0.458452		APOE	LRP1	0.329929
THBS1	CD47	0.352819		IL1B	ADRB2	0.487467		ICAM2	ITGAL	0.373241		HGF	CD44	0.45658		C1QB	LRP1	0.329208
CFH	SELL	0.350524		EBI3	IL27RA	0.486485		UBC	FGFR2	0.372508		GNAI2	CAV1	0.4542		IL10	IL10RB	0.327108
C1QA	CR1	0.349642		SPON2	ITGB2	0.485587		IL18	IL18R1	0.37188		CXCL12	CD4	0.452628		LILRB4	LAIR1	0.326764
ADAM15	ITGB1	0.349307		HGF	ITGB1	0.485104		C1QB	LRP1	0.36944		TGFB1	ENG	0.451102		CFH	SELL	0.325271
CD14	RIPK1	0.347433		CD80	CD28	0.484554		PSAP	LRP1	0.368539		ICAM4	ITGAL	0.451043		IL18	IL18R1	0.324477
VCAM1	ITGB1	0.345565		ICAM4	ITGB2	0.482992		GNAI2	ADCY7	0.368124		CCL13	CCR5	0.450271		GNAI2	OPRM1	0.323354
UBB	ERBB2	0.345157		PTDSS1	JMJD6	0.482804		C3	CD46	0.36788		IL10	IL10RB	0.446379		ICAM1	ITGAL	0.322921
IL1B	IL1RAP	0.341997		CD70	CD27	0.481862		VCAM1	ITGB1	0.367225		FN1	ITGA4	0.443982		CALM1	KCNQ5	0.32205
TNFSF10	TNFRSF10A	0.341435		IL18	IL18BP	0.480296		LILRB4	LAIR1	0.367168		DUSP18	ITGB1	0.442525		TNFSF13B	TNFRSF17	0.321911
IL10	IL10RB	0.339028		ACTR2	ADRB2	0.478375		MDK	ITGA4	0.366341		EBI3	IL6ST	0.442121		TNF	TNFRSF1B	0.320608
ACTR2	LDLR	0.338252		TNFSF12	TNFRSF25	0.47831		TNF	RIPK1	0.366052		FN1	ITGB1	0.441416		CCL3	CCR4	0.320552
CKLF	CCR4	0.337778		GNAS	PTGDR	0.476675		TNFSF15	TNFRSF25	0.360949		CCL4	CCR1	0.440618		COL1A2	ITGB1	0.316985
CCL8	CCR5	0.335953		TGFB1	TGFBR3	0.475058		CALM3	ABCA1	0.360755		ADAM9	ITGA6	0.437894		ITGB2	THY1	0.31695
PROC	ITGB2	0.334564		B2M	HFE	0.475027		FN1	ITGA6	0.360055		TNFSF10	TNFRSF10B	0.436332		GNAI2	IGF1R	0.31573
CCL19	CXCR3	0.334523		VCAM1	ITGB2	0.473225		GNAS	ADCY7	0.359456		COL1A1	ITGB1	0.435829		THBS1	CD36	0.314404
CALM2	KCNQ3	0.333532		COL9A2	ITGB1	0.473109		DUSP18	ITGB1	0.35914		TGFB1	TGFBR1	0.434855		VCAN	SELP	0.314364
CALM2	MYLK	0.332717		PROC	ITGB2	0.472578		VCAM1	EZR	0.359065		B2M	KLRC1	0.432218		SLPI	CD4	0.314064
CALM2	INSR	0.331287		TGFB1	ENG	0.471865		CCL20	CCR6	0.358885		ICAM2	ITGAL	0.431051		UBB	ADRB2	0.313142
IL16	CCR5	0.329858		B2M	KLRC1	0.471205		ICAM4	ITGB2	0.357082		TGM2	ITGA4	0.430416		ARPC5	ADRB2	0.312401
NAMPT	INSR	0.323721		BTLA	CD247	0.470974		UBA52	FGFR2	0.355208		PLAU	IGF2R	0.429749		CALM1	TRPC3	0.312205
COL18A1	ITGB1	0.322555		IL18	IL18R1	0.466855		CCL5	SDC1	0.354549		TGM2	ITGB1	0.427868		COL6A1	ITGB1	0.309904
PLAU	PLAUR	0.320197		CCL19	CCR7	0.466568		ICAM3	ITGB2	0.354349		APP	NCSTN	0.426858		RTN4	GJB2	0.308987
SPON2	ITGB2	0.32012		ICAM2	ITGAL	0.463901		GNAI2	F2R	0.353924		CALM1	CRHR1	0.426751		FN1	ITGAV	0.308556
COL6A1	ITGB1	0.317647		TNFSF10	TNFRSF10D	0.463739		CALM2	EGFR	0.352399		ICAM1	CAV1	0.42641		LAMB3	ITGB1	0.307581
GNAI2	CAV1	0.315691		UBB	TGFBR1	0.462225		RPS19	C5AR1	0.350968		CALR	ITGA3	0.424136		PLAU	PLAUR	0.306675
IGF1	IGF2R	0.314876		CALM2	MYLK	0.462046		IL10	IL10RA	0.350408		COL1A2	ITGB1	0.420973		HSP90B1	TLR1	0.304902
SPP1	ITGB1	0.314594		CXCL12	CD4	0.459191		PDCD1LG2	PDCD2	0.348722		CALM1	KCNN4	0.419257		MDK	ITGA6	0.304776
COL6A2	ITGB1	0.313269		NUCB2	ERAP1	0.456552		HGF	CD44	0.348458		PLAU	ITGA5	0.418415		GNAI2	CCR5	0.30361
APOE	LDLR	0.311916		SPP1	ITGAV	0.456249		VCAM1	MSN	0.34497		CALR	ITGAV	0.410673		GNAI2	ADCY7	0.30361
TNFSF13B	TNFRSF13C	0.310213		COL1A2	ITGB1	0.45445		UBB	FGFR2	0.343363		SPTAN1	PTPRA	0.402869		CALR	LRP1	0.302608
CCL4	ACKR2	0.308508		PODXL2	SELL	0.450007		HBEGF	CD9	0.34305		COL6A1	ITGB1	0.401238		HMGB1	THBD	0.301105
THBS1	ITGA4	0.307601		HBEGF	CD9	0.449552		ADAM12	ITGB1	0.341541		PDCD1LG2	PDCD2	0.400608		VCAN	TLR1	0.300495
PTDSS1	JMJD6	0.307391		EBI3	IL6ST	0.447818		COL3A1	ITGB1	0.340045		COL6A2	ITGB1	0.40024		INHBA	ACVR2A	0.300201
LAMB2	ITGB1	0.305136		COL1A1	ITGB1	0.445738		ANXA1	EGFR	0.338495		AGRN	ITGB1	0.399609		TIMP3	ADAM17	0.299487
ICAM1	CAV1	0.304523		C3	CD81	0.442202		CCL19	CCR7	0.338102		ZG16B	CXCR4	0.397977		IL1B	IL1RAP	0.297675
ACTR2	ADRB2	0.304032		CALM1	KCNQ1	0.440964		HGF	ITGB1	0.336929		IGF1	IGF2R	0.397183		C3	CD81	0.294317
PDGFB	S1PR1	0.302027		FABP5	RXRA	0.440591		CD80	CTLA4	0.336196		ADA	DPP4	0.391166		HSP90B1	LRP1	0.294261
C3	C3AR1	0.301738		FN1	ITGA5	0.43885		APOC1	VLDLR	0.336181		IL15	IL2RB	0.388802		COL3A1	ITGB1	0.292001
PSEN1	NCSTN	0.300647		PDGFB	S1PR1	0.438229		IL18	IL18BP	0.335561		LAMB2	ITGB1	0.387439		VCAM1	EZR	0.289907
FYN	SPN	0.299596		COL3A1	ITGB1	0.436244		TNF	TRAF2	0.334396		ADAM10	NOTCH1	0.387137		EBI3	IL6ST	0.28981
PLAT	ITGB2	0.298177		FYN	SPN	0.43514		CALR	TSHR	0.33396		TGFB1	CAV1	0.386769		TNF	TRADD	0.28873
CALM2	PDE1B	0.2962		MDK	ITGA6	0.431747		ARPC5	ADRB2	0.330062		OMG	TNFRSF1B	0.385514		THBS1	LRP1	0.288199
IL18	IL18RAP	0.296097		APP	NCSTN	0.430145		LGALS3BP	VANGL1	0.330039		C3	CD46	0.385133		GNAS	ADCY7	0.287059
MADCAM1	CD44	0.294473		PLAU	IGF2R	0.425492		CALM1	HMMR	0.329993		APOE	SCARB1	0.384975		CCL7	CXCR3	0.286725
EBI3	IL6ST	0.29356		ICAM4	ITGB1	0.425162		VCAM1	ITGB2	0.329611		B2M	HFE	0.384486		LRPAP1	LRP8	0.286318
HMGB1	THBD	0.293203		COL18A1	ITGB1	0.424728		TGFB1	ITGAV	0.329604		HGF	ITGB1	0.384069		VEGFA	ITGAV	0.285903
CALM1	KCNQ3	0.291908		TNF	TRAF2	0.42467		CD24	SELP	0.326438		PLAU	ITGAM	0.383133		C3	CD46	0.28394
CD22	PTPRC	0.291584		COL6A2	ITGB1	0.424545		IL10	SIRPG	0.325898		NUCB2	ERAP1	0.381348		CALM3	KCNQ1	0.281851
CALM1	MYLK	0.29115		CXCL10	SDC4	0.423142		LGALS9	HAVCR2	0.325145		CD80	CTLA4	0.37978		ACTR2	ADRB2	0.281249
HSPG2	ITGB1	0.290691		ICAM1	IL2RA	0.422239		PLAU	PLAUR	0.324497		THBS1	SDC4	0.376582		ADAM17	NOTCH1	0.280163
ICAM1	IL2RA	0.290391		PLAU	ITGA5	0.420332		VCAN	ITGA4	0.323078		VCAM1	ITGB2	0.374678		LAMA2	RPSA	0.279996
PECAM1	CD38	0.29038		LGALS9	HAVCR2	0.419648		TNFSF12	TNFRSF25	0.322994		GNAS	CRHR1	0.374134		ADAM10	NOTCH1	0.276092
CALM1	INSR	0.289822		CALR	TSHR	0.416968		FABP5	RXRA	0.321935		IL1B	IL1RAP	0.369752		HSPA8	ADRB2	0.274386
IL18	IL18R1	0.289045		BTLA	TNFRSF14	0.416167		CCL8	CCR5	0.32173		IL16	CCR5	0.36228		GNAS	VIPR1	0.274106
CCL2	CCR4	0.287301		CALM2	KCNQ1	0.41582		PLAU	ITGA5	0.319712		CXCL10	SDC4	0.358639		IL7	IL7R	0.272707
FN1	CD44	0.286715		VCAM1	ITGB1	0.415624		TGFB1	TGFBR3	0.318608		MFNG	NOTCH2	0.35736		CCL2	CCR4	0.27184
IL18	IL18BP	0.285249		PECAM1	CD38	0.415352		IL15	IL2RB	0.315203		ARF1	PLD2	0.356265		HGF	CD44	0.268099
ICAM4	ITGA4	0.284106		CCL4	CCR5	0.41508		ICAM4	ITGA4	0.314726		ICAM3	ITGAL	0.352176		ALOX5AP	ALOX5	0.267937
TGFB1	TGFBR1	0.283726		ACTR2	LDLR	0.414984		CALR	LRP1	0.314438		TNF	TNFRSF1A	0.351977		ADAM12	ITGB1	0.267458
TGFB1	TGFBR3	0.282996		CCL3	CCR5	0.414814		ICAM1	EGFR	0.310227		VCAM1	EZR	0.350532		PSEN1	NOTCH2	0.266658
CALM3	KCNQ1	0.27379		CALR	ITGA3	0.413958		AGRN	ITGB1	0.310195		SELPLG	ITGAM	0.349688		SPTAN1	PTPRA	0.265088
ADAM9	ITGA6	0.27326		VCAM1	EZR	0.412304		CD274	PDCD1	0.308966		SPP1	ITGA5	0.348371		LUM	ITGB1	0.264052
LRPAP1	LDLR	0.271224		COL6A1	ITGB1	0.411385		PTDSS1	JMJD6	0.307942		CCL8	CCR2	0.346493		ICAM1	EGFR	0.263759
TNFSF15	TNFRSF25	0.271051		CCL4	CCR8	0.410817		CYR61	ITGB2	0.30545		ICAM1	IL2RA	0.346428		CCL18	C14orf1	0.263466
ADAM17	ITGA5	0.26992		FADD	FAS	0.408185		PLAU	ITGAV	0.305359		COL3A1	ITGB1	0.344796		CD55	CR1	0.261847
CALR	LRP1	0.269917		PDCD1LG2	PDCD2	0.407981		CCL3	CCR1	0.304197		CD80	CD28	0.344125		TGFB1	TGFBR3	0.261232
SEMA7A	ITGB1	0.269026		THBS1	ITGA6	0.407244		LRPAP1	LRP8	0.303804		FN1	ITGB7	0.342696		TNFSF12	TNFRSF25	0.260985
AGRN	ITGB1	0.268407		CD40LG	ITGB2	0.406173		CALM1	PLPP6	0.303621		CALM1	PLPP6	0.342125		CCL3	CCR5	0.26092
ADAM17	NOTCH1	0.267029		LRPAP1	LDLR	0.405516		GNAI2	EGFR	0.303456		PSEN1	NOTCH2	0.338818		PDGFB	S1PR1	0.25915
HSP90B1	LRP1	0.266996		TGFB1	ITGAV	0.40408		TGFB1	SMAD3	0.303077		TNFSF15	TNFRSF25	0.338465		ICAM1	CAV1	0.258972
THBS1	ITGA6	0.266421		CCL2	CCR2	0.403462		IL1B	ADRB2	0.302822		CCL13	CCR2	0.337619		IL6	IL6R	0.258641
NUCB2	ERAP1	0.265959		ADAM9	ITGA6	0.403173		CALM1	MYLK2	0.300637		FABP5	RXRA	0.333798		PVR	CD96	0.257469
CCL5	CCR5	0.264246		FN1	CD79A	0.401646		EBI3	IL6ST	0.299987		CCL19	CXCR3	0.333417		DUSP18	ITGB1	0.257289
ADAM12	ITGB1	0.264227		IL15	IL2RB	0.399331		SERPINA1	LRP1	0.2976		TGFB1	ITGAV	0.332287		MMP9	LRP1	0.256484
PSEN1	NOTCH2	0.26185		FN1	PLAUR	0.397164		ICAM1	CAV1	0.297446		VCAM1	MSN	0.331331		CCL20	CCR6	0.25323
A2M	LRP1	0.260572		C3	C3AR1	0.395535		TGFB1	CD109	0.294798		PSEN1	NCSTN	0.330906		PVR	TIGIT	0.252845
HSP90B1	TLR1	0.260013		MFNG	NOTCH2	0.395228		CCL7	CXCR3	0.293406		CCL8	CCR1	0.330294		AGRN	ITGB1	0.252343
MFNG	NOTCH2	0.257858		CALM1	ABCA1	0.39503		CALM3	EGFR	0.291802		PVR	CD226	0.329891		CD70	CD27	0.251091
DUSP18	ITGA6	0.257534		CD34	SELL	0.394058		SERPING1	SELP	0.291606		CCL5	CCR5	0.328833		CALM3	KCNQ5	0.250184
CALM1	PDE1B	0.257436		VCAM1	MSN	0.393922		ICAM4	ITGAL	0.290927		LRPAP1	LRP8	0.328828		NID1	ITGB1	0.249199
COL6A3	ITGB1	0.254956		GNAI2	CCR5	0.393399		GNAI2	CAV1	0.290837		TIMP2	ITGA3	0.328626		IL1B	ADRB2	0.247033
APOC1	VLDLR	0.254704		CCL7	CXCR3	0.392562		GNAS	VIPR1	0.289836		TNFSF10	TNFRSF10D	0.327925		PSEN1	NOTCH1	0.246274
TNF	TRAF2	0.253592		B2M	CD1A	0.392521		LAMB2	ITGB1	0.289438		HSP90B1	TLR1	0.32432		GNAS	PTGIR	0.245701
GNAS	PTGIR	0.25327		COL6A3	ITGB1	0.392236		VCAM1	ITGA4	0.289049		CALM2	PLPP6	0.32196		TGFB1	ITGB8	0.244389
HSP90B1	ERBB2	0.249468		RPS19	C5AR1	0.391461		NUCB2	ERAP1	0.288993		CCL13	CCR1	0.321631		SERPING1	SELP	0.243107
PLAU	IGF2R	0.249303		KLRB1	CLEC2D	0.390096		CXCL12	CD4	0.28881		THBS1	ITGA3	0.316623		ICAM3	ITGAL	0.241909
HSP90B1	TLR7	0.248882		FN1	ITGAV	0.388829		ICAM3	ITGAL	0.288473		APP	CAV1	0.316118		CCL5	CCR4	0.239654
ARF1	INSR	0.248615		CCL19	CXCR3	0.38588		COL6A3	ITGB1	0.288257		COL6A3	ITGB1	0.312865		COL6A2	ITGB1	0.238956
GNAI2	ADRA2B	0.247642		GNAI2	CAV1	0.38583		CCL2	CCR2	0.286329		FADD	FAS	0.31198		PLTP	ABCA1	0.237947
TNFSF10	TNFRSF10D	0.246897		ICAM4	ITGA4	0.382772		LAMB3	ITGB1	0.285376		CALM1	MYLK	0.311197		APP	CAV1	0.236188
TNFSF13B	TNFRSF13B	0.24615		CCL2	CCR10	0.382038		HSP90B1	LRP1	0.285044		CALM3	PLPP6	0.310088		CCL4	CCR5	0.234959
PVR	CD96	0.240387		SLPI	CD4	0.382017		CALM1	CRHR1	0.28157		ICAM5	ITGAL	0.308317		TGFB1	CAV1	0.233544
COL16A1	ITGB1	0.238018		MMP7	CD44	0.382015		IL16	CD4	0.280775		CKLF	CCR4	0.307295		INHBA	TGFBR3	0.233207
TLN1	ITGB5	0.237506		APOE	LRP5	0.38124		SPP1	ITGB5	0.27949		LAMC1	ITGB1	0.30607		IL15	IL2RB	0.232489
LTB	TNFRSF1A	0.234463		SEMA7A	ITGB1	0.379776		CALM1	INSR	0.279063		SPP1	S1PR1	0.305519		TNF	RIPK1	0.230871
CD80	CD28	0.233737		IL27	IL27RA	0.3796		SERPING1	LRP1	0.277415		SPON2	ITGB2	0.304078		ICAM2	ITGAL	0.230737
PTGS2	CAV1	0.233164		PLAU	PLAUR	0.379215		CCL4	CCR1	0.27586		TNFSF14	TNFRSF14	0.303211		SERPINA1	LRP1	0.228379
VCAM1	ITGA4	0.233101		CCL17	CCR4	0.37622		FN1	ITGB6	0.275725		MFNG	NOTCH1	0.302659		THBS2	CD47	0.228195
IL16	KCNA3	0.231622		VCAM1	ITGA4	0.373567		FN1	TSHR	0.274441		ADAM15	ITGA5	0.300425		MMP12	PLAUR	0.223663
COL1A2	ITGA1	0.2312		PODXL	SELL	0.372333		CALM2	PLPP6	0.274322		PLAU	ITGA3	0.300027		SERPING1	LRP1	0.222427
SERPINA1	LRP1	0.230828		PLAU	ITGAV	0.371025		COL5A2	ITGB1	0.273895		ADAM9	ITGA3	0.298914		IL15	IL2RA	0.220279
FARP2	PLXNA3	0.230592		CALM2	ABCA1	0.370768		SEMA4A	PLXNB2	0.273416		C1QA	CD93	0.298034		FADD	FAS	0.219542
LGALS3BP	VANGL1	0.229946		CALM1	HMMR	0.370387		CALM2	MYLK2	0.271514		COL18A1	ITGB1	0.297757		CCL2	CCR5	0.218358
RTN4	RTN4R	0.229551		CALM3	MYLK	0.370196		LUM	ITGB1	0.271292		VCAM1	ITGA4	0.29693		INHBA	ACVR1B	0.21719
VCAM1	ITGB7	0.229142		HSP90B1	TLR1	0.368657		FN1	ITGA8	0.268174		C1QA	CR1	0.296485		VCAM1	ITGB1	0.216622
DUSP18	ITGA1	0.226347		CD80	CTLA4	0.364145		VCAN	SELL	0.267706		VCAM1	ITGB1	0.294763		IL27	IL27RA	0.215879
LGALS9	HAVCR2	0.223478		LAMB1	ITGB1	0.360465		LAMA2	ITGB1	0.266245		TNF	TRAF2	0.293047		LRPAP1	LRP1	0.215317
APOE	LRP1	0.222422		TGFB1	TGFBR1	0.355165		TGFB1	TGFBR1	0.265654		CALM2	MYLK	0.292045		COL6A1	ITGA6	0.213947
CD34	SELL	0.222356		CCL2	CCR5	0.354986		APOC2	LDLR	0.265616		TNF	RIPK1	0.292043		LAMB3	ITGA6	0.212122
C3	LRP1	0.220227		HMGB1	SDC1	0.354244		CXCL13	CXCR3	0.265099		PLAU	ITGAV	0.288529		ICAM4	ITGB1	0.211799
CCL2	ACKR2	0.209874		PENK	OGFR	0.351944		LAMA5	ITGB1	0.264933		LTB	TNFRSF1A	0.287709		PDCD1LG2	PDCD2	0.211635
APOE	SCARB1	0.209411		CCL5	SDC4	0.351539		PLAU	IGF2R	0.263315		ADAM9	ITGAV	0.287442		TGM2	ADGRG1	0.211335
FADD	FAS	0.209104		B2M	CD1B	0.350986		THBS1	ITGB1	0.261983		PSEN1	NOTCH1	0.285694		ADAM9	ITGAV	0.206931
SPP1	ITGA4	0.208991		TNFSF10	TNFRSF10B	0.35096		IL6	IL6R	0.261417		PTGS2	CAV1	0.285453		CD274	PDCD1	0.205273
TNFSF12	TNFRSF12A	0.207016		PSEN1	NCSTN	0.348312		ADAM10	NOTCH1	0.259761		RPS27A	ERBB2	0.283327		BST1	CAV1	0.204853
SERPING1	LRP1	0.206176		CD55	ADGRE2	0.347378		CD22	PTPRC	0.258229		CXCL12	CCR4	0.283057		SPON2	ITGB2	0.20477
APOE	VLDLR	0.202816		TNFSF13B	TNFRSF13C	0.34438		LPL	CD44	0.257242		CYR61	ITGB2	0.282481		GPI	AMFR	0.204528
TNF	RIPK1	0.202488		PVR	CD96	0.342808		IL16	KCNA3	0.256873		CCL4	CCR8	0.281269		EBI3	IL27RA	0.204141
CD55	CR1	0.201972		SPTAN1	PTPRA	0.34276		CD80	CD28	0.255191		CALM3	MYLK	0.280819		TNFSF12	TNFRSF12A	0.203516
C3	CR1	0.201377		VCAM1	ITGB7	0.342248		ADAM17	NOTCH1	0.251959		ADM	ADRB2	0.276544		IL16	CD4	0.203334
SPP1	S1PR1	0.201081		LAMA1	RPSA	0.342146		CALM2	INSR	0.251279		MDK	ITGA6	0.274837		VCAM1	ITGA4	0.203155
IL27	IL27RA	0.200876		PSAP	LRP1	0.341333		RTN4	LINGO1	0.249662		MMP9	ITGAM	0.273565		THBS2	ITGB1	0.203088
APP	NCSTN	0.199499		DUSP18	ITGA6	0.341256		ACTR2	ADRB2	0.248884		ADAM17	ITGA5	0.272323		VCAM1	ITGB2	0.202863
ADA	DPP4	0.198774		ADAM12	ITGB1	0.340639		IL27	IL27RA	0.248849		CTGF	ITGB2	0.271157		PTGS2	CAV1	0.201605
HBEGF	PRLR	0.198335		TGFB1	CAV1	0.340557		AZGP1	ITGAV	0.248538		IL6	IL6ST	0.270443		CCL21	CCR7	0.201463
IL6	IL6ST	0.197909		LTB	LTBR	0.339302		FN1	C5AR1	0.247547		C3	CD81	0.270273		LAMC1	ITGB1	0.200826
C3	C5AR2	0.196981		TNFSF15	TNFRSF25	0.338557		TGFB1	CAV1	0.24742		DUSP18	CD151	0.269781		CYR61	ITGB2	0.198705
COL1A1	ITGA1	0.196115		CXCL12	CCR4	0.337972		CTGF	ITGB2	0.246964		APOE	LRP5	0.269036		ICAM4	ITGA4	0.198556
PSEN1	NOTCH1	0.195808		AGRN	ITGB1	0.337829		HBEGF	PRLR	0.245873		HSP90AA1	ERBB2	0.268882		HGF	ITGB1	0.19845
CD70	CD27	0.1947		GPI	AMFR	0.337582		IL6	IL6ST	0.245843		CD48	CD244	0.268457		ICAM4	ITGB2	0.19827
THBS2	ITGB1	0.194047		LTA	TNFRSF14	0.336141		TLN1	ITGB5	0.244007		VEGFA	ITGAV	0.267876		CXCL12	ITGB1	0.198204
FBLN1	ITGB1	0.194047		TNF	RIPK1	0.334449		TGM2	SDC4	0.243373		LGALS3BP	VANGL1	0.267443		DEFB1	CCR6	0.197735
CXCL9	CXCR3	0.193314		LAMB2	ITGB1	0.332679		CXCL12	SDC4	0.24315		PTMA	VIPR1	0.266734		A2M	LRP1	0.197149
LAMC3	ITGB1	0.192717		CCL20	CCR6	0.33258		FN1	ITGA2	0.241787		IL27	IL27RA	0.265759		C6orf15	DDR1	0.196724
MFNG	NOTCH1	0.192561		GNAI2	TSHR	0.330072		HBEGF	EGFR	0.240645		LAMB3	ITGB1	0.265318		MFNG	NOTCH2	0.196332
BTLA	CD247	0.192191		IL10	IL10RB	0.3294		COL11A1	ITGB1	0.240473		DUSP18	ITGA1	0.264658		TGFB1	ITGAV	0.195788
FABP5	RXRA	0.191055		IL1B	IL1RAP	0.32928		COL5A1	ITGB1	0.240473		CCL5	CCR4	0.263742		PECAM1	CD38	0.1934
CXCL11	CXCR3	0.190997		PSEN1	NOTCH2	0.328077		GNAI2	TSHR	0.239934		UBA52	ERBB2	0.262449		KLRB1	CLEC2D	0.19328
DUSP18	CD151	0.190623		HSPG2	ITGB1	0.327611		TGFB1	ENG	0.238667		THBS1	SCARB1	0.261319		JAG1	CD46	0.193114
HBEGF	ERBB2	0.190331		CALM3	KCNQ1	0.327564		CD70	CD27	0.238249		COL1A1	ITGA1	0.259402		PODXL2	SELL	0.191547
LRPAP1	LRP1	0.190179		GNAS	TSHR	0.324846		GNAS	PTGIR	0.238227		GPI	AMFR	0.258419		CCL5	CCR5	0.190844
IGF1	INSR	0.189875		CFH	SELL	0.324469		ARF1	PLD2	0.237037		ADAM17	NOTCH1	0.258364		VCAM1	MSN	0.190735
PLAU	MRC2	0.189051		ADAM15	ITGA5	0.323844		TNFSF14	TNFRSF14	0.235439		FN1	PLAUR	0.258148		THBS2	ITGA4	0.190258
PLAU	ITGB5	0.188229		GNAI2	IGF1R	0.323688		ARF1	INSR	0.235352		CD70	CD27	0.257861		COL6A3	ITGB1	0.1898
LIF	IL6ST	0.186869		APOE	LRP1	0.322857		AREG	EGFR	0.234486		BGN	LY96	0.257736		SEMA4A	PLXNB2	0.189685
PLAU	ITGA5	0.185545		FBLN1	ITGB1	0.320513		CKLF	CCR4	0.233492		PLTP	ABCA1	0.254074		COL18A1	ITGB1	0.189202
TGFB1	CAV1	0.183877		PLAT	ITGB2	0.3204		GNAS	TSHR	0.23317		CCL7	CXCR3	0.254054		IL7	IL2RG	0.189119
CYR61	ITGB2	0.182267		CCL22	CCR4	0.320144		PSEN1	NOTCH1	0.233058		RTN4	NGFR	0.253459		COL9A2	ITGB1	0.188218
F10	ITGB2	0.182267		C1QB	LRP1	0.320131		THBS2	ITGB1	0.23152		COL1A2	ITGA1	0.247917		CD24	SELP	0.187015
TGFB1	ITGB5	0.181715		LTA	TNFRSF1B	0.319462		INHBA	BAMBI	0.230679		ICAM4	ITGAM	0.246997		COL5A2	ITGB1	0.185348
ADM	VIPR1	0.180496		COL5A2	ITGB1	0.318739		COL9A2	ITGB1	0.229957		CD22	PTPRC	0.24639		MFI2	TFRC	0.183693
COL6A1	ITGA6	0.179698		ALOX5AP	ALOX5	0.316121		TNF	TNFRSF21	0.229337		RTN4	RTN4R	0.245474		ADM	VIPR1	0.1818
LAMB3	ITGB1	0.179535		RPS27A	ERBB2	0.314605		INHBA	TGFBR3	0.228798		TGFB2	TGFBR2	0.244762		MFNG	NOTCH1	0.180005
TNFSF10	TNFRSF10B	0.179066		PSAP	CELSR1	0.313295		FADD	FAS	0.22841		SEMA7A	ITGB1	0.243662		FBLN1	ITGB1	0.179553
COL5A1	ITGB1	0.178941		IL21	IL2RG	0.311605		ICOSLG	ICOS	0.227589		APOC2	LDLR	0.241726		NUCB2	ERAP1	0.178714
SERPING1	SELP	0.178665		GZMB	PGRMC1	0.310725		C3	CD81	0.226541		IL15	IL15RA	0.239922		TGFB1	SMAD3	0.178639
ANGPT1	ITGB1	0.176317		CXCL13	CXCR5	0.310314		CXCL12	CCR4	0.226341		BST1	CAV1	0.239067		ADAM10	EFNA3	0.178136
NID1	ITGB1	0.175795		ADAM17	ITGA5	0.308203		TGFB1	ITGB5	0.225412		UBC	ERBB2	0.238264		PLAU	ITGAV	0.176988
FN1	ITGB1	0.174746		NID1	ITGB1	0.306586		LTB	TNFRSF1A	0.225105		ADAM12	ITGB1	0.237011		TGFB2	TGFBR2	0.175891
FBN1	ITGB1	0.174746		CD48	CD244	0.304785		ADAM17	ITGA5	0.224656		CD14	TLR6	0.235033		ADA	DPP4	0.175553
CALM3	KCNQ3	0.174071		ARF1	PLD2	0.30402		IL18	IL18RAP	0.223648		JAG1	CD46	0.234292		OSM	OSMR	0.174606
CALM3	MYLK	0.173544		ICAM4	ITGAL	0.303414		PVR	CD96	0.222713		POMC	ADRB2	0.233623		JAG1	NOTCH2	0.174218
LRPAP1	VLDLR	0.172783		ADM	ADRB2	0.302987		GNAI2	PTPRU	0.222712		FYN	SPN	0.23332		DUSP18	ITGA6	0.173527
CALM3	INSR	0.172621		IL6	IL6ST	0.302106		CALM3	PLPP6	0.222538		C3	C3AR1	0.233081		C3	CD19	0.173288
INHBA	TGFBR3	0.170633		ADM	VIPR1	0.300751		TNFSF10	TNFRSF10B	0.221615		COL6A1	ITGA1	0.23303		APP	TNFRSF21	0.173042
CXCL12	CCR4	0.169446		ANXA1	FPR1	0.299451		CALM3	MYLK2	0.220099		SLPI	CD4	0.232364		APP	NCSTN	0.172348
P4HB	GPR162	0.168458		ICAM1	CAV1	0.299356		SEMA7A	ITGB1	0.21978		COL6A2	ITGA1	0.232287		LAMB2	ITGB1	0.171729
CD274	PDCD1	0.164678		CD274	PDCD1	0.298699		PECAM1	CD38	0.219409		ICAM2	ITGAM	0.232223		PLAU	IGF2R	0.171481
GPI	AMFR	0.163554		CYR61	ITGA5	0.298005		IL16	CCR5	0.219124		PVR	TIGIT	0.231918		SEMA7A	ITGB1	0.170942
IL6	IL6R	0.162756		CALR	LRP1	0.29752		CCL8	CCR2	0.219019		HMGB1	SDC1	0.23174		APP	LRP1	0.170382
CTF1	IL6ST	0.162534		SERPINA1	LRP1	0.295225		VCAM1	ITGB7	0.218052		SPP1	ITGAV	0.231571		TNFSF14	TNFRSF14	0.168686
EFNB1	EPHB6	0.1619		MADCAM1	CD44	0.295116		MDK	SDC4	0.21735		CALM1	ABCA1	0.231352		MMP1	CD44	0.168492
TP53	TNFRSF10D	0.161608		ITGB2	THY1	0.294272		PLAT	ITGB2	0.217134		CALM1	KCNQ1	0.231293		TNFSF15	TNFRSF25	0.166161
ADAM10	NOTCH1	0.160665		INHBA	SMAD3	0.292854		SLPI	CD4	0.216937		C3	ITGAM	0.229212		PVR	CD226	0.165716
AREG	ERBB3	0.159232		B2M	KIR2DL3	0.289769		INHBA	SMAD3	0.216256		NID1	ITGB1	0.227794		CLCF1	IL6ST	0.164125
TNC	ITGB1	0.159208		B2M	KIR2DL1	0.289769		GNAI2	ADRA2B	0.215779		CFH	SELL	0.227659		C3	IFITM1	0.163461
COL6A1	ITGA1	0.155956		RPS27A	TLR4	0.289699		GNAI2	C5AR1	0.215417		LAMA2	RPSA	0.226028		LGALS3BP	VANGL1	0.162884
SELPLG	ESAM	0.154429		CCL5	CCR5	0.289542		MFNG	NOTCH1	0.211677		LGALS8	ITGA3	0.224996		IL15	IL15RA	0.161676
RARRES2	CCRL2	0.15431		CALM1	INSR	0.28873		CCL5	CCR1	0.21167		DUSP18	ITGA6	0.222564		ADM	ADRB2	0.161358
TGFB2	TGFBR2	0.154099		TGFB2	TGFBR2	0.288136		CCL2	CCR1	0.211657		FN1	ITGA6	0.221787		CCL13	CXCR3	0.160333
COL6A2	ITGA1	0.153306		CALM3	ABCA1	0.287371		LRPAP1	LRP1	0.211195		CALM1	TRPC3	0.221655		LIN7C	ABCA1	0.160092
CCL5	CCR4	0.153294		ANXA1	FPR3	0.287302		NAMPT	INSR	0.208662		CALM1	VIPR1	0.221049		JAG1	NOTCH1	0.159365
ADAM9	ITGB5	0.152421		UBA52	EGFR	0.286067		ADAM15	ITGA5	0.20836		CCL5	CCR1	0.220943		INHBA	SMAD3	0.157585
IL15	IL15RA	0.151847		COMP	ITGB1	0.284848		GNAS	CRHR1	0.20764		F8	LDLR	0.220029		PTGS2	ALOX5	0.157583
CALM3	PDE1B	0.150556		LTB	CD40	0.284836		CCL13	CCR5	0.206507		CXCL12	SDC4	0.219203		C3	C3AR1	0.157352
PLAU	LRP1	0.148072		UBA52	ERBB2	0.284635		PLAU	ITGB5	0.206471		TNFSF12	TNFRSF12A	0.217391		CXCL12	CD4	0.156418
PVR	CD226	0.147904		TP53	TNFRSF10D	0.283292		DUSP18	CD151	0.205108		VCAM1	ITGB7	0.21615		COL5A1	ITGB1	0.15632
CD200	CD200R1	0.146258		HSP90AA1	EGFR	0.282855		TGM2	ADGRG1	0.20366		HBEGF	ERBB2	0.216142		HAS2	CD44	0.156121
VCAN	TLR1	0.145437		HSP90AA1	ERBB2	0.281433		PVR	TIGIT	0.203174		CALM2	ABCA1	0.215576		COL1A1	ITGA2	0.154581
THBS2	CD47	0.145353		LAMA2	RPSA	0.28135		TGFB1	ITGB6	0.202992		CALM2	KCNQ1	0.21552		COL4A1	CD47	0.154191
SELPLG	SELP	0.145286		ADAM15	ITGAV	0.280382		CALM3	INSR	0.20263		LAMA4	ITGB1	0.215238		CTGF	ITGB2	0.153917
ADM	ADRB2	0.145009		LAMA4	ITGB1	0.279887		A2M	LRP1	0.200617		LUM	ITGB1	0.213863		PSEN1	NCSTN	0.151801
CCL19	CCRL2	0.144908		C1QA	CD93	0.278261		THBS1	ITGA4	0.199159		MDK	SDC4	0.212868		PLAU	LRP1	0.151653
JAG1	CD46	0.14455		IL6	IL6R	0.27788		LRPAP1	VLDLR	0.198953		HBEGF	CD9	0.211537		C3	CR1	0.151464
CCL8	ACKR2	0.143869		MDK	SDC4	0.277484		MMP9	LRP1	0.197883		CCL23	CCR1	0.211103		CCL7	CCR5	0.151441
TNFSF14	TNFRSF14	0.141825		IL15	IL2RA	0.276419		ADAM15	ITGAV	0.197554		SERPING1	SELP	0.210317		MMP7	CD151	0.151358
IL15	IL2RA	0.141807		IL15	IL15RA	0.275962		COL1A1	ITGA5	0.196122		GNAI2	ADCY9	0.20989		SELPLG	SELP	0.15024
LAMC1	ITGB1	0.141481		UBC	ERBB2	0.275754		TNC	ITGB1	0.194462		SYK	FCGR2A	0.207806		LAMC2	ITGB1	0.149299
LAMA4	ITGB1	0.141481		FN1	TSHR	0.275371		SEMA4D	PLXNB2	0.19329		FN1	ITGA5	0.207484		COL1A2	ITGA2	0.146455
MDK	ITGB1	0.141481		PSAP	CD1B	0.274282		SPTAN1	PTPRA	0.19309		GNAI2	LPAR3	0.20716		C3	LRP1	0.145061
TGFB1	SMAD3	0.14078		PLAU	MRC2	0.273624		ANOS1	FGFR1	0.192731		LAMA1	RPSA	0.206497		LPL	LRP1	0.144802
BTLA	TNFRSF14	0.140619		FN1	ITGA3	0.272905		VEGFA	ITGAV	0.192418		TGS1	RXRA	0.206438		TNFSF18	TNFRSF18	0.144301
FGF20	FGFR1	0.139782		PVR	TIGIT	0.272887		PSEN1	NOTCH2	0.192121		CALM3	ABCA1	0.206433		CCL8	CCR5	0.143126
SPTAN1	PTPRA	0.139318		DUSP18	CD151	0.272378		PROC	ITGB2	0.192096		CALM3	KCNQ1	0.206378		CCL19	CXCR3	0.142942
MLLT4	EPHB6	0.138908		CCL13	CXCR3	0.272189		TNFSF12	TNFRSF12A	0.190211		CALR	SCARF1	0.203804		EFNA1	EPHA4	0.142644
VCL	ITGB5	0.138357		GNAI2	EDNRA	0.270949		INHBA	ACVR1	0.187257		COL1A1	ITGA5	0.203778		CXCL13	CXCR3	0.142469
POMC	VIPR1	0.137986		RPS27A	LRP2	0.270129		COL1A1	ITGAV	0.185801		CCL5	SDC4	0.203012		BTLA	CD247	0.142427
FGF7	FGFR1	0.137847		IL16	CCR5	0.269487		C3	C3AR1	0.18325		HSP90B1	ERBB2	0.201293		COL6A1	ITGA2	0.142389
TGFB1	ENG	0.137129		CALM1	EGFR	0.269045		ADAM9	ITGAV	0.182529		VCAN	TLR1	0.200997		FYN	THY1	0.141638
MMP9	LRP1	0.136733		CALM2	INSR	0.268103		ADM	VIPR1	0.182497		GNAS	PTGIR	0.198682		LAMB3	ITGA2	0.141065
TGFB1	ITGB6	0.136373		CDH1	ITGB7	0.264354		LAMC1	ITGB1	0.18146		COL5A2	ITGB1	0.197813		DCN	EGFR	0.138056
CDH1	ITGB7	0.135788		PTDSS1	SCARB1	0.263668		IL10	IL10RB	0.180177		UBB	ERBB2	0.197749		LAMA5	ITGB1	0.137793
SERPINE1	PLAUR	0.135512		COL9A3	ITGB1	0.263481		ADM	ADRB2	0.177089		CCL18	CCR8	0.197047		VCAM1	ITGB7	0.137556
PLAU	VLDLR	0.133891		B2M	LILRB2	0.262912		MMP7	CD44	0.176334		INHBA	TGFBR3	0.19535		COL4A1	ITGB1	0.135794
TGFB1	CD109	0.130609		AREG	ERBB3	0.262592		IL15	IL2RA	0.176318		ADAM15	ITGAV	0.194892		TGS1	RXRA	0.135637
IRAK4	TLR7	0.130024		LAMB3	ITGB1	0.262567		PLAU	MRC2	0.175581		COL6A1	ITGA6	0.194634		LAMB1	ITGB1	0.135566
APP	CAV1	0.128861		UBA52	TLR4	0.261198		IL15	IL15RA	0.17471		LAMB1	ITGB1	0.193921		ANOS1	FGFR1	0.135276
VCAN	SELP	0.128739		HSP90B1	LRP1	0.261107		APP	TNFRSF21	0.174682		CD274	PDCD1	0.193236		MDK	LRP1	0.135211
VEGFA	NRP1	0.12873		EFNA4	EPHA1	0.260968		THBS2	ITGA4	0.174276		COL5A1	ITGB1	0.19096		COL1A1	ITGA1	0.1347
ST6GAL1	CD22	0.127992		EFNB1	EPHB6	0.259473		THBS1	CD47	0.174145		APP	NGFR	0.189955		IL2	CD53	0.133998
EREG	ERBB3	0.127725		PLAU	ITGA3	0.258167		MMP12	PLAUR	0.173763		FBLN1	ITGB1	0.189706		THBS2	ITGA6	0.133793
FYN	THY1	0.127551		FGF2	CD44	0.257951		MFNG	NOTCH2	0.173645		ADAM10	AXL	0.188704		TNF	TRAF2	0.133197
SEMA7A	ITGA1	0.127462		THBS1	SDC4	0.257765		APP	CAV1	0.171944		DLL1	NOTCH2	0.188348		ADAM15	ITGAV	0.132779
IL24	IL10RB	0.127182		GZMB	IGF2R	0.257553		PLAU	LRP1	0.171477		FBN1	ITGB1	0.187593		COL3A1	ITGA2	0.132309
ITGB3BP	ITGB5	0.126674		GNAI2	EDNRB	0.257502		MDK	SDC1	0.169599		GAS6	AXL	0.18694		LAMC1	ITGA6	0.132174
CDH1	ITGAE	0.12483		CTGF	ITGA5	0.256962		PLAU	ST14	0.169563		GNAS	ADCY9	0.186698		SEMA4D	PLXNB2	0.13166
EREG	ERBB2	0.124121		PIP	CD4	0.256842		APP	NCSTN	0.168334		CD40LG	ITGB2	0.18611		FARP2	PLXNA1	0.128633
PVR	TIGIT	0.123711		CYR61	ITGAV	0.256694		SEMA4A	PLXNB1	0.168224		GNAS	VIPR1	0.185583		TNC	ITGB1	0.127866
EFNA4	EPHA1	0.123009		POMC	ADRB2	0.256195		LTF	TFRC	0.166215		PTDSS1	SCARB1	0.184567		COL1A2	ITGA1	0.127462
TCTN1	TMEM67	0.121905		APP	CAV1	0.255071		OSM	OSMR	0.166124		PLAT	ITGB2	0.177734		IL2	IL2RG	0.127302
THBS2	ITGA4	0.121723		RTN4	RTN4R	0.254528		INHBA	ENG	0.165905		ICAM4	ITGAV	0.176396		HSPG2	ITGB1	0.126749
SEMA4D	ERBB2	0.120903		POMC	VIPR1	0.254178		HBEGF	ERBB4	0.16401		LPL	CD44	0.175051		COL4A6	CD47	0.12661
SEMA3C	PLXND1	0.120799		ARF1	CHRM3	0.253314		JAG1	CD46	0.162402		SERPINE1	PLAUR	0.173523		MFGE8	ITGAV	0.126608
EFNA4	EPHA4	0.120328		ADA	DPP4	0.253288		WNT5A	LDLR	0.161334		MADCAM1	CD44	0.172545		MDK	ALK	0.125685
TGFB1	ITGB8	0.12021		UBC	TLR4	0.252789		SERPINE1	PLAUR	0.161329		THBS1	LRP5	0.172194		EFNA4	EPHA4	0.124945
CD80	CTLA4	0.120038		COL6A1	ITGA6	0.251823		PLAU	VLDLR	0.161067		MTMR4	SMAD3	0.171721		WNT5A	RYK	0.124063
TGS1	RXRA	0.119931		LTF	TFRC	0.250356		CD48	CD244	0.159654		COL6A3	ITGA1	0.171117		COL6A1	ITGA1	0.123847
COL1A1	ITGA5	0.119647		THBS2	ITGB1	0.249602		CCL8	CCR1	0.158014		TNFSF13B	TNFRSF13B	0.170436		EFNA3	EPHA4	0.122818
COL6A3	ITGA1	0.119584		COL4A5	ITGB1	0.24955		EREG	EGFR	0.157936		KLRB1	CLEC2D	0.168862		SERPINE1	PLAUR	0.121854
INHBA	ACVR2A	0.118917		CALM2	EGFR	0.249332		COL1A2	ITGAV	0.156282		CD55	ADGRE2	0.168543		COL1A1	DDR1	0.121773
LTB	CD40	0.117863		CCL2	ACKR1	0.247529		LAMB3	CD151	0.155314		HSPG2	ITGB1	0.168352		COL7A1	ITGB1	0.121421
FARP2	PLXNA1	0.117682		ADAM9	ITGAV	0.246132		SELPLG	SELP	0.155243		ANXA1	DYSF	0.168101		CXCL12	CXCR3	0.120328
PDGFB	LRP1	0.117485		ICOSLG	ICOS	0.245993		FBLN1	ITGB1	0.153171		THBS1	SDC1	0.167714		LAMA2	ITGB1	0.114582
LTB	LTBR	0.116874		INHBA	TGFBR3	0.245417		THBS2	CD47	0.151795		JAG1	NOTCH2	0.167146		TNF	TNFRSF21	0.114532
ADAM10	AXL	0.116859		MFNG	NOTCH1	0.245369		MFAP2	NOTCH1	0.151704		LAMC1	ITGA1	0.166654		COL1A1	ITGAV	0.11395
THBS1	LRP1	0.1152		VEGFA	ITGAV	0.245324		COL6A1	ITGA6	0.151175		VEGFA	NRP2	0.165237		DUSP18	ITGA2	0.113536
MICA	KLRK1	0.114665		TGM2	SDC4	0.244362		SERPINE1	ITGAV	0.149682		CCL19	CCR7	0.163631		COL4A6	ITGB1	0.111071
IFNL1	IL10RB	0.114439		GNAI2	FPR1	0.244018		TGFB2	TGFBR2	0.14921		TSLP	IL7R	0.163538		PLAT	ITGB2	0.11056
MADCAM1	ITGA4	0.112344		IGF2	IGF2R	0.243806		ADAM12	SDC4	0.148611		OSM	OSMR	0.163269		FBN1	ITGB1	0.110085
MADCAM1	ITGB7	0.110142		INHBA	ENG	0.243053		ICAM4	ITGAV	0.147856		JAM3	ITGB2	0.161969		TNFSF4	TNFRSF4	0.109313
POMC	ADRB2	0.109738		UBA52	LRP2	0.242895		PDGFB	S1PR1	0.14705		TGM2	SDC4	0.161389		SEMA4D	MET	0.109297
COL1A2	ITGA11	0.108724		PRSS23	TMEM222	0.242354		FYN	SPN	0.146838		TNC	ITGB1	0.160398		HRAS	CAV1	0.10887
FN1	ITGA4	0.108646		ADAM10	NOTCH1	0.241828		ADAM9	ITGA6	0.145992		SELPLG	SELP	0.158907		HP	ITGB2	0.10844
COL1A2	ITGA2	0.108162		COL4A1	ITGB1	0.241743		SEMA4A	PLXND1	0.144979		TP53	TNFRSF10D	0.157037		COL1A1	CD36	0.108005
THBS1	SCARB1	0.107593		PSAP	SORT1	0.240635		TGS1	RXRA	0.144822		TGFB2	TGFBR3	0.156938		COL1A2	ITGAV	0.107688
TNFSF4	TNFRSF4	0.107118		JAG1	CD46	0.240447		VEGFA	EGFR	0.144749		TIMP3	ADAM17	0.156401		COL16A1	ITGB1	0.106928
CCL5	ACKR2	0.106581		ANXA1	EGFR	0.240361		ANGPT1	ITGB1	0.144289		IL23A	IL12RB1	0.155271		ICAM4	ITGAL	0.106627
FN1	ITGB7	0.106507		COL16A1	ITGB1	0.239341		MDK	ITGA6	0.143265		DLL1	NOTCH1	0.153345		GDF11	ACVR2A	0.106581
ADAM15	ITGA5	0.106108		GNAI2	C5AR1	0.238814		FBN1	ITGB1	0.143094		TGFB3	ITGB1	0.152423		POMC	OPRM1	0.106236
DUSP18	ITGA2	0.105537		APOE	LRP2	0.238161		ADM	TSHR	0.142603		COL9A3	ITGB1	0.151517		COL6A2	ITGA2	0.104012
THBS1	CD36	0.104875		FN1	NT5E	0.236943		GZMB	PGRMC1	0.142333		TNFSF9	TRAF2	0.151054		LAMB3	CD151	0.103766
GAS6	AXL	0.104834		THBS2	CD47	0.236785		BST1	CAV1	0.140761		BTLA	CD247	0.150421		COL3A1	DDR1	0.103648
RGMA	BMPR2	0.103675		COL4A5	CD47	0.236735		IGF1	IGF2R	0.14067		IL6	IL6R	0.149592		CDH1	ITGB7	0.103522
COL1A2	CD36	0.103155		UBC	LRP2	0.234888		MLLT4	PVRL2	0.139021		EFNB1	EPHB6	0.147097		GZMB	PGRMC1	0.103091
THBS2	ITGA6	0.10177		LTA	TNFRSF1A	0.234738		INHBA	ACVR2A	0.138904		INHBA	SMAD3	0.146898		LAMB3	ITGB4	0.102043
BGN	LY96	0.101328		BGN	LY96	0.23463		COL18A1	ITGB1	0.137699		IFNG	IFNGR1	0.146758		COL1A2	CD36	0.102032
LAMC3	ITGA6	0.100993		CD99	PILRA	0.234153		PSEN1	NCSTN	0.137467		CCL20	CCR6	0.146137		WNT5A	FZD3	0.101732
PTHLH	VIPR1	0.100233		MTMR4	SMAD3	0.233922		CLEC3A	CLEC2B	0.137431		LAMB3	CD151	0.143893		LAMA3	ITGB1	0.101048
MLLT4	F11R	0.0996448		UBB	ERBB2	0.233349		IL23A	IL12RB1	0.136973		VCAN	SELP	0.143748		PDGFB	ITGAV	0.100218
APP	LRP1	0.0985196		AZGP1	ITGAV	0.233348		CCL19	CCRL2	0.135642		PRSS23	TMEM222	0.142987		EFEMP1	EGFR	0.100139
IL1A	IL1RAP	0.0974601		GNAI2	ADCY9	0.232426		CDH1	ITGAE	0.134796		BTLA	TNFRSF14	0.142545		CDH1	ITGAE	0.0984416
DLK1	NOTCH2	0.0968611		IL18	IL18RAP	0.231645		CCL11	CXCR3	0.134674		EFNA4	EPHA1	0.141376		AZGP1	ITGAV	0.0983397
COL18A1	ITGB5	0.0967877		ARF1	INSR	0.231128		CCL13	CCR2	0.133348		CCL7	CCR5	0.1405		DUSP18	ITGA1	0.0983199
TNFSF9	TRAF2	0.0964516		CCL18	C14orf1	0.230796		C3	LRP1	0.131334		TNFSF9	TNFRSF9	0.139583		PIP	CD4	0.0969986
COL18A1	ITGA5	0.0952549		LAMC1	ITGB1	0.230651		PTGS2	CAV1	0.130586		GAS6	MERTK	0.138738		VEGFC	ITGB1	0.0965188
SPP1	ITGB5	0.0936289		TGS1	RXRA	0.230344		CLCF1	IL6ST	0.130386		CFH	ITGAM	0.138683		LAMC2	ITGA6	0.0961427
LAMB3	ITGA6	0.0933591		GNAI2	TBXA2R	0.229876		PODXL	SELL	0.129937		IL15	IL2RA	0.138302		NCAM1	PTPRA	0.0954568
POMC	MC1R	0.0923072		COL4A1	CD47	0.229206		CCL7	CCR5	0.12966		PRND	RPSA	0.137803		SERPINE2	LRP1	0.0947228
SPP1	ITGA5	0.0921409		GNAS	ADCY9	0.228219		PDGFB	ITGAV	0.128549		TGFB3	TGFBR2	0.137565		NCAM1	FGFR1	0.0939243
IL23A	IL12RB1	0.0920524		CLCF1	IL6ST	0.22748		DLK1	NOTCH1	0.128536		LAMC1	ITGA6	0.137238		BTLA	TNFRSF14	0.0927967
FN1	ITGA6	0.0906152		TIMP2	ITGA3	0.226288		CYR61	ITGA5	0.12807		DUSP18	ITGA3	0.135457		POMC	VIPR1	0.0923116
COL1A1	ITGA11	0.0900478		HMGB1	TLR4	0.225957		ADA	DPP4	0.12766		JAG1	NOTCH1	0.135425		COL4A4	CD47	0.0922799
PTDSS1	SCARB1	0.0899226		CCL4	CCR1	0.224057		APP	LRP1	0.127555		MADCAM1	ITGA4	0.13523		TNFSF9	TNFRSF9	0.0922157
COL3A1	ITGA2	0.0896369		CCL3	CCR1	0.223866		MAPK1	FGFR2	0.126225		FN1	ITGA3	0.134931		SFTPD	LY96	0.0916452
COL1A1	ITGA2	0.0895726		EFNA4	EPHA4	0.223788		ADAM10	EFNA3	0.12608		VEGFC	ITGB1	0.134608		VWF	TNFRSF11B	0.0906788
WNT5A	RYK	0.0886586		HSP90B1	ERBB2	0.223211		APP	GPC1	0.126056		CCL24	CCR2	0.134161		FARP2	PLXNA3	0.0904373
VEGFB	NRP1	0.0882774		FN1	IL17RC	0.221246		KLRB1	CLEC2D	0.125646		VEGFA	GPC1	0.133534		COL6A2	ITGA1	0.0899424
FN1	PLAUR	0.0882619		HSPA8	LRP2	0.220514		DEFB1	CCR6	0.124873		APP	GPC1	0.133166		NPNT	ITGB1	0.0891717
SFTPD	LY96	0.0882044		SYK	FCGR2A	0.219994		POMC	VIPR1	0.124406		VTN	ITGB1	0.129937		WNT5A	FZD4	0.0883283
LRP1B	PLAUR	0.0876709		CALM1	GRM4	0.218161		LTBP3	ITGB5	0.123043		LTB	LTBR	0.129111		LAMA5	ITGA6	0.0883082
MDK	ITGA4	0.0866425		THBS2	ITGA4	0.218075		CYR61	ITGAV	0.120793		HRAS	CAV1	0.128963		DCN	MET	0.0874044
COL1A1	CD36	0.0853437		CALM1	CACNA1C	0.217557		POMC	ADRB2	0.120465		FN1	ITGAV	0.128598		LAMB1	ITGA6	0.0868003
ANOS1	FGFR1	0.0840084		CD14	TLR6	0.217042		TCTN1	TMEM67	0.12046		INHBA	ENG	0.128132		WNT5A	FZD1	0.0866527
TGFB2	TGFBR1	0.0835994		TGFB1	CD109	0.216726		CDH1	ITGB7	0.119532		COL4A1	ITGB1	0.127911		LTB	CD40	0.0865582
TGFB2	TGFBR3	0.0833244		ADAM17	NOTCH1	0.216653		CFH	SELL	0.118152		HP	ITGB2	0.127845		MTMR4	SMAD3	0.0851915
FGF9	FGFR1	0.0821232		VTN	ITGB1	0.215542		PVR	CD226	0.117807		SEMA7A	ITGA1	0.127452		SEMA4B	DCBLD2	0.0850126
FGF7	NRP1	0.0810625		CCL21	CCR7	0.214932		TNFSF9	TRAF2	0.117767		CD5L	CD5	0.127059		LAMC1	ITGA2	0.085009
FN1	CD79A	0.0803246		LAMB1	ITGA6	0.21349		JAG1	NOTCH1	0.117355		PDGFB	S1PR1	0.126164		CTHRC1	FZD3	0.0849292
GPC3	CD81	0.0801407		BSG	SELE	0.213091		BGN	LY96	0.116931		COL1A1	ITGAV	0.126077		PDGFB	LRP1	0.0847406
CCL19	ACKR2	0.0800257		UBB	TLR4	0.212878		ADAM9	ITGB5	0.116734		LIF	IL6ST	0.125712		CCL22	CCR4	0.0843823
WNT5A	MCAM	0.0798492		FN1	ITGA2	0.212829		SEMA4D	PLXNB1	0.114084		SEMA4D	CD72	0.125684		MATN1	ITGB1	0.0834764
COL5A1	ITGA1	0.0796173		COL7A1	ITGB1	0.210675		VCAN	EGFR	0.11354		COL9A2	ITGB1	0.125267		DUSP18	CD151	0.0828136
PDCD1LG2	PDCD2	0.0793512		CDH1	KLRG1	0.209865		LIPH	LPAR2	0.113271		CTF1	IL6ST	0.125131		AGRN	ATP1A3	0.0820291
PTHLH	ADRB2	0.0790053		CYR61	CAV1	0.208244		HDC	HRH2	0.113128		VTN	CD47	0.125015		VTN	CD47	0.0818471
INHBA	SMAD3	0.0786868		MADCAM1	ITGA4	0.208063		MLLT4	EPHB6	0.111934		FARP2	PLXNA3	0.123241		CXCL13	CXCR5	0.0816954
JAG1	NOTCH2	0.0786158		COL11A1	ITGB1	0.207062		HGF	SDC1	0.111709		COL18A1	ITGA5	0.123171		PRSS23	TMEM222	0.0814869
MTMR4	SMAD3	0.0782418		TGFB1	ACVRL1	0.207001		MMP1	CD44	0.111672		COL4A1	CD47	0.123055		DUSP18	ITGB4	0.0814067
INHBA	ENG	0.0765028		CXCL13	CCR10	0.20621		COL1A1	DDR1	0.109307		AGRN	ATP1A3	0.122822		CGN	TGFBR2	0.0813129
BTLA	CD79A	0.0761222		CALM1	KCNQ5	0.206018		LAMA5	BCAM	0.108142		EREG	ERBB2	0.121974		POMC	ADRB2	0.0809367
CDH1	KLRG1	0.0760005		PDGFB	ITGAV	0.20576		TNFSF9	TNFRSF9	0.107903		CD55	CR1	0.12192		TFPI	LRP1	0.0807943
WNT5A	LDLR	0.0750428		TNC	ITGB1	0.20553		THBS1	SDC4	0.106711		MFAP5	NOTCH1	0.121349		CYR61	CAV1	0.0806264
WNT5A	FZD3	0.0746368		FASLG	FAS	0.20552		ADAM17	ERBB4	0.106491		TNFSF13	TNFRSF13B	0.121323		COL4A4	ITGB1	0.0805659
BST1	CAV1	0.0734337		FASLG	TNFRSF1A	0.204183		PODXL2	SELL	0.10542		CLCF1	IL6ST	0.121132		GDF9	ACVR2A	0.0803198
INHBA	ACVR1	0.0720113		VTN	CD47	0.203999		OMG	TNFRSF1B	0.105389		LAMA2	ITGB1	0.120747		COL6A3	ITGA2	0.0797078
LAMC1	ITGA6	0.0719688		HSP90B1	TLR4	0.203394		FARP2	PLXNA1	0.105294		FGF2	CD44	0.120509		NID1	ITGAV	0.0794527
LAMA4	ITGA6	0.0719688		CXCL12	SDC4	0.203165		COL1A1	ITGA11	0.104763		COL16A1	ITGB1	0.119595		PDGFB	PDGFRA	0.0784479
MDK	ITGA6	0.0719688		IGF1	IGF2R	0.203085		COL6A1	ITGA1	0.104085		COL1A2	ITGAV	0.119542		CCL13	CCR5	0.0781499
CALCA	VIPR1	0.0718953		LGALS3BP	VANGL1	0.202709		EREG	ERBB4	0.104032		SEMA4A	PLXNB2	0.118833		TGFB2	TGFBR3	0.0774742
SERPINE1	ITGB5	0.0716399		HSP90B1	TLR9	0.201878		SPINT1	ST14	0.10385		JAM3	ITGB1	0.118803		IL16	CCR5	0.0771448
TIMP3	ADAM17	0.0715994		FGF1	CD44	0.201156		DLK1	NOTCH2	0.103481		LAMA5	ITGB1	0.116265		TGFA	EGFR	0.0767128
LPL	LRP1	0.0714569		LRPAP1	LRP1	0.201049		COL1A1	ITGA1	0.102309		IL23A	IL12RB2	0.115275		EFNA1	EPHA1	0.0755958
NRG1	ERBB3	0.0701383		EFNA1	EPHB6	0.200814		DUSP18	ITGA6	0.101977		LAMB3	ITGA6	0.115232		EFNA1	EPHB6	0.0750881
COL6A1	ITGA2	0.0693488		CALM2	CACNA1C	0.200581		MDK	GPC2	0.100394		LTA	TNFRSF14	0.113691		CXCL12	CCR4	0.0750648
INHBA	ACVR2B	0.0692625		NAMPT	INSR	0.200473		PIP	CD4	0.0999465		TNFSF4	TNFRSF4	0.113595		FGF7	FGFR1	0.0749626
MICB	KLRK1	0.0686379		CALM3	INSR	0.200442		VEGFA	GPC1	0.0996432		SEMA4A	PLXND1	0.113207		NID1	PTPRF	0.0747662
DLK1	NOTCH1	0.0685662		ARPC5	LRP2	0.199555		CTGF	ITGA5	0.0987203		HAS2	CD44	0.1131		GPC3	CD81	0.0743429
COL6A2	ITGA2	0.0680518		EFNA1	EPHA1	0.199369		POMC	TSHR	0.0957236		FGF1	CD44	0.112517		FARP2	PLXNA4	0.0742264
NRG1	ERBB2	0.0680328		CCL5	SDC1	0.199332		EFNB1	EPHB6	0.0952832		LTA	TNFRSF1B	0.110991		IFNB1	IFNAR1	0.0738302
APOC2	LDLR	0.0672872		MLLT4	EPHB6	0.19923		FARP2	PLXNA3	0.0952212		LAMB2	ITGA3	0.110985		LAMC1	ITGA1	0.0733
LAMB3	CD151	0.0653486		C1QA	CSPG4	0.198056		RARRES2	CCRL2	0.0951396		COL7A1	ITGB1	0.109749		LAMA2	ITGA6	0.0727298
IGFBP4	LRP6	0.0652478		UBB	LRP2	0.197058		IL23A	IL12RB2	0.0943899		ANGPT1	ITGB1	0.109108		WNT5A	ADRB2	0.0723342
CD24	SELP	0.0652026		APOD	LEPR	0.195947		SERPINE1	ITGB5	0.0943601		LAMA1	ITGB1	0.109032		GDF11	ACVR1B	0.0716294
WNT5A	ADRB2	0.0648418		APOC2	LDLR	0.195882		JAG1	NOTCH2	0.0942442		TCTN1	TMEM67	0.108013		CP	SLC40A1	0.0714142
GDF11	BMPR2	0.0648128		CCL5	ACKR1	0.195878		LTB	LTBR	0.0936786		TNFSF12	TNFRSF8	0.107698		VTN	ITGB1	0.0713534
LPL	GPIHBP1	0.0647656		PSEN1	NOTCH1	0.195451		APOC2	LRP1	0.0934584		DUSP18	ITGA2	0.106845		COL6A3	ITGA1	0.0686741
HSPG2	LRP1	0.0646666		COL14A1	CD44	0.195411		WNT5A	FZD6	0.0933679		FN1	ITGA2	0.106417		CD6	ALCAM	0.0682395
LPL	VLDLR	0.0640616		FN1	C5AR1	0.194838		CCL13	CCR1	0.0933539		COL1A1	ITGA2	0.104278		AGRN	LRP1	0.0679967
MYOC	FZD3	0.0634449		THBS1	SCARB1	0.194781		MDK	LRP1	0.0932457		BGN	TLR1	0.103298		CEACAM6	CEACAM1	0.0671428
TPH1	HTR2B	0.0630755		CXCL8	ACKR1	0.194673		MDK	TSPAN1	0.0925912		DSC2	DSG2	0.103237		COL5A2	ITGA1	0.0668289
HSPG2	ITGA2	0.0615627		CDH1	ITGAE	0.194495		MFI2	TFRC	0.0919278		EFNA4	EPHA4	0.103114		LTF	TFRC	0.0668111
LAMC1	ITGA1	0.0613951		S100A9	TLR4	0.19408		COL6A1	ITGA2	0.0916877		ANOS1	FGFR1	0.10195		COL8A1	ITGA2	0.0664108
AGRN	LRP1	0.0582858		TGFB1	ITGB6	0.193505		COL1A1	ITGA2	0.0901019		TGFB2	ENG	0.101274		APOC2	LRP1	0.0661183
TNFSF4	TRAF2	0.0564569		LAMC2	ITGB1	0.192872		MTMR4	SMAD3	0.0894588		TFPI	SDC4	0.101079		DLL1	NOTCH2	0.0656907
CALCA	ADRB2	0.0562936		CGN	TGFBR2	0.192856		SPON2	ITGB2	0.0893355		COL5A2	ITGA1	0.100563		EFNA4	EPHA1	0.0655798
TFPI	LRP1	0.0558047		GNAI2	EGFR	0.192855		ICAM5	ITGB2	0.0893355		COL1A2	ITGA2	0.0987459		CYR61	ITGAV	0.0654798
JAG1	NOTCH1	0.0553243		VCAN	TLR1	0.192748		TNFSF12	TNFRSF8	0.0886459		PROS1	AXL	0.0986544		ICAM4	ITGAV	0.0653125
ZG16B	TLR5	0.0551524		C3	ITGAM	0.192485		COL6A2	ITGA1	0.0877089		MATN1	ITGB1	0.0984048		EFNA3	EPHA1	0.0643887
LTBP3	ITGB5	0.0548311		LAMA3	ITGB1	0.192221		IL13	IL4R	0.087453		LAMB1	ITGA1	0.0983489		EFNA3	EPHB6	0.063951
SERPINE1	LRP1	0.0546807		TNFSF4	TNFRSF4	0.192042		COL1A2	ITGA11	0.0867471		MLLT4	EPHB6	0.0982488		IFNB1	IFNAR2	0.0638325
GDF11	ACVR2A	0.0540963		SERPING1	LRP1	0.191551		LIF	IL6ST	0.086378		FN1	NT5E	0.0981525		PROC	ITGB2	0.0635797
INSL3	VIPR1	0.0536898		TNFSF18	TNFRSF18	0.190991		MFGE8	ITGAV	0.0859313		COL5A1	ITGA1	0.0966726		SERPINE1	ITGAV	0.0631998
SEMA3C	NRP1	0.0534276		TNFSF10	TNFRSF10C	0.190098		MMP7	CD151	0.0856347		TGFB2	TGFBR1	0.0954354		CDH1	EGFR	0.0626138
SFRP1	FZD6	0.052444		CALM2	KCNQ5	0.189725		F8	LDLR	0.0852073		CXCL13	CXCR3	0.0947066		MLLT4	F11R	0.0624867
TGFA	ERBB3	0.0524324		DEFB1	CCR6	0.189236		CCL22	CCR4	0.0849118		IL2	IL2RG	0.0933693		FGF18	FGFR1	0.0624166
COL6A3	ITGA2	0.0519325		TIMP3	ADAM17	0.188654		COL1A2	ITGA1	0.084675		MADCAM1	ITGB7	0.0926434		BGN	LY96	0.0623086
PROC	THBD	0.0515476		PVR	CD226	0.188529		CYR61	CAV1	0.0841393		CCL17	CCR4	0.0923723		LAMA4	ITGB1	0.0616779
TGFA	ERBB2	0.0508293		COL1A1	ITGA5	0.187056		ASIP	MGRN1	0.0839234		CCL7	CCR2	0.0923321		EFNB2	EPHA4	0.0615957
EFNB1	ERBB2	0.0507432		MADCAM1	ITGB7	0.186488		MLLT4	F11R	0.0836843		KITLG	EPOR	0.0919452		LAMC1	ITGAV	0.0613379
IGF2	IGF2R	0.0504408		TNFSF13	SDC2	0.186079		PRSS23	TMEM222	0.0835644		COL6A1	ITGA2	0.0917238		IBSP	ITGAV	0.0609698
PLAT	LRP1	0.050326		FN1	FLT4	0.186071		VCAN	SELP	0.08343		COL6A2	ITGA2	0.091378		SEMA7A	ITGA1	0.0609455
TFPI	VLDLR	0.0499422		CALM3	EGFR	0.185209		LIN7C	ABCA1	0.0827095		QDPR	DYSF	0.0908445		LAMC2	ITGA2	0.0609321
PGF	NRP1	0.0495473		C3	LRP1	0.183956		VEGFA	TYRO3	0.0826154		MFI2	TFRC	0.0906242		COL9A3	ITGB1	0.0606473
WNT5A	FZD7	0.0466422		FN1	ITGB6	0.183751		RGMB	BMPR2	0.0823292		MFAP2	NOTCH1	0.0903911		LAMC1	ITGB4	0.0604025
EDIL3	ITGB5	0.0454785		HSP90B1	TLR2	0.183621		LAMA5	SDC1	0.0818943		LAMA4	ITGA6	0.0900108		COL5A2	DDR1	0.0599642
MLLT4	PVRL2	0.0453215		CD14	TLR4	0.183618		BMP4	BMPR2	0.0815501		PDGFB	ITGAV	0.0900017		DLL1	NOTCH1	0.0594242
COL4A2	ITGB5	0.0452924		LAMA1	ITGB1	0.183437		IGF1	INSR	0.0810518		INHBA	ACVR1	0.0866675		MFAP5	NOTCH1	0.05918
ANGPT1	ITGA5	0.0451941		A2M	LRP1	0.183272		CCL7	CCR2	0.0809486		CCL7	CCR1	0.0864438		ZP3	EGFR	0.0587792
FN1	ITGA5	0.0447279		CCL2	CCR1	0.182968		THBS1	SDC1	0.0807584		CD36	TLR6	0.0855064		THBS2	CD36	0.0587295
FBN1	ITGA5	0.0447279		CCL8	CCR2	0.182069		SEMA3C	PLXND1	0.0791489		TNFSF18	TNFRSF18	0.0850832		GDF9	ORAI2	0.0584251
WNT5A	FZD6	0.0446318		CHAD	ITGB1	0.182009		DLL1	NOTCH1	0.0781103		SEMA4D	PLXNB2	0.0850249		COL8A1	ITGA1	0.0571036
CCL23	ACKR2	0.0446245		CCL17	CCR8	0.182004		CD274	CD80	0.0778394		GDF9	ORAI2	0.0845439		OMG	TNFRSF1B	0.0563301
CDH1	PTPRF	0.0442942		SELPLG	ITGAM	0.181496		GAS6	TYRO3	0.0773805		TGFB3	TGFBR3	0.0839299		LAMA5	ITGA2	0.0557898
APOC2	LRP1	0.0435402		PLAU	ITGAM	0.180762		COL6A2	ITGA2	0.0770945		PODXL2	SELL	0.083743		LY6G5C	TMEM8A	0.0554626
CDH1	ERBB3	0.0425101		CD40LG	TRAF3	0.179912		SERPINE1	LRP1	0.0765349		FN1	IL17RC	0.0836838		COL5A1	ITGA1	0.0551071
CDH1	PTPRM	0.0424166		SEMA4A	PLXND1	0.178953		TFPI	SDC4	0.0765251		CYR61	ITGA5	0.0833949		COL4A1	ITGA2	0.0549045
LY6G5C	TMEM8A	0.0422811		HSPA1A	TLR4	0.177199		EFNA1	EPHB6	0.0762109		MDK	TSPAN1	0.0832379		LAMB1	ITGA2	0.0548038
INSL3	ADRB2	0.0418606		BST1	CAV1	0.176993		BMP2	BMPR2	0.0757962		MDK	SDC1	0.0827497		F8	LRP1	0.0547559
IL23A	IL23R	0.041519		SERPING1	SELE	0.176673		GZMB	IGF2R	0.0755797		ADM	VIPR1	0.081988		EFEMP2	PLSCR4	0.0543385
NRG4	ERBB2	0.0411972		HP	ITGB2	0.175998		LPL	SDC1	0.075304		CCL19	CCRL2	0.081959		GZMB	IGF2R	0.0532639
C5	C5AR2	0.040397		APP	GPC1	0.175532		CYR61	ITGB5	0.0752039		SERPINE1	ITGAV	0.0817613		SERPINE1	LRP1	0.0531021
TNC	ITGA5	0.0401879		TGFB1	SDC2	0.175469		TNC	SDC4	0.0751341		IRAK4	TLR6	0.0810717		IL2	IL2RB	0.0530214
TNFSF18	TNFRSF18	0.039545		S100A8	TLR4	0.175408		LAMB3	ITGA6	0.0748615		SPON2	ITGAM	0.0801845		NGF	NGFRAP1	0.0530114
MYOC	FZD7	0.039469		ANXA1	DYSF	0.175325		PIP	NPTN	0.0746976		MLLT4	F11R	0.0800964		LRP1B	PLAUR	0.0516033
SLIT2	ROBO1	0.0394371		COL18A1	ITGA5	0.174402		FASLG	FAS	0.0744658		LAMC1	ITGA3	0.0800859		PDGFC	PDGFRA	0.0515897
NOV	NOTCH1	0.0379115		ICAM1	ITGAM	0.173443		COL1A2	ITGA2	0.0743978		LAMB1	ITGA6	0.0798343		COL4A1	ITGB8	0.0514889
NOV	PLXNA1	0.0378186		MFGE8	ITGAV	0.173237		DCN	EGFR	0.0741227		SEMA4D	ERBB2	0.0794423		TNC	ITGA2	0.0514183
LAMC3	ITGA2	0.0368065		ADM	TSHR	0.173177		TGFB2	TGFBR3	0.0732518		LY6G5C	TMEM8A	0.0794379		UCN2	IL10RB	0.0512431
CYR61	CAV1	0.0362653		PLTP	ABCA1	0.173148		ZG16B	TLR5	0.0727227		DEFB1	CCR6	0.0794204		IGF1	IGF1R	0.0511409
CYR61	ITGB5	0.0357629		AREG	EGFR	0.173142		WNT5A	RYK	0.0724925		CTGF	ITGA5	0.0791713		TCTN1	TMEM67	0.0509617
LTBP1	ITGB5	0.0357629		PLAU	LRP1	0.172641		CXCL13	CXCR5	0.0724261		CCL5	SDC1	0.0783186		HSPG2	ITGA2	0.0509299
TGFB2	ENG	0.0353078		BST2	LILRA4	0.171843		WNT5A	ADRB2	0.0719765		SEMA7A	PLXNC1	0.0772427		LAMB2	ITGB4	0.0503687
THBS2	CD36	0.0352621		CD200	CD200R1	0.171777		FGF11	FGFR4	0.0711176		COL18A1	ITGA3	0.0772275		SEMA4C	PLXNB2	0.050077
CYR61	ITGA5	0.0351589		TNFSF12	TNFRSF12A	0.171702		FGF11	FGFR1	0.0708582		LAMC1	ITGAV	0.0761005		IL1A	IL1RAP	0.0497254
SERPINE2	LRP1	0.0343397		TNFSF14	LTBR	0.171569		LYPD3	AGR2	0.0693224		ADM	RAMP3	0.0755188		IL2	IL2RA	0.0496271
NID1	PTPRF	0.0342062		NPNT	ITGB1	0.170905		ITGB3BP	ITGB5	0.0692708		C3	CR1	0.0741747		CDH1	IGF1R	0.049478
LAMB3	ITGA2	0.0338418		COL9A1	ITGB1	0.170502		C4B	CD46	0.0692366		ADAM12	SDC4	0.0740205		IGF1	IGF2R	0.049322
CCL28	ACKR2	0.0332652		PTGS2	CAV1	0.169877		DUSP18	ITGA1	0.0689664		COL3A1	ITGA2	0.0734781		C1orf112	PLSCR4	0.049168
BGN	TLR1	0.0331663		MDK	GPC2	0.169046		CGA	VIPR1	0.0688207		CYR61	ITGAM	0.0728254		TNFSF11	TNFRSF11B	0.0489767
TGFB2	ACVR1	0.0331481		EFNA1	EPHA4	0.168958		TGFA	EGFR	0.0685753		CCL14	CCR5	0.0727415		SEMA3A	PLXNA1	0.0488716
FN1	ITGA2	0.0327839		MFI2	TFRC	0.168931		LAMA2	ITGA6	0.0684903		CD34	SELL	0.0722935		MLLT4	EPHB6	0.0486164
FN1	ITGB6	0.0327764		DLK1	NOTCH2	0.168555		COL3A1	DDR1	0.0683268		CD40LG	TRAF3	0.0721811		COL7A1	ITGA2	0.0486117
FBN1	ITGB6	0.0327764		LAMA5	ITGB1	0.167172		LAMA5	ITGA6	0.0680625		COL8A1	ITGA1	0.0718704		MMP1	ITGA2	0.0481957
FCER2	CR2	0.0313817		FN1	SDC2	0.166436		ICAM5	ITGAL	0.0675714		GZMB	PGRMC1	0.071598		FGF13	FGFR1	0.047748
TNFSF14	LTBR	0.0311714		INHBA	ACVR1	0.166054		VCL	ITGB5	0.0674024		EFNB2	EPHB6	0.0712638		SEMA3F	PLXNA1	0.047423
GDF11	ACVR2B	0.0305689		HEBP1	FPR3	0.16497		VEGFB	TYRO3	0.0671063		FBN1	ITGA5	0.0710634		CDH1	KLRG1	0.0472595
SAA1	SCARB1	0.0305544		ANOS1	FGFR1	0.164868		THBS1	ITGA6	0.0671045		IL2	CD53	0.0704383		COL4A1	ITGA1	0.0471284
TNC	ITGA2	0.0294189		INHBA	BAMBI	0.164763		CGA	ADRB2	0.0665072		OMG	NGFR	0.0702559		HGF	MET	0.0470694
TNC	ITGB6	0.0294121		THBS1	ITGA3	0.163809		CP	SLC40A1	0.0656999		TNFSF8	TNFRSF8	0.0698435		LAMB1	ITGA1	0.0470413
CD34	SELP	0.0290495		IL23A	IL12RB1	0.163567		PDGFB	LRP1	0.0649405		CTGF	ITGAM	0.0690967		EFNB1	EPHB6	0.0470411
FN1	ITGB8	0.0284869		ICAM5	ITGB2	0.163425		BMP2	ACVR1	0.0644511		IL12A	CD28	0.0685499		IGFL1	IGFLR1	0.0467425
GPC3	LRP1	0.0270494		LGALS8	ITGA3	0.1626		NOV	NOTCH1	0.0643258		TGFB2	ACVR1	0.0678243		TNC	EGFR	0.0466346
MDK	LRP1	0.0270494		COL1A2	ITGAV	0.162402		TNC	ITGA5	0.0639401		IL1A	IL1RAP	0.0675553		CDH1	PTPRF	0.0464771
SHANK1	ADGRL1	0.026609		ADAM9	ITGA3	0.161509		CD200	CD200R1	0.0634038		OMG	RTN4R	0.0675206		LAMA2	ITGA2	0.0456607
IGF2	INSR	0.0263752		JAG1	NOTCH2	0.16138		FYN	THY1	0.0631971		PODXL	SELL	0.0674369		COL4A6	ITGA2	0.0441563
LAMC1	ITGA2	0.0257014		TNFSF9	TRAF2	0.161		DLL1	NOTCH2	0.0621834		MMP12	PLAUR	0.0670874		SEMA7A	PLXNC1	0.0440697
SEMA3B	NRP1	0.0249396		FBN1	ITGB1	0.16078		FASLG	TNFRSF1A	0.0609588		TNFSF14	LTBR	0.0670099		LAMC2	CD151	0.0437418
PROS1	AXL	0.0242206		FN1	COL13A1	0.15974		DUSP18	ITGA2	0.0604699		IL12A	IL12RB1	0.0669485		FGF11	FGFR1	0.0437152
MDK	GPC2	0.0238043		SELPLG	SELE	0.159606		LTF	LRP1	0.0603107		LAMB3	ITGA3	0.0665375		TNC	NT5E	0.0436332
				COL1A1	ITGAV	0.157671		TNC	ITGAV	0.0600558		POMC	VIPR1	0.0664877		LAMC2	ITGB4	0.0429676
				LAMA4	ITGA6	0.157667		HRAS	CAV1	0.059854		INHBA	BAMBI	0.0664085		VWF	SELP	0.0424825
				HBEGF	PRLR	0.154511		IFNG	IFNGR1	0.0595228		LIN7C	ABCA1	0.0661335		WNT2B	FZD4	0.0419249
				GNAI2	S1PR5	0.154252		IFNG	IFNGR2	0.0588006		COL4A4	ITGB1	0.0659957		NOV	NOTCH1	0.0412226
				SEMA4D	CD72	0.153793		HGF	ST14	0.0587953		GZMB	IGF2R	0.0655483		CCL17	CCR4	0.0411058
				INHBA	ACVR1B	0.153566		CDH1	KLRG1	0.058539		APOA1	LDLR	0.0653203		PDGFA	PDGFRA	0.0410021
				CCL8	CCR5	0.153355		EFNB2	EPHB6	0.0581332		ASIP	MGRN1	0.0645915		CTGF	LRP1	0.0409775
				C3	ITGAX	0.15206		TGFB2	ACVR1	0.0578342		COL6A3	ITGA2	0.064211		ASIP	MGRN1	0.0404283
				SPP1	ITGA9	0.151252		TGFB2	TGFBR1	0.0576282		MFGE8	ITGAV	0.0641841		VTN	TNFRSF11B	0.0402305
				GNAI2	CXCR1	0.15117		THBS2	ITGA6	0.0575351		IFNG	IFNGR2	0.063912		VTN	PLAUR	0.0394746
				GNAI2	UNC5B	0.1504		LTF	LRP11	0.0575163		PI3	PLD2	0.0637041		TNFSF9	TRAF2	0.0393675
				MDK	SDC1	0.149928		ZP3	EGFR	0.0565123		NRG1	ERBB2	0.0633992		LAMA5	ITGB4	0.039278
				TGFB3	TGFBR2	0.149288		TNC	SDC1	0.0563766		COL4A4	CD47	0.0633196		COL4A1	ITGAV	0.0392564
				TGFB3	ITGB1	0.148939		BMP2	ENG	0.0561348		COL14A1	CD44	0.0633163		LAMB1	ITGAV	0.0391833
				HBEGF	EGFR	0.148726		COL3A1	ITGA2	0.0558703		NRG1	GPC1	0.0630959		LAMA2	ITGA1	0.0391396
				BTLA	CD79A	0.148501		CCL7	CCR1	0.0556607		LTB	CD40	0.0625735		CD200	CD200R1	0.0386355
				LAMC3	ITGB1	0.14826		LAMC1	ITGAV	0.0554223		COL4A1	ITGA1	0.0623546		LAMB1	ITGB4	0.0385718
				HBEGF	ERBB2	0.147839		ADCYAP1	VIPR1	0.0543919		LAMC1	ITGA2	0.0623266		LAMA4	ITGA6	0.0383132
				LIF	IL6ST	0.147545		LY6G5C	TMEM8A	0.0540912		VTN	PLAUR	0.0617039		NOV	PLXNA1	0.0379697
				ICAM4	ITGAV	0.146868		EFNA3	EPHB6	0.0539817		C4B	CD46	0.0616623		NGF	KIDINS220	0.0379228
				ACTR2	LRP2	0.146448		EFNA5	EPHB6	0.0537937		CSF2	ITGB1	0.0614164		COL4A6	ITGA1	0.0378415
				LAMB3	ITGA6	0.146373		AGRN	LRP1	0.0530624		MICB	KLRK1	0.0611793		GPC3	IGF1R	0.0378138
				LAMA2	ITGB1	0.144642		SCT	VIPR1	0.0530549		POMC	RAMP3	0.0611601		TNC	ITGAV	0.0367252
				TNFSF4	TRAF2	0.143487		CCL23	CCR1	0.0529636		CYR61	CAV1	0.0610311		EFNB2	PECAM1	0.0357827
				CD6	ALCAM	0.142615		CCL11	CCR5	0.0528841		COL1A1	DDR1	0.0596413		TNFSF4	TRAF2	0.0351976
				POMC	TSHR	0.142338		ADCYAP1	ADRB2	0.0525361		TNC	ITGA5	0.059524		HDC	HRH2	0.034856
				CCL5	CCR1	0.142243		CGA	TSHR	0.0521901		MICA	KLRK1	0.0594689		CAMP	EGFR	0.0346328
				INHBA	ACVR2A	0.142171		CTHRC1	FZD6	0.0514204		IL11	IL6ST	0.0591836		SEMA3A	PLXNA3	0.0334506
				LRPAP1	LRP2	0.141624		SCT	ADRB2	0.0512422		LAMA2	ITGA1	0.0586156		SEMA3F	PLXNA3	0.0324435
				GNAS	PTGIR	0.140977		COL5A2	DDR1	0.0509538		EFNB2	EPHA4	0.0569082		NGF	MAGED1	0.0321008
				IFNG	IFNGR1	0.140702		COL6A3	ITGA1	0.0508136		WNT5A	LDLR	0.0567996		LAMA2	ITGB4	0.0320449
				PDAP1	PDGFRB	0.140035		CDH1	PTPRF	0.0506272		COL1A1	CD93	0.056577		GPC3	LRP1	0.0316399
				ICAM1	EGFR	0.139788		CDH1	EGFR	0.0504386		COL4A5	ITGB1	0.056563		COL4A6	ITGAV	0.0314695
				FARP2	PLXNA3	0.139449		TGFB2	ENG	0.0503257		TNFSF4	TRAF2	0.0564274		COL4A4	ITGA2	0.0313801
				TGFB1	ITGB8	0.139294		TNFSF14	LTBR	0.0502282		FGF13	FGFR1	0.0560691		FBN1	ITGAV	0.0311653
				WNT5A	ADRB2	0.138986		FGF11	FGFR2	0.0501731		FASLG	FAS	0.0559892		EFNB2	EPHB6	0.0310346
				IL18	IL1RL2	0.138806		EFNB2	PECAM1	0.0491219		NCAM1	PTPRA	0.0556217		IL23A	IL12RB1	0.0304814
				MMP7	CD151	0.138673		SEMA4C	PLXNB2	0.0485818		NID1	ITGA3	0.0550216		HSPG2	LRP1	0.0304207
				CALM3	KCNQ5	0.138112		WNT5A	FZD5	0.0485451		LTA	TNFRSF1A	0.0545381		FGF13	EGFR	0.0298568
				THBS2	ITGA6	0.138071		COL5A2	ITGA1	0.0474924		COL4A5	CD47	0.0542472		PLAT	LRP1	0.0283677
				GAS6	AXL	0.137739		DCN	ERBB4	0.0472203		INHBA	ACVR2A	0.0540145		LAMA3	ITGB4	0.027952
				THBS1	SDC1	0.137548		TNFSF8	TNFRSF8	0.0465351		TGM2	ADGRG1	0.0537217		MATN1	ITGA1	0.0278697
				APP	LRP1	0.137213		CAMP	EGFR	0.046416		COL1A2	CD93	0.0534243		WNT2	FZD3	0.0276575
				LY86	CD180	0.137038		TIMP3	ADAM17	0.0461742		CHAD	ITGB1	0.0533547		CGN	F11R	0.0273436
				ADAM10	AXL	0.136928		ASIP	F11R	0.0461508		IL24	IL10RB	0.0531866		CAMP	IGF1R	0.0271968
				ICAM1	ITGAX	0.136341		CTGF	LRP1	0.0460175		EDA	EDA2R	0.0527373		SEMA3A	PLXNA4	0.0271497
				VEGFA	GPC1	0.133403		LAMA2	ITGA1	0.0457673		LAMA1	ITGA1	0.0525682		LTF	LRP1	0.0269146
				LRPAP1	SORT1	0.133357		ANGPT1	ITGA5	0.0455392		COL1A1	DDR2	0.0525623		COL4A4	ITGA1	0.0268412
				IL1B	IL1R1	0.132516		SFRP1	FZD6	0.0454313		TGFB3	ENG	0.0525469		TPH1	HTR2B	0.0264838
				IGFBP4	LRP6	0.132162		FBN1	ITGA5	0.0451189		NID1	ITGAV	0.0522127		CAMP	P2RX7	0.0260835
				FN1	ITGB8	0.131825		COL6A3	ITGA2	0.0444467		GDF9	TGFBR1	0.051637		INSL3	VIPR1	0.0259364
				THBS1	LRP5	0.131784		ASIP	ATRN	0.0441308		LAMB3	ITGA2	0.0516141		VTN	ITGB8	0.025858
				TFPI	SDC4	0.131439		LAMB3	ITGA2	0.0438523		LAMA4	ITGA3	0.0513555		IL12B	IL12RB1	0.0254391
				CLEC2B	KLRF1	0.13091		TGFA	ERBB4	0.0435915		CCL22	CCR4	0.0510648		HDC	HRH4	0.0253041
				SERPINE1	PLAUR	0.130824		TNC	EGFR	0.0434151		HGF	SDC1	0.0508095		ASIP	F11R	0.0242513
				IGF2	IGF1R	0.129679		COL18A1	ITGA5	0.0432314		CTHRC1	FZD6	0.0506866		WNT2	FZD4	0.0237555
				DUSP18	ITGA3	0.128702		COL11A1	DDR1	0.0431206		NPNT	ITGB1	0.049501		WNT2	FZD1	0.0232736
				ADM	RAMP2	0.128407		CTGF	ERBB4	0.0431117		TGFB3	TGFBR1	0.0493634		MMP13	LRP1	0.0228172
				SERPING1	SELP	0.128132		LAMC1	ITGA6	0.0429903		CD200	CD200R1	0.0489246		PTN	PLXNB2	0.0228059
				F8	LDLR	0.127965		IL13	IL13RA1	0.0427799		CYR61	ITGAV	0.0487838		INSL3	ADRB2	0.0225374
				DUSP18	ITGB4	0.127518		BMP4	BMPR1A	0.0425195		LAMA4	ITGAV	0.0487241		COL4A4	ITGAV	0.0222786
				HRAS	CAV1	0.127439		THBS1	LRP1	0.0423608		SEMA4B	DCBLD2	0.0486321		CGN	OCLN	0.021833
				SERPINE1	ITGAV	0.126902		FBN1	ITGAV	0.0423263		EFNB1	EPHB3	0.0484057		HDC	HRH1	0.0209638
				IFNG	IFNGR2	0.126271		EFNA4	EPHA4	0.0421338		IL12A	IL12RB2	0.0483994		APOA1	LRP1	0.0202413
				LAMC1	ITGA6	0.126164		SEMA3A	PLXNA1	0.0420358		EFNB1	ERBB2	0.0483188		VTN	ITGAV	0.0195891
				C3	CD19	0.126161		ADCYAP1	TSHR	0.0410941		IGF2	IGF2R	0.0480788		SPINK1	EGFR	0.0184838
				IL21	IL21R	0.124417		COL5A1	ITGA1	0.0401688		CNTF	IL6ST	0.0476278		PTN	ALK	0.0184679
				SEMA4A	PLXNB2	0.123905		SCT	TSHR	0.0400702		LAMA2	ITGA6	0.0471895		BGN	TLR1	0.0176533
				SFTPD	LY96	0.123268		HRAS	INSR	0.0400409		MATN1	ITGA1	0.0471533		BTC	EGFR	0.0168343
				EREG	ERBB3	0.123249		LAMA2	ITGA2	0.040006		VTN	ITGA5	0.0471441		LAMA4	ITGAV	0.0168058
				VEGFA	FLT1	0.122198		MFAP5	NOTCH1	0.0398168		PF4	CXCR3	0.0471252		WNT7B	FZD4	0.0159674
				LIPH	LPAR2	0.122185		LAMA5	ITGA2	0.0397486		TNC	SDC4	0.0468581		WNT7B	FZD1	0.0156409
				PIGF	FLT1	0.122002		SEMA4G	PLXNB2	0.0394704		COL4A6	ITGB1	0.0465975		PTHLH	VIPR1	0.0148825
				SELPLG	ESAM	0.121241		BMP2	BMPR1A	0.0394014		TGFA	ERBB2	0.0465201		NDP	FZD4	0.0146183
				ADAM10	EFNA3	0.12081		LPL	LRP1	0.0393886		INHBA	ACVR1B	0.0464957		PROC	THBD	0.0144505
				PLAU	LRP2	0.120348		PLAT	LRP1	0.0391959		LAMB1	ITGA3	0.0453317		PTHLH	ADRB2	0.0129129
				CCL17	ACKR1	0.119215		GDF11	BMPR2	0.0384087		LAMA5	ITGA6	0.0452975
				FN1	ITGA9	0.119035		SEMA3A	PLXNA3	0.0377591		IL2	IL2RB	0.0447703
				PSEN1	NOTCH3	0.118923		INSL3	VIPR1	0.0375576		COL4A6	CD47	0.0446704
				SEMA4A	PLXNB1	0.118354		LPL	VLDLR	0.0366428		EFNB2	PECAM1	0.0444257
				DSC2	DSG1	0.118321		PNOC	OPRL1	0.0365943		CCL11	CXCR3	0.0438028
				IL12B	IL12RB1	0.116716		CD6	ALCAM	0.0362783		CD40LG	ITGAM	0.0436309
				LAMB1	ITGAV	0.115976		INSL3	ADRB2	0.0362541		CCL14	CCR1	0.0434371
				CP	SLC40A1	0.115458		SEMA7A	ITGA1	0.0358976		LAMB1	ITGAV	0.042995
				SELPLG	SELP	0.115099		COL11A1	ITGA2	0.0350864		FASLG	TNFRSF1A	0.0428726
				MDK	LRP1	0.114963		NOV	PLXNA1	0.0349324		LAMA1	ITGA6	0.042268
				JAM3	ITGB2	0.114785		CAMP	P2RX7	0.0347834		FGF5	FGFR1	0.0414997
				CYR61	ITGAM	0.114397		EFNA1	EPHA4	0.0345553		COL3A1	DDR1	0.0414156
				ICAM2	ITGAM	0.113417		EPGN	EGFR	0.0333746		PLAT	ITGAM	0.0413416
				CCL7	CCR2	0.113271		TNC	ITGB6	0.032038		FBN1	ITGAV	0.0413394
				CXCL2	XCR1	0.112881		CCL11	CCR2	0.0319572		L1CAM	ITGA5	0.0409392
				ADM	RAMP3	0.112605		TNC	ITGA8	0.0308762		ANGPT1	ITGA5	0.038992
				CD36	TLR6	0.112549		PROS1	TYRO3	0.0301489		CCL17	CCR8	0.0384901
				SEMA3C	PLXND1	0.112451		FST	BMPR2	0.0299958		GDF11	BMPR1A	0.0381301
				DUSP18	ITGA1	0.11245		TFPI	LRP1	0.0297714		EGFL8	NCR3	0.0378258
				ADAM12	SDC4	0.111713		LIPH	LPAR1	0.0297451		CGN	TGFBR2	0.037739
				TGFB2	TGFBR3	0.11142		LTBP1	ITGB5	0.0285917		MLLT4	PVRL2	0.0365167
				TCTN1	TMEM67	0.111154		LAMC1	ITGA1	0.0284689		COL3A1	DDR2	0.0364161
				WNT5A	LDLR	0.110998		INSL3	TSHR	0.0282525		SORBS1	ITGA1	0.0362041
				LAMB3	CD151	0.110247		C5	C5AR1	0.0278641		CALCB	ADRB2	0.0359023
				TGFB2	ENG	0.110159		TFPI	VLDLR	0.0276767		CD6	ALCAM	0.0355777
				IL1RN	IL1RL2	0.110097		EFEMP2	LINGO1	0.027591		EFEMP2	AQP1	0.0352558
				DSC2	DSG2	0.108083		TNC	ITGA2	0.0269773		LAMB1	ITGA2	0.0349861
				CCL28	CCR10	0.107243		GPC6	LRP1	0.0265493		EFNA1	EPHA1	0.0349564
				SEMA4D	PLXNB2	0.107242		CTHRC1	FZD5	0.0261543		INHBA	ACVR2B	0.034667
				TGM2	ADGRG1	0.106869		EFNB2	EPHA4	0.0260797		TNC	ITGAV	0.0344476
				VCAN	EGFR	0.105808		F8	LRP1	0.0258626		APOA2	LDLR	0.0344255
				PLAU	ST14	0.105695		LAMC1	ITGA2	0.0248285		WNT5A	ADRB2	0.033866
				IGF1	IGF1R	0.105364		COL18A1	ITGB5	0.0244057		CSF1	CSF1R	0.0330962
				THBS1	LRP1	0.105113		EFNA3	EPHA4	0.0241585		COL18A1	GPC1	0.0322756
				CTGF	LRP6	0.104598		EFNA5	EPHA4	0.0240717		MMP7	CD44	0.0319963
				CCL7	CCR10	0.104555		MMP7	ERBB4	0.0231261		ZG16B	TLR6	0.0316535
				POMC	RAMP2	0.104532		GDF11	ACVR2A	0.0229517		EFNA1	EPHB6	0.03116
				CXCL11	ACKR1	0.104336		FBN1	ITGB6	0.0223829		JAG2	NOTCH2	0.0311588
				LAMC2	ITGA6	0.103204		LIPC	LRP1	0.0215712		MLLT4	EPHB3	0.0311345
				SEMA4D	PLXNB1	0.102351		COL18A1	GPC4	0.0204262		COL4A4	ITGA1	0.0310425
				CCL19	CCR10	0.101952		GDF11	BMPR1A	0.0195857		ASIP	ATRN	0.0309757
				PTGS2	ALOX5	0.10159		COL18A1	GPC1	0.0192534		LAMA3	ITGB1	0.0307979
				NCAM1	PTPRA	0.10142		OMG	LINGO1	0.0182636		ASIP	F11R	0.0306314
				IFNB1	IFNAR2	0.101207		SERPINC1	LRP1	0.016295		LAMA1	SDC4	0.0305299
				TGM2	TBXA2R	0.100633		SERPINC1	GPC1	0.0160795		GIP	DPP4	0.0297832
				CXCL8	CXCR1	0.0999575		MMP1	ITGA2	0.0135317		GDF11	ACVR2A	0.0297245
				LIN7C	ABCA1	0.0998611		QRFP	P2RY14	0.0132737		SFRP1	FZD6	0.0296786
				IRAK4	TLR6	0.099766						HSPG2	ITGA2	0.0296035
				C3	C5AR2	0.0981989						SEMA3A	PLXNA3	0.0291966
				CCL8	ACKR1	0.0976889						CDH1	ITGB7	0.0287543
				LAMA1	ITGA6	0.0976247						VTN	ITGA3	0.0286331
				DUSP18	ITGA2	0.0961712						ZP3	MERTK	0.0285935
				SAA1	SCARB1	0.0961026						HP	ITGAM	0.0284142
				VEGFA	SIRPA	0.0956639						GDF9	BMPR1A	0.0284067
				HGF	SDC1	0.0952881						SEMA3C	NRP2	0.0282853
				CTGF	ITGAM	0.0952118						CDH1	ITGAE	0.028103
				ADM	CALCRL	0.0950571						CTGF	NTRK1	0.0280432
				CAMP	P2RX7	0.0948815						TNC	ITGA2	0.0279844
				MMP9	ITGAM	0.0947869						LTF	TFRC	0.0278663
				EFNA3	EPHB6	0.0947483						VTN	ITGAV	0.0271327
				LTA	LTBR	0.0942938						IL23A	IL23R	0.0269153
				CCL7	CCR5	0.094158						SEMA4C	PLXNB2	0.0268979
				IL16	KCND1	0.0941444						IGFL3	IGFLR1	0.0267123
				BGN	TLR1	0.0940605						COL4A1	ITGAV	0.0266604
				EFNA3	EPHA1	0.0939769						COL4A5	ITGA1	0.026464
				SEMA7A	PLXNC1	0.0939147						LAMA2	ITGA3	0.0263906
				NID1	ITGAV	0.0933087						CTHRC1	FZD3	0.0263784
				CD36	TLR4	0.0932987						ULBP2	KLRK1	0.0260201
				JAM3	ITGB1	0.0931021						PGF	NRP2	0.0259412
				PTGS2	PTGDR2	0.0930463						IFNB1	IFNAR2	0.0258334
				F10	ITGB2	0.0922114						PF4	LDLR	0.0257655
				COL18A1	ITGA3	0.092051						TNC	NT5E	0.0256363
				IL1RN	IL1R1	0.0918949						FGF2	SDC4	0.0255015
				DLK1	NOTCH1	0.0916227						GDF11	ACVR1B	0.0254957
				PIP	NPTN	0.0913722						EFNA5	EPHA1	0.0254879
				POMC	RAMP3	0.0913609						NGF	KIDINS220	0.0253825
				THBS1	CD36	0.0906033						RARRES2	CCRL2	0.0253139
				GZMB	CHRM3	0.0905914						LAMA5	ITGA3	0.0253103
				CTGF	LRP1	0.0905095						COL8A1	ITGA2	0.0250921
				IL16	KCND2	0.0902585						IL13	IL4R	0.0246738
				MMP9	LRP1	0.0901035						EFNA1	EPHA4	0.0246685
				CCL18	CCR8	0.0897437						DKK 1.00	LRP5	0.0245119
				COL1A2	ITGA1	0.0893471						JAG2	NOTCH1	0.0244869
				LTF	LRP1	0.0889517						INSL3	ADRB2	0.0239739
				LAMA5	ITGA6	0.0881471						LAMA1	ITGA3	0.0235846
				JAG1	NOTCH1	0.0873785						L1CAM	ITGAV	0.0234967
				CCL24	CCR2	0.087279						CNTF	IL6R	0.0231811
				COL1A1	ITGA1	0.0865244						PTN	SDC1	0.0231439
				VEGFA	NRP1	0.0864696						UCN	CRHR1	0.023043
				VEGFA	EGFR	0.0860603						PTN	PLXNB2	0.0229568
				TCN2	LRP2	0.0859826						FGF11	FGFR1	0.0227635
				MICA	KLRK1	0.0858062						EFNA5	EPHB6	0.0226957
				ASIP	MGRN1	0.0851128						SEMA3C	PLXND1	0.0226924
				FGF7	FGFR1	0.0849053						SFTPD	LY96	0.0226219
				WNT5A	RYK	0.0848113						EFNB2	EPHB3	0.0221307
				VCAN	TLR2	0.0842253						GDF9	ACVR2A	0.0220953
				IFNL1	IL10RB	0.0839555						CDH1	KLRG1	0.0220643
				PDGFB	LRP1	0.0839476						FGF18	FGFR1	0.0217266
				LPL	SDC1	0.0838965						RSPO3	SDC4	0.0216977
				ICAM5	ITGAL	0.0834788						COL4A6	ITGA1	0.0216797
				MDK	PTPRZ1	0.0833951						COL4A1	ITGA2	0.0216255
				FYN	THY1	0.0832324						CCL11	CCR5	0.021514
				LAMA4	ITGAV	0.0829609						EFNA3	EPHA1	0.0213563
				SPINT1	ST14	0.0826876						BMP8B	BMPR1A	0.0213476
				IRAK4	TLR4	0.0824989						CALCA	ADRB2	0.0212699
				APOC2	LRP1	0.0824551						WNT2B	FZD4	0.0209418
				VCAN	SELP	0.0822544						COL4A2	CD93	0.0208268
				SCT	ADRB2	0.0820217						LTA	LTBR	0.0207329
				SFRP1	FZD6	0.0818319						WNT5A	RYK	0.0204736
				SCT	VIPR1	0.0812263						LAMA2	ITGA2	0.0202759
				SEMA4D	ERBB2	0.0805067						IFNB1	IFNAR1	0.0199926
				COL6A2	ITGA1	0.0799468						COL5A2	DDR1	0.0198437
				CD40LG	CD40	0.0797626						GPC3	CD81	0.0197242
				MDK	LRP2	0.0784833						LAMA5	ITGA2	0.019441
				EFNA3	EPHA4	0.0780744						NGF	MAGED1	0.0193659
				VEGFB	FLT1	0.0780333						CP	SLC40A1	0.0192446
				PI3	PLD2	0.0776212						GDF5	ACVR1	0.0191744
				LAMC3	ITGA6	0.0773449						NOV	NOTCH1	0.0191739
				CXCL2	CXCR1	0.0772955						PTHLH	ADRB2	0.0190318
				GAS6	MERTK	0.0769891						EFNA3	EPHB6	0.0190079
				LAMC2	CD151	0.0767739						CCL26	CCR2	0.0189824
				ADAM15	ITGA9	0.0764257						ADCYAP1	ADRB2	0.0189298
				EREG	EGFR	0.0763509						GDF11	ACVR2B	0.0189036
				CD24	SELP	0.07615						NCAM1	ROBO3	0.0188159
				COL1A2	ITGA2	0.0761261						COL7A1	ITGA2	0.0182394
				COL6A1	ITGA1	0.0760569						LAMA1	ITGA2	0.018108
				MICB	KLRK1	0.0759272						IGFL2	IGFLR1	0.0179531
				EREG	ERBB2	0.0758572						EFNA5	EPHA4	0.0179349
				IGF2	INSR	0.0758179						CCL26	CCR1	0.0176807
				DCN	EGFR	0.0757841						SEMA3A	NRP2	0.0175669
				LAMA2	ITGA6	0.0753041						BMP2	ENG	0.0173846
				COL18A1	GPC1	0.0752547						HSPG2	SDC1	0.0170809
				EGFL8	NCR3	0.0742389						NGF	NGFRAP1	0.0166416
				LYPD3	AGR2	0.0741636						LAMA1	NT5E	0.0165745
				IFNB1	IFNAR1	0.0738242						GIP	ADRB2	0.0165222
				CXCL1	ACKR1	0.0736947						VTN	PVR	0.0164658
				COL1A1	ITGA2	0.0736873						NCAM1	FGFR1	0.0163581
				YARS	CXCR1	0.0735384						WNT5A	FZD6	0.0163317
				F13A1	ITGA9	0.0734422						AMH	ACVR1	0.0162572
				RGMB	BMPR2	0.0734406						TNC	SDC1	0.0161353
				PDGFB	PDGFRB	0.0730549						SEMA4F	NRP2	0.0160663
				VTN	ITGA5	0.0728857						ADAM23	ITGA5	0.0156585
				MDK	TSPAN1	0.0728004						WNT5A	MCAM	0.0156497
				PDGFB	PDGFRA	0.0724888						DLK2	NOTCH1	0.0156433
				LY6G5C	TMEM8A	0.0722456						VEGFC	NRP2	0.0154718
				COL4A5	ITGAV	0.0718392						CD177	PECAM1	0.0153914
				LAMB1	ITGA3	0.0718376						C4A	C3AR1	0.015278
				MMP12	PLAUR	0.0715823						EFNA3	EPHA4	0.0150088
				ADM	GPR84	0.0714322						GDF5	BMPR1A	0.0149934
				TGFB2	ACVR1	0.0712948						WNT7B	LRP5	0.0148187
				CD1D	LILRB2	0.0712844						CD34	SELP	0.0147356
				LAMB1	ITGB4	0.0711338						FGF2	FGFR1	0.0144938
				COL3A1	ITGA2	0.0711012						IL24	IL20RB	0.0141375
				TGFB2	TGFBR1	0.0709045						INHBB	SMAD3	0.0141073
				COL6A3	ITGA1	0.0706433						LHB	ADRB2	0.0140986
				PSEN1	NOTCH4	0.0705673						SEMA3B	NRP2	0.0138835
				TNFSF9	TNFRSF9	0.0704927						CCL11	CCR2	0.0134977
				CTF1	IL6ST	0.0703353						FGF1	FGFR1	0.0134253
				MFAP2	NOTCH1	0.0701707						SAA1	SCARB1	0.0133856
				MLLT4	F11R	0.0692982						LPL	SDC1	0.0133387
				COL4A1	ITGAV	0.0690801						SLIT1	SDC1	0.0130632
				TNC	ITGA5	0.0689177						BMP7	ENG	0.013028
				CCL13	CCR2	0.0688335						COL4A4	ITGAV	0.0130236
				CCL8	CCR1	0.0686443						CXCL13	CXCR5	0.0129546
				MLLT4	PVRL2	0.0682708						CAMP	P2RX7	0.0128446
				CDH1	PTPRF	0.068055						FGF7	FGFR1	0.0127665
				COL6A2	ITGA2	0.0680129						IBSP	ITGAV	0.0127467
				CCL19	CCRL2	0.0678246						CGN	TGFBR1	0.0126066
				IL1A	IL1RAP	0.0674409						WNT7B	FZD4	0.0124697
				SEMA7A	ITGA1	0.0672685						VWF	SELP	0.0123209
				MMP2	SDC2	0.0672503						VEGFC	LYVE1	0.012229
				ST6GAL1	CD22	0.0664625						QRFP	P2RY14	0.0121303
				ANOS1	SDC2	0.0662203						FGF9	FGFR1	0.0121122
				CAMP	IGF1R	0.0661462						CEACAM1	CD209	0.0120882
				FARP2	PLXNA1	0.0661419						CD40LG	CD40	0.0119955
				RARRES2	CCRL2	0.0659856						SLIT1	GPC1	0.0119828
				LAMC1	ITGAV	0.0652289						IFNL1	IL10RB	0.0119162
				COL1A2	FLT4	0.0651331						LTF	LRP11	0.0116992
				COL1A1	DDR1	0.0648082						IL2	IL2RA	0.011687
				COL6A1	ITGA2	0.0646628						GDF5	ACVR2A	0.0116265
				VEGFA	ITGA9	0.0645811						F12	CD93	0.0113365
				CXCL3	CXCR1	0.0644509						BDNF	NGFRAP1	0.0113308
				HGF	SDC2	0.0643913						BMP2	ACVR1	0.0112945
				WNT5A	FZD6	0.0640898						MMP7	CD151	0.0112884
				LAMB2	ITGA3	0.0640712						IL17C	IL17RE	0.0112678
				HHLA3	CHRM3	0.064051						COL4A1	CD93	0.0112579
				VEGFA	RET	0.0637214						LAMA5	SDC1	0.0111678
				LAMB2	ITGB4	0.0634383						COL4A5	ITGAV	0.0110724
				INHBA	ACVR2B	0.0634183						WNT1	RYK	0.0110054
				PTN	SDC1	0.0633104						APOD	LEPR	0.010938
				LPL	LRP1	0.0631863						RIMS2	ABCA1	0.0107241
				COL1A1	FLT4	0.0630225						COL4A4	ITGA2	0.0105362
				COL3A1	DDR1	0.0625127						L1CAM	ERBB2	0.0100843
				EFNB1	EPHB4	0.0624788						CDH1	PTPRM	0.00996388
				BMP7	ENG	0.0624184						SLIT2	SDC1	0.00988159
				LAMB1	ITGA1	0.0622531						WNT5A	LRP5	0.00958404
				CDH1	IGF1R	0.0622103						CALCB	RAMP1	0.00956617
				VTN	PLAUR	0.0621143						LAMA1	GPC1	0.00953407
				RGMB	NEO1	0.0621084						SEMA3G	NRP2	0.00941299
				FLT3LG	FLT3	0.0620006						CGN	F11R	0.00940092
				QDPR	DYSF	0.0617842						LRP1B	PLAUR	0.00929828
				NID1	PTPRF	0.0616783						EDIL3	ITGAV	0.00917346
				TGM2	ITGA9	0.061623						SLIT2	GPC1	0.0090619
				INHBB	SMAD3	0.0613045						COL4A6	ITGAV	0.00904477
				VEGFA	NRP2	0.0612625						COL4A5	ITGA2	0.00895425
				SPON2	ITGAM	0.0610909						UCN2	IL10RB	0.00885867
				IGF1	INSR	0.0608952						BMP2	BMPR1A	0.00881629
				ICAM4	ITGAM	0.0604976						IL11	IL11RA	0.00867311
				DLL3	NOTCH2	0.060444						FGF2	SDC1	0.00865416
				VTN	ITGAV	0.0601096						CALCB	VIPR1	0.00862558
				COL6A3	ITGA2	0.0600076						BMP7	ACVR1	0.00845099
				MFGE8	PDGFRB	0.0599251						NGF	NGFR	0.00844921
				WNT5A	FZD3	0.0598293						CHAD	ITGA2	0.00842225
				FGF2	SDC4	0.05956						RSPO3	LGR6	0.00839432
				TNC	SDC4	0.0592449						WNT5A	FZD3	0.00835441
				CCL7	ACKR1	0.0584951						IL2	NGFR	0.00834344
				CD274	CD80	0.0583418						C4B	CR1	0.0083353
				PROC	ITGAM	0.0581684						WNT5A	FZD4	0.00805806
				GPC3	CD81	0.0580657						CALCB	RAMP3	0.0078952
				POMC	MC1R	0.0579388						NGF	NTRK1	0.00782827
				HRAS	INSR	0.0577269						MEPE	PHEX	0.00782691
				ULBP2	KLRK1	0.0575153						INHBB	ACVR1	0.00782376
				POMC	GPR84	0.0574527						CCL1	CCR8	0.00774301
				NID1	ITGA3	0.0572388						FGF2	FGFRL1	0.00772886
				SEMA3C	NRP1	0.0571895						BMP5	BMPR1A	0.00771972
				TGFA	ERBB3	0.0569819						GDF7	BMPR1A	0.00759441
				TNC	ITGAV	0.0567946						GDF5	ACVR2B	0.00734413
				HRAS	SDC2	0.0567683						COL4A6	ITGA2	0.00731165
				CCL13	CCR5	0.056739						BMP8A	BMPR1A	0.00727698
				COL1A2	CD93	0.0567139						FGF1	FGFRL1	0.00715544
				RGMA	BMPR2	0.0563253						FGF22	FGFR1	0.00705112
				WNT5A	LRP5	0.0561779						NRG2	ERBB2	0.00681834
				SEMA4D	MET	0.0557627						RSPO3	LGR4	0.00660191
				APOC2	LRP2	0.0556422						BMP7	BMPR1A	0.00659254
				COL1A2	CD36	0.0549768						DHH	PTCH1	0.00656112
				COL1A1	CD93	0.0548601						SEMA3E	PLXND1	0.00648031
				CTGF	NTRK1	0.0547969						DHH	CDON	0.0064531
				UCN2	IL10RB	0.0546649						LAMA3	ITGA3	0.00623297
				VEGFB	NRP1	0.0544172						CD24	SELP	0.00620167
				SAA1	FPR1	0.0540265						IL19	IL20RB	0.00590921
				SEMA4B	DCBLD2	0.0538566						GDF7	ACVR2A	0.00587911
				AGRN	ATP1A3	0.0537073						IFNL1	IFNLR1	0.00575701
				EFNB1	ERBB2	0.0534808						BDNF	NGFR	0.00573757
				CDH1	ERBB3	0.0533167						INSL3	VIPR1	0.00570613
				EDN1	EDNRA	0.0532808						CALCA	RAMP1	0.00560496
				COL1A1	CD36	0.0531765						GIP	GIPR	0.00555126
				DLK1	NOTCH3	0.0530668						CSF2	CSF1R	0.00554714
				LAMB1	ITGA2	0.0528088						COL4A4	CD93	0.0054553
				PTN	PLXNB2	0.0526141						KISS1	KISS1R	0.00541357
				COL5A2	ITGA1	0.0522278						INSL3	RAMP3	0.00522166
				NCAM1	FGFR1	0.05211						NTS	NGFR	0.00519349
				DCN	MET	0.0520612						LEFTY2	ACVR2A	0.00519157
				FBN1	ITGA5	0.0519669						WNT1	LRP5	0.00512548
				LAMA1	SDC4	0.0518504						BMP7	ACVR2A	0.00510235
				HSPG2	SDC1	0.0516555						CALCA	VIPR1	0.00505187
				TGFB3	TGFBR3	0.0515606						RSPO4	LGR6	0.00494543
				F8	LRP1	0.0513542						UCN2	CRHR1	0.0048003
				NRG1	ERBB3	0.0512309						INHBB	ACVR2A	0.00472248
				IL23A	IL12RB2	0.0511647						COL4A5	CD93	0.00463266
				TGFB3	ENG	0.0509379						CALCA	RAMP3	0.00462268
				TNFSF12	TNFRSF8	0.050873						PTHLH	VIPR1	0.00451242
				SERPINE2	LRP1	0.0508276						IL34	CSF1R	0.00449746
				LAMA4	ITGA3	0.0506675						ADCYAP1	VIPR1	0.00448789
				JAG1	NOTCH3	0.0505093						WNT1	FZD3	0.00446531
				FGF2	FGFR1	0.0502468						LEFTY2	ACVR1B	0.00443703
				LTA	EDNRA	0.0502446						BMP2	ACVR2B	0.00430465
				MFAP5	NOTCH1	0.0501172						PF4	PROCR	0.00425914
				EFNB2	EPHB6	0.0499443						IL20	IL20RB	0.00420635
				EDN1	EDNRB	0.0498973						PTHLH	RAMP3	0.00412887
				CDH1	LRP5	0.0496655						SERPINC1	GPC1	0.00412821
				ORM1	CCR5	0.0494579						ADCYAP1	RAMP3	0.00410642
				NRG1	GPC1	0.0493466						C4A	CR1	0.00407334
				SERPINE1	LRP1	0.0489002						INHBB	ACVR1B	0.00403584
				TFPI	LRP1	0.0486914						CDH1	LRP5	0.00396075
				L1CAM	ITGA5	0.0486555						BDNF	DDR1	0.00393036
				BTLA	VTCN1	0.0486331						GIP	VIPR1	0.00390977
				RNASE2	TLR2	0.0476214						RSPO4	LGR4	0.00388656
				RGMA	NEO1	0.0474987						COL4A6	CD93	0.00377981
				TNFSF8	TNFRSF8	0.0474028						SEMA4G	PLXNB2	0.00362608
				UCN2	CRHR1	0.0471822						GIP	RAMP3	0.00357727
				LTF	LRP11	0.0471543						IL13	IL13RA1	0.00355557
				COL4A2	CD93	0.0467588						CORT	SSTR3	0.00350354
				LAMB3	ITGA3	0.046614						MSTN	ACVR2B	0.00337356
				HRAS	TLR9	0.0463067						LHB	VIPR1	0.00332999
				RSPO3	SDC4	0.0462088						LEFTY2	ACVR2B	0.00327151
				LAMB3	ITGB4	0.046145						LEP	LEPR	0.00325478
				DLK2	NOTCH1	0.0460111						BMP7	ACVR2B	0.00321519
				HSPG2	ITGA2	0.0459796						INHBB	ACVR1C	0.00306659
				CD40LG	ITGAM	0.0450237						LHB	RAMP3	0.00304664
				EFNA5	EPHB6	0.0449842						INHBB	ACVR2B	0.00297539
				EFNA5	EPHA1	0.044598						RSPO2	LGR6	0.00208914
				WNT5A	FZD7	0.0441191						INHBE	ACVR2B	0.00195673
				BMP2	ENG	0.0438867						BTC	ERBB2	0.0017365
				BGN	TLR4	0.0434273						RSPO2	LGR4	0.00164082
				ASIP	ATRN	0.0431195
				CGN	TGFBR1	0.0431081
				CSF1	CSF1R	0.0430039
				EFNB1	EPHB3	0.0429704
				PROC	PROCR	0.0428644
				FBN1	ITGAV	0.0426888
				LPL	LRP2	0.04235
				HGF	ST14	0.0420864
				HRAS	TLR2	0.0413893
				SCT	TSHR	0.0412748
				PTHLH	ADRB2	0.0409614
				APOA1	LDLR	0.0409258
				HGF	MET	0.0408093
				EFNB2	EPHA4	0.0407997
				CCL7	CCR1	0.0405795
				PTHLH	VIPR1	0.0405466
				AGRN	LRP1	0.0403126
				SEMA3C	NRP2	0.0401429
				BMP7	BMPR2	0.0400985
				L1CAM	ITGAV	0.0399437
				VEGFB	RET	0.0397345
				SEMA4C	PLXNB2	0.0396848
				BMP7	ACVR1	0.0396469
				LAMC1	ITGA3	0.0395403
				HSPG2	CHRM3	0.0392816
				LAMC1	ITGB4	0.0391395
				EFNA4	EPHA7	0.0389766
				COL5A2	DDR1	0.0387542
				HSPG2	LRP1	0.038569
				BGN	TLR2	0.0384549
				ANGPTL4	TIE1	0.0381072
				COL4A5	ITGA1	0.03769
				DLL1	NOTCH2	0.0376132
				C4BPA	BMPR2	0.0371399
				SHBG	CLDN4	0.0370214
				ADM2	ADRB2	0.036977
				FGF1	FGFR1	0.0369091
				JAG2	NOTCH2	0.0369074
				EFNA5	EPHA4	0.0367127
				ADM2	VIPR1	0.0366009
				VTN	ITGA3	0.0363587
				ZG16B	TLR6	0.0363215
				SPINK1	EGFR	0.0362935
				COL4A1	ITGA1	0.0361914
				PDGFC	FLT1	0.0355758
				CXCL1	CXCR1	0.0352623
				IL12B	IL12RB2	0.0351562
				BMP7	BMPR1A	0.0348296
				CCL13	ACKR1	0.0347058
				EFNA4	EPHA2	0.0346682
				ZG16B	TLR5	0.0344153
				KITLG	EPOR	0.0343839
				TGFA	EGFR	0.0343126
				CAMP	EGFR	0.0341535
				LAMC1	ITGA1	0.0341065
				WNT5A	MCAM	0.0341028
				TGFA	ERBB2	0.0340807
				LAMB3	ITGA2	0.0340216
				VCAM1	ITGA9	0.0339645
				TF	ADRB2	0.0337396
				PTN	PTPRZ1	0.033692
				EFEMP1	EGFR	0.0336598
				EDA	EDAR	0.03364
				CDH1	PTPRM	0.0334007
				BMP7	ACVR2A	0.0332205
				TF	TFRC	0.032957
				LAMA5	BCAM	0.0329463
				PROS1	AXL	0.0329176
				SCGB3A1	MARCO	0.0328746
				INHA	TGFBR3	0.0328575
				ADAM23	ITGA5	0.0328007
				HSPG2	COL13A1	0.0327771
				SERPINE1	LRP2	0.0326109
				BMP8B	BMPR2	0.0325214
				WNT5A	FZD1	0.0322083
				FGF11	FGFR1	0.0321233
				NRG2	ERBB3	0.0320945
				CDH1	EGFR	0.0320559
				TGFB3	TGFBR1	0.0320271
				COL4A5	ITGA2	0.0318456
				THBS2	NOTCH3	0.0317828
				LAMC2	ITGA3	0.0317713
				COL8A1	ITGA1	0.0316434
				LAMA3	ITGA3	0.0316427
				PLAT	ITGAM	0.0314737
				LAMC2	ITGB4	0.0314467
				C5	C5AR1	0.0313656
				LAMA3	ITGB4	0.0313194
				C4BPA	CD40	0.031085
				DLL3	NOTCH1	0.0310153
				CALCB	ADRB2	0.030993
				MLLT4	EPHB3	0.0308966
				SEMA6D	TYROBP	0.0308628
				INHBC	ACVR1	0.0307463
				CALCB	VIPR1	0.0306758
				EFEMP2	AQP1	0.0306672
				EGF	ADRB2	0.030592
				COL4A1	ITGA2	0.0305719
				NRG1	ERBB2	0.0305661
				DLK1	NOTCH4	0.0305603
				ASIP	F11R	0.0304919
				INHBB	ACVR1	0.0304445
				CX3CL1	CX3CR1	0.0302527
				PDGFC	FLT4	0.0300231
				FGF7	NRP1	0.0299954
				LAMA1	ITGA3	0.0299249
				CTHRC1	FZD6	0.029906
				NID1	COL13A1	0.0298341
				PLAT	LRP1	0.0298155
				ZG16B	TLR4	0.0296732
				CCL1	CCR8	0.0296532
				LAMA1	ITGB4	0.0296186
				SCT	RAMP2	0.0293921
				WNT5A	LRP2	0.0293146
				CFH	ITGAM	0.0291729
				JAG1	NOTCH4	0.0290542
				TFPI	F3	0.0289437
				XCL2	XCR1	0.028912
				SEMA3A	PLXNA3	0.0289109
				LAMC1	ITGA2	0.0288011
				CGN	F11R	0.0287558
				TNC	NT5E	0.0285505
				FGF2	SDC1	0.0282624
				BMP8B	BMPR1A	0.0282188
				TNC	SDC1	0.0281079
				INHBC	ACVR1B	0.0280914
				BMP2	BMPR2	0.0279956
				GPC3	IGF1R	0.0279492
				CTHRC1	FZD3	0.0278503
				INHBB	ACVR1B	0.027815
				EFNA1	EPHA7	0.0278051
				BMP2	ACVR1	0.0276764
				MLLT4	EPHA7	0.0275388
				EDN1	ADGRL4	0.0274916
				EDN1	KEL	0.0274101
				IFNL1	IFNLR1	0.0273111
				WNT7A	LRP6	0.0271349
				LAMA5	ITGA3	0.0268243
				AGRN	LRP2	0.0268033
				COL8A1	ITGA2	0.0267105
				GDF11	BMPR2	0.0265732
				LAMA5	ITGB4	0.0265489
				NCAM1	ROBO3	0.0265363
				CLCF1	CNTFR	0.0264381
				TF	LDLR	0.0262981
				ZG16B	TLR2	0.0262325
				IL6	F3	0.0261659
				XCL1	XCR1	0.0258651
				SFTPD	SIRPA	0.0258257
				LAMA1	ITGA1	0.025777
				INHBC	ACVR2A	0.025724
				COL7A1	ITGA2	0.0257222
				HSPG2	LRP2	0.0256285
				PDGFC	PDGFRB	0.0255359
				ZP3	EGFR	0.0254953
				INHBB	ACVR2A	0.0254702
				SCT	RAMP3	0.0254198
				PDGFC	PDGFRA	0.0253279
				COL11A1	ITGA2	0.0251799
				TNC	ITGA2	0.0249513
				ADAM12	ITGA9	0.0249025
				LAMA1	NT5E	0.0248857
				EFNA1	EPHA2	0.0246999
				FST	BMPR2	0.0246715
				CXCL6	ACKR1	0.0244801
				BMP2	BMPR1A	0.0242768
				LAMA1	GPC1	0.0241629
				GDF11	ACVR1B	0.0239919
				RLN2	ADRB2	0.0239552
				NOV	NOTCH1	0.023924
				QRFP	P2RY14	0.0239029
				CCL13	CCR1	0.0238913
				EGF	LDLR	0.0238276
				RLN2	VIPR1	0.0237084
				PAPLN	SIRPA	0.0236476
				PDGFA	PDGFRB	0.0235886
				CCL23	CCR1	0.0234681
				COL4A5	CD93	0.0234385
				PDGFA	PDGFRA	0.0233961
				SEMA3E	PLXND1	0.0233682
				LAMC3	ITGA3	0.0233447
				CD34	SELP	0.0233091
				LAMC3	ITGB4	0.0231042
				EFNB2	PECAM1	0.0230915
				LAMC2	ITGA2	0.0230915
				GDF11	BMPR1A	0.0230389
				THBS2	CD36	0.0227022
				LAMA2	ITGA3	0.0226937
				COL4A1	CD93	0.0224932
				FGF17	FGFR1	0.0224872
				LAMA2	ITGB4	0.0224597
				GDF10	ACVR1B	0.0224096
				VTN	ITGB6	0.0221289
				RSPO1	LRP6	0.0220323
				IL1A	IL1R1	0.0220072
				COL11A1	DDR1	0.022007
				SCT	VIPR2	0.0219868
				GDF11	ACVR2A	0.0219621
				LAMA5	SDC1	0.0219475
				LEP	LEPR	0.0219374
				LAMA1	ITGA2	0.0217382
				PDGFD	PDGFRB	0.021585
				CHAD	ITGA2	0.0215357
				PDGFD	PDGFRA	0.0214085
				NTN1	NEO1	0.0213091
				TNC	ITGB6	0.020862
				FGF18	FGFR1	0.0206634
				SFTPD	TLR4	0.0203969
				INHA	ACVR1	0.0203759
				PTHLH	TSHR	0.0201644
				L1CAM	ERBB3	0.0200839
				SHBG	SLC37A1	0.0200392
				EDA	EDA2R	0.0200087
				S100A1	TLR4	0.0195658
				LAMA2	ITGA1	0.019528
				LAMA5	ITGA2	0.0194688
				NCAM1	GFRA1	0.0194605
				DLL1	NOTCH1	0.0190746
				EGF	CAV1	0.0190188
				NRG2	ERBB2	0.0189941
				RSPO3	LRP6	0.0188718
				JAG2	NOTCH1	0.0187099
				FGF2	SDC2	0.0186504
				INHBB	ACVR1C	0.0184932
				VWF	SIRPA	0.0182562
				ADM2	TSHR	0.0181647
				THBS2	NOTCH4	0.0181304
				SLIT1	SDC1	0.0178909
				SLIT1	GPC1	0.0176442
				DKK 1.00	LRP5	0.0176048
				NRTN	GFRA1	0.017597
				ZP3	MERTK	0.0175862
				DLL3	NOTCH3	0.0174731
				COL4A1	ITGB8	0.0174026
				FGF2	NRP1	0.0173269
				GPC3	LRP1	0.0172269
				TNC	EGFR	0.0171434
				LAMA3	SDC2	0.0170861
				INHA	ACVR2A	0.0170178
				FGF13	FGFR1	0.0170027
				LAMC3	ITGA2	0.0169267
				PLA2G10	PLA2R1	0.0168659
				VWF	GP1BA	0.0167639
				EFEMP2	PLSCR4	0.0165449
				LAMA2	ITGA2	0.0164517
				DKK 2.00	LRP6	0.0163943
				FGF2	FGFRL1	0.0162681
				C4BPA	LRP1	0.0162352
				LAMA1	SDC2	0.0161453
				FGF10	FGFR1	0.0160906
				CXCL5	ACKR1	0.0160236
				DKK 1.00	LRP6	0.0160175
				WNT1	RYK	0.0158669
				CGN	OCLN	0.015593
				SCT	GPR84	0.0155661
				PRL	PRLR	0.015565
				FBN1	ITGB6	0.0155336
				APOA1	LRP1	0.015498
				TGFB3	ACVRL1	0.0154389
				CALCB	TSHR	0.0151771
				VTN	ITGB8	0.0150344
				F12	CD93	0.0150035
				TNC	PTPRZ1	0.0146998
				AMH	ACVR1	0.0145163
				HP	ITGAM	0.0145087
				F12	GP1BA	0.0144441
				C5	C5AR2	0.0143385
				NRG3	ERBB3	0.0143101
				PTHLH	RAMP2	0.0142688
				SEMA6D	TREM2	0.0142187
				TGFB3	ITGB6	0.0142085
				NTF3	NTRK2	0.0142007
				WNT7B	LRP5	0.014134
				SERPINC1	GPC1	0.0141038
				BMP7	ACVR2B	0.0138447
				NCAM1	CACNA1C	0.0135821
				PGF	FLT1	0.0134051
				PSPN	GFRA1	0.0133861
				DKK 2.00	KREMEN2	0.0131875
				LCN2	LRP2	0.0129532
				PNOC	OPRL1	0.0129195
				DKK 1.00	KREMEN2	0.0128834
				ASIP	MC1R	0.0128735
				ADM2	RAMP2	0.012846
				SEMA3A	PLXNA1	0.0128453
				ADM2	RAMP1	0.0127524
				TNC	ITGA9	0.0126271
				FGF1	NRP1	0.0126115
				FGF1	EGFR	0.012547
				NCAM1	ROBO1	0.0125333
				C1orf112	PLSCR4	0.0125058
				OXT	OXTR	0.0124688
				TG	LRP2	0.0124314
				EGF	ERBB3	0.0123846
				VWF	SELP	0.0123828
				NRTN	GFRA3	0.0123652
				LAMA1	ITGB8	0.0123257
				PTHLH	RAMP3	0.0123145
				TAC1	TACR2	0.0121698
				L1CAM	EGFR	0.0119084
				TF	TFR2	0.0118988
				FGF1	FGFRL1	0.0118374
				ANGPTL2	TIE1	0.0118289
				L1CAM	ERBB2	0.0118261
				EFNA3	EPHA7	0.0117729
				NRTN	RET	0.0117502
				RLN2	TSHR	0.0116874
				CXCL6	CXCR1	0.0113978
				GPC3	LRP2	0.0113624
				SEMA3E	NRP1	0.0113257
				NOV	PLXNA1	0.0111624
				ADM2	RAMP3	0.0110844
				WNT1	FZD3	0.0109502
				IL34	CSF1R	0.0108685
				CUBN	LRP2	0.0108019
				CALCB	RAMP2	0.0107237
				TAC1	TACR1	0.010706
				DLL1	NOTCH3	0.0106886
				INHBC	ACVR2B	0.0106722
				SEMA3A	NRP1	0.0106657
				SEMA3B	NRP1	0.0106527
				CALCB	RAMP1	0.0106454
				SERPINC1	LRP1	0.010573
				INHBB	ACVR2B	0.0105653
				LEP	LRP2	0.0105093
				SEMA3D	NRP1	0.0104911
				JAG2	NOTCH3	0.0104825
				EFNA3	EPHA2	0.0104389
				WNT1	LRP5	0.0102494
				APOA1	LRP2	0.0102159
				DLL3	NOTCH4	0.00990458
				EFNB2	EPHB4	0.00989957
				ANGPT2	TIE1	0.00985562
				RSPO1	LGR6	0.00979019
				BMP2	ACVR2B	0.00958679
				SEMA4G	PLXNB2	0.0095687
				PSPN	GFRA3	0.00939426
				SERPINC1	SDC2	0.00939183
				WNT1	LRP6	0.00931895
				KITLG	KIT	0.00926189
				CALCB	RAMP3	0.00925035
				ADM2	CALCRL	0.00919313
				PGF	NRP1	0.00915397
				GDF11	ACVR2B	0.00909098
				PSPN	RET	0.00892567
				GPC6	LRP1	0.0086724
				CSF3	CSF3R	0.00864808
				LIPC	LRP1	0.00858511
				NRG3	ERBB2	0.00840597
				RSPO3	LGR6	0.00837075
				SEMA6D	PLXNA1	0.00832811
				RLN2	RAMP2	0.00824941
				WNT1	FZD7	0.0079661
				WNT7B	FZD1	0.00795222
				NRG4	EGFR	0.00786146
				NRG4	ERBB2	0.00780689
				CALCB	CALCRL	0.00766959
				SLIT1	ROBO1	0.00759245
				PTHLH	GPR84	0.0075018
				CXCL5	CXCR1	0.00742607
				SEMA3A	NRP2	0.00737805
				SEMA3B	NRP2	0.00736903
				EGF	EGFR	0.00731988
				EGF	ERBB2	0.00726903
				RLN2	RAMP3	0.00711358
				INHA	ACVR2B	0.00702351
				F10	ITGAM	0.00695292
				ADM2	GPR84	0.00674917
				NTN1	UNC5B	0.00671929
				EFNB2	EPHB3	0.00669135
				NPPA	NPR 1.00	0.0066341
				TF	LRP2	0.00649026
				SCGB3A2	MARCO	0.00640299
				FGL1	EGFR	0.00640021
				PGF	NRP2	0.00632931
				ANGPT4	TIE1	0.00616014
				DLL1	NOTCH4	0.00604071
				NTF3	NTRK1	0.00603646
				GAD1	GRM4	0.006001
				CSF3	CSF1R	0.00594652
				JAG2	NOTCH4	0.00592371
				EGF	LRP2	0.00586934
				WNT1	FZD1	0.0057567
				GPC6	LRP2	0.00570316
				FGF13	EGFR	0.00570217
				CALCB	GPR84	0.00562836
				IL36B	IL1RL2	0.00553415
				MST1	MST1R	0.00550456
				NMU	NMUR1	0.00542202
				EFNA5	EPHA7	0.00533277
				AMH	EGFR	0.00519498
				SEMA4F	NRP2	0.00496318
				EFNA5	EPHA2	0.00472501
				SEMA5A	MET	0.00458083
				AGT	LRP2	0.00443735
				RLN2	GPR84	0.0043246
				AGT	MAS1	0.00394383
				F10	F3	0.00384111
				SHBG	CD177	0.00358726

## Sheet: LigCD4_RecepMyeloid
Ligand: CD4+ T-cells & Receptor: Myeloid
Patient 1				Patient 2				Patient 3				Patient 4				Patient 5
Ligand	Receptor	LRscore		Ligand	Receptor	LRscore		Ligand	Receptor	LRscore		Ligand	Receptor	LRscore		Ligand	Receptor	LRscore
B2M	LILRB2	0.835871		VIM	CD44	0.900388		VIM	CD44	0.893066		RPS19	C5AR1	0.928875		RPS19	C5AR1	0.9161
B2M	LILRB1	0.822333		RPS19	C5AR1	0.895587		RPS19	C5AR1	0.883443		B2M	LILRB2	0.92199		B2M	TFRC	0.911967
RPS27A	TLR4	0.819272		B2M	LILRB2	0.880727		B2M	LILRB2	0.869279		B2M	LILRB1	0.9153		VIM	CD44	0.906551
VIM	CD44	0.81002		B2M	LILRB1	0.867763		B2M	LILRB1	0.86482		B2M	TFRC	0.907786		B2M	LILRB2	0.902472
RPS19	C5AR1	0.806251		ICAM3	ITGB2	0.86245		PKM	CD44	0.844477		VIM	CD44	0.906435		B2M	LILRB1	0.863907
UBA52	TLR4	0.792233		LTB	TNFRSF1A	0.860227		LTB	CD40	0.825903		CALM1	ABCA1	0.90296		HMGB1	THBD	0.83452
B2M	TFRC	0.789504		PKM	CD44	0.859952		B2M	TFRC	0.822056		RPS27A	TGFBR2	0.898688		ANXA1	FPR3	0.827013
RPS27A	TGFBR2	0.781746		CD40LG	ITGB2	0.854028		CALM1	ABCA1	0.819567		IFNG	IFNGR2	0.8793		TIMP1	CD63	0.826182
CD52	SIGLEC10	0.772327		SELPLG	ITGB2	0.853251		CD99	PILRA	0.811468		LGALS1	PTPRC	0.878722		LTB	TNFRSF1A	0.825747
RPS27A	ADRB2	0.763985		RPS27A	TGFBR2	0.848985		RPS27A	TGFBR2	0.808601		LTB	TNFRSF1A	0.878417		RPS27A	TGFBR2	0.819272
UBC	TLR4	0.758424		ANXA1	FPR1	0.845186		ICAM3	ITGB2	0.803634		UBA52	TGFBR2	0.878329		PKM	CD44	0.817561
CD40LG	ITGB2	0.751308		CD99	PILRA	0.836975		APP	CD74	0.799117		CD40LG	ITGB2	0.872862		ANXA1	FPR1	0.814763
UBA52	TGFBR2	0.750801		APP	CD74	0.836714		RPS27A	TLR4	0.788556		CALM3	ABCA1	0.870792		LGALS1	PTPRC	0.809359
UBB	TLR4	0.741454		ICAM2	ITGB2	0.83157		LTB	LTBR	0.785798		RPS27A	TLR4	0.867938		SPP1	CD44	0.806409
ICAM3	ITGB2	0.740841		LTB	LTBR	0.822044		TIMP1	CD63	0.784215		CD99	PILRA	0.866541		RPS27A	LDLR	0.800745
LGALS1	PTPRC	0.739509		LTB	CD40	0.819088		LTB	TNFRSF1A	0.779853		CALM2	ABCA1	0.86484		RPS27A	TLR4	0.796856
RPS27A	TGFBR1	0.73593		UBA52	TGFBR2	0.816308		SELPLG	ITGB2	0.776373		UBC	TGFBR2	0.864683		CALM1	ABCA1	0.794412
UBA52	ADRB2	0.731387		ALOX5AP	ALOX5	0.811598		CD52	SIGLEC10	0.774744		HMGB1	THBD	0.864342		UBA52	TGFBR2	0.791836
HMGB1	TLR4	0.726654		B2M	CD1A	0.805094		CD40LG	ITGB2	0.764056		ICAM3	ITGB2	0.858405		RPS27A	TGFBR1	0.791666
UBC	TGFBR2	0.712695		TIMP1	CD63	0.803185		CALM2	ABCA1	0.757433		CALR	LRP1	0.85367		APP	CD74	0.783856
CALM1	ABCA1	0.70791		RPS27A	TGFBR1	0.801907		UBA52	TGFBR2	0.753004		LGALS1	ITGB1	0.852423		CD55	ADGRE5	0.781036
PKM	CD44	0.706296		B2M	CD1B	0.798387		ALOX5AP	ALOX5	0.752021		LTB	LTBR	0.847237		CALM1	SELL	0.77857
ANXA1	FPR3	0.701751		RPS27A	TLR4	0.794263		CALR	LRP1	0.748225		ANXA1	FPR3	0.843208		CD40LG	ITGB2	0.77685
UBA52	TGFBR1	0.700974		B2M	CD3D	0.792645		LGALS1	PTPRC	0.745709		CCL5	CCR1	0.843008		CALM2	ABCA1	0.776129
TIMP1	CD63	0.696892		UBC	TGFBR2	0.791924		ANXA1	FPR1	0.729607		UBA52	TLR4	0.842484		UBA52	LDLR	0.771282
RPS27A	LDLR	0.693881		CALM1	SELL	0.789192		UBA52	TLR4	0.729088		UBB	TGFBR2	0.838223		UBA52	TLR4	0.766985
UBB	TGFBR2	0.693809		CALM1	ABCA1	0.784797		UBC	TGFBR2	0.720065		RPS27A	TGFBR1	0.836868		LTB	CD40	0.764803
CALM2	ABCA1	0.6938		ANXA1	FPR3	0.777252		CALM3	ABCA1	0.719919		TIMP1	CD63	0.835913		UBA52	TGFBR1	0.761261
UBC	ADRB2	0.691532		IL16	CD4	0.776322		ANXA1	FPR3	0.715808		SELPLG	ITGB2	0.834985		CALM2	SELL	0.759305
CD99	PILRA	0.690617		B2M	TFRC	0.775246		RPS27A	TGFBR1	0.715733		PKM	CD44	0.830115		ICAM3	ITGB2	0.758941
RPS27A	RIPK1	0.690003		CD52	SIGLEC10	0.772608		HMGB1	TLR4	0.70888		IFNG	IFNGR1	0.828472		CD55	ADGRE2	0.758116
CCL5	CCR1	0.678942		B2M	CD3G	0.765443		TGFB1	CXCR4	0.700193		UBC	TLR4	0.825615		LGALS1	ITGB1	0.749662
HSPA8	ADRB2	0.677789		UBA52	TGFBR1	0.761901		HSP90B1	LRP1	0.6997		ALOX5AP	ALOX5	0.815246		LTB	LTBR	0.748943
CALM1	SELL	0.677474		LGALS1	PTPRC	0.760468		COL1A1	CD44	0.697981		HMGB1	TLR4	0.813875		ANXA1	FPR2	0.748139
ICAM2	ITGB2	0.677144		UBA52	TLR4	0.753189		UBC	TLR4	0.694254		HSP90B1	LRP1	0.812481		CALM1	KCNN4	0.744773
LTB	TNFRSF1A	0.675325		UBB	TGFBR2	0.749232		GNAI2	C5AR1	0.692948		CD52	SIGLEC10	0.812361		GNAI2	C5AR1	0.744045
UBB	ADRB2	0.671896		TGFB1	CXCR4	0.743054		IFNG	IFNGR2	0.691436		ANXA1	FPR1	0.812329		UBB	TGFBR2	0.732482
ANXA1	FPR1	0.667277		CCL5	CCR1	0.739258		LGALS1	ITGB1	0.689763		TNF	TNFRSF1B	0.808387		SAA1	FPR1	0.730967
RPS27A	SMAD3	0.66392		CALR	LRP1	0.734112		TGFB1	ITGB1	0.686949		UBA52	TGFBR1	0.806759		UBC	TGFBR2	0.730289
CALM2	SELL	0.662594		UBC	TGFBR1	0.732659		CALM1	KCNN4	0.684583		GNAI2	C5AR1	0.800941		SPP1	ITGB1	0.73011
UBC	TGFBR1	0.658712		CALM2	SELL	0.730101		UBB	TGFBR2	0.682819		LTB	CD40	0.799555		RPS27A	RIPK1	0.722967
UBA52	LDLR	0.655961		CALM2	ABCA1	0.724903		CD40LG	CD40	0.68189		TNF	TNFRSF1A	0.796979		FN1	PLAUR	0.722525
LGALS1	CD69	0.653144		UBC	TLR4	0.723266		B2M	CD3G	0.672825		HSPA1A	TLR4	0.794347		TGFB1	CXCR4	0.722144
UBA52	RIPK1	0.651843		CALM1	KCNN4	0.721287		PSAP	LRP1	0.671557		UBB	TLR4	0.793342		FN1	CD44	0.714157
APP	CD74	0.647404		CD40LG	CD40	0.719429		RPS27A	ADRB2	0.66708		UBC	TGFBR1	0.787031		CALM1	PTPRA	0.71408
HSPA1A	TLR4	0.642237		CALM1	PTPRA	0.718766		TGFB1	ENG	0.664752		IL16	CD4	0.78624		CCL5	CCR1	0.709589
UBA52	NOTCH1	0.640934		B2M	CD247	0.717223		HMGB1	THBD	0.659482		CALR	ITGAV	0.785809		CALR	LRP1	0.709045
CALM1	INSR	0.640226		RPS27A	RIPK1	0.715785		RPS27A	LDLR	0.655935		RPS27A	RIPK1	0.784451		UBB	LDLR	0.708226
LTB	LTBR	0.640197		RPS27A	ADRB2	0.713974		UBB	TLR4	0.655218		TGFB1	ITGB1	0.775187		RPS27A	SMAD3	0.707617
UBB	TGFBR1	0.63808		HMGB1	THBD	0.713149		GNAI2	FPR1	0.653677		TGFB1	ENG	0.772986		UBC	LDLR	0.705915
SELPLG	ITGB2	0.636399		CD6	ALCAM	0.710095		RPS27A	RIPK1	0.645009		TGFB1	TGFBR2	0.771143		HMGB1	TLR4	0.705159
ALOX5AP	ALOX5	0.630255		HMGB1	TLR4	0.707998		UBA52	TGFBR1	0.645003		B2M	HFE	0.769706		UBB	TLR4	0.703201
IL16	CD4	0.627795		GNAI2	FPR1	0.703044		LGALS1	CD69	0.639229		CALM1	PTPRA	0.76832		ALOX5AP	ALOX5	0.701421
CALM2	INSR	0.62458		CALM3	SELL	0.699163		RPS27A	ERBB2	0.6286		ANXA1	DYSF	0.768249		UBC	TLR4	0.700867
UBA52	SMAD3	0.624298		CALM3	ABCA1	0.693619		CALM1	PTPRA	0.627613		CALM1	KCNQ1	0.764493		CD52	SIGLEC10	0.698035
LGALS1	ITGB1	0.623158		SELPLG	SELL	0.690553		DUSP18	RPSA	0.627265		CCL4	CCR1	0.762188		ICAM2	ITGB2	0.697624
B2M	HFE	0.617851		HSP90B1	LRP1	0.690196		IL16	CD4	0.62485		CD40LG	ITGAM	0.761288		COL1A1	CD44	0.69655
LTB	CD40	0.617714		LGALS1	ITGB1	0.689625		TGFB1	TGFBR2	0.617017		APP	CD74	0.760532		UBB	TGFBR1	0.69653
IL2	CD53	0.612812		UBB	TGFBR1	0.682681		CALR	ITGAV	0.611613		LGALS1	CD69	0.756992		UBC	TGFBR1	0.694166
UBC	LDLR	0.610869		CD48	CD2	0.679827		B2M	HFE	0.610681		PSAP	LRP1	0.75548		GNAI2	FPR1	0.692612
HSP90B1	TLR4	0.607927		PSAP	LRP1	0.676617		LTA	TNFRSF14	0.608555		UBB	TGFBR1	0.749781		HSP90B1	TLR2	0.690942
IFNG	IFNGR1	0.607563		GNAI2	C5AR1	0.673258		UBC	TGFBR1	0.605212		RPS27A	LDLR	0.748311		UBA52	RIPK1	0.686505
TGFB1	CXCR4	0.607373		UBB	TLR4	0.672316		HMGB1	SDC1	0.592446		UBA52	RIPK1	0.747584		CCL4	CCR1	0.683587
UBC	RIPK1	0.606535		FYN	SPN	0.66742		HSP90B1	ASGR1	0.592411		UBA52	NOTCH1	0.740748		HSPA8	LDLR	0.679271
HSP90B1	TLR1	0.60329		TGFB1	ITGB1	0.666729		LRPAP1	LRP1	0.591544		LRPAP1	LRP1	0.734184		CD99	PILRA	0.672294
HSPA8	LDLR	0.595633		UBA52	RIPK1	0.665638		UBA52	ADRB2	0.59116		HSP90B1	TLR4	0.734141		HSP90B1	LRP1	0.671636
CALM1	PTPRA	0.592979		CALR	ITGAV	0.665408		TNF	TNFRSF1A	0.585827		CSF2	CSF1R	0.733421		UBA52	SMAD3	0.670057
CALR	LRP1	0.590962		UBA52	ADRB2	0.663658		HSP90B1	TLR4	0.584351		RPS27A	ADRB2	0.732073		SELPLG	ITGB2	0.669391
UBB	LDLR	0.589149		SPON2	ITGB2	0.663047		ICAM2	ITGB2	0.583558		CD40LG	CD40	0.731257		FN1	C5AR1	0.665127
KLRB1	CLEC2D	0.587947		UBA52	NOTCH1	0.660897		HSP90B1	TLR2	0.582019		CD6	ALCAM	0.728044		TGFB1	ITGB1	0.661887
UBB	RIPK1	0.584737		CALM1	FAS	0.659161		UBA52	LDLR	0.579077		UBC	RIPK1	0.723883		CALR	ITGAV	0.659515
HSP90B1	LRP1	0.582904		LRPAP1	SORL1	0.654978		CD6	ALCAM	0.57494		HSP90B1	ASGR1	0.721624		FYN	SPN	0.659432
HSP90B1	TLR2	0.582818		RPS27A	SMAD3	0.652103		ANXA1	DYSF	0.57191		TGFB1	CXCR4	0.719314		CD6	ALCAM	0.659409
UBC	SMAD3	0.577727		HSP90B1	TLR1	0.648966		CALM1	FAS	0.570832		CALM1	SELL	0.717091		TNF	TNFRSF1B	0.654219
CD48	CD2	0.570521		CYR61	ITGB2	0.646766		ICAM1	ITGB2	0.570077		CD55	ADGRE5	0.712679		ZG16B	CXCR4	0.654127
GNAS	ADCY7	0.56785		TGFB1	ENG	0.645427		HSPA1A	TLR4	0.569716		TGFB1	ITGAV	0.711268		CALM1	INSR	0.651126
B2M	CD1B	0.556788		CD40LG	ITGAM	0.638398		UBA52	RIPK1	0.56732		UBA52	LDLR	0.707568		B2M	CD3D	0.650004
CALM1	KCNQ1	0.556311		SELPLG	ITGAM	0.636962		CCL5	CCR1	0.565421		TNFSF14	TNFRSF14	0.706504		UBA52	ACVR1	0.649407
UBB	SMAD3	0.555503		HSPA8	ADRB2	0.63425		B2M	KLRD1	0.564795		HSP90B1	TLR7	0.706465		IFNG	IFNGR1	0.648842
CCL5	CCR5	0.553061		CCL5	SDC4	0.630521		CCL5	SDC4	0.563404		HSP90B1	TLR1	0.705056		SAA1	FPR2	0.647254
HSP90B1	TLR7	0.551264		UBC	RIPK1	0.630311		UBB	TGFBR1	0.561981		CALM1	FAS	0.703703		IFNG	IFNGR2	0.643741
ARF1	INSR	0.550746		UBC	ADRB2	0.628238		CALM1	SELL	0.560798		HSP90B1	TLR2	0.702785		PSEN1	CD44	0.643354
CALM3	ABCA1	0.546307		CTGF	ITGB2	0.624716		COL1A1	ITGB1	0.558922		CCL5	CCR5	0.702416		SPON2	ITGB2	0.642698
CD40LG	ITGAM	0.544373		HSP90B1	TLR2	0.623923		HSPA8	ADRB2	0.558041		CALM3	KCNQ1	0.701592		MMP7	CD44	0.633754
CALM2	KCNQ1	0.539639		CALM1	KCNQ1	0.621193		TNF	TRADD	0.557491		SELPLG	ITGAM	0.701536		ARPC5	LDLR	0.633205
UBA52	ACVR1	0.534738		ICAM3	ITGAL	0.616891		TGFB1	ITGAV	0.555358		TNFSF14	LTBR	0.696832		LRPAP1	LRP1	0.628703
ARPC5	ADRB2	0.530236		B2M	HFE	0.616743		TNF	TNFRSF1B	0.554549		GNAS	ADCY7	0.69508		CALM1	FAS	0.628142
CD55	ADGRE5	0.528669		LRPAP1	LRP1	0.615652		HSP90AA1	ERBB2	0.553834		ICAM1	ITGB2	0.692801		CALM2	INSR	0.626098
PSAP	LRP1	0.52642		DUSP18	RPSA	0.613887		GNAS	ADCY7	0.550261		HSPA8	LDLR	0.691723		CD40LG	ITGAM	0.625623
PSEN1	CD44	0.526188		HSP90B1	ASGR1	0.609626		UBA52	NOTCH1	0.54983		CALM2	KCNQ1	0.690616		PSAP	LRP1	0.621603
CD40LG	CD40	0.519928		HSP90B1	TLR4	0.609478		UBA52	ERBB2	0.549826		TNF	TNFRSF21	0.690161		FN1	ITGB1	0.618691
COL1A2	CD44	0.518056		ANXA1	DYSF	0.608721		UBC	ADRB2	0.549549		ICAM2	ITGB2	0.689845		COL1A2	CD44	0.617664
FYN	SPN	0.516667		PSAP	SORT1	0.600871		LTA	LTBR	0.546739		UBA52	ADRB2	0.689791		CTGF	ITGB2	0.61409
B2M	KLRC1	0.514254		ICAM2	ITGAM	0.598367		HSPA8	LDLR	0.545731		CD55	ADGRE2	0.689236		UBB	RIPK1	0.61184
CALM3	SELL	0.510671		UBA52	SMAD3	0.597046		SPP1	CD44	0.540056		LGALS3BP	ITGB1	0.687095		UBC	RIPK1	0.609186
CALM1	FAS	0.509354		PSEN1	CD44	0.59625		IFNG	IFNGR1	0.539687		GNAI2	FPR1	0.686347		CALM3	ABCA1	0.60754
ADAM10	AXL	0.506251		LGALS1	CD69	0.594356		HSP90B1	TLR7	0.538855		CD55	CR1	0.685665		GNAS	ADCY7	0.607199
DUSP18	RPSA	0.505709		CCL5	CXCR3	0.5941		LTA	TNFRSF1A	0.538059		UBC	LDLR	0.681709		CD40LG	CD40	0.604809
CD55	ADGRE2	0.504604		GNAS	ADCY7	0.592538		UBA52	ACVR1	0.537413		TGFB1	ITGB5	0.681256		LGALS1	CD69	0.604265
LRPAP1	SORL1	0.503145		TGFB1	TGFBR2	0.591447		UBC	LDLR	0.537199		UBB	RIPK1	0.680078		SPP1	ITGAV	0.604181
COL1A1	CD44	0.498124		LTA	TNFRSF1B	0.591244		TNFSF14	TNFRSF14	0.53251		ANXA1	FPR2	0.679844		TGFB1	SDC2	0.601615
LRPAP1	LRP1	0.493868		CALM1	MYLK	0.588134		B2M	CD1B	0.526115		SPON2	ITGB2	0.678674		COL1A1	ITGB1	0.598509
SPON2	ITGB2	0.493868		CCL5	CCR5	0.58591		LGALS3BP	ITGB1	0.525929		CSF1	CSF1R	0.678027		IL16	CD4	0.596343
TNF	TNFRSF1B	0.489008		TNF	TNFRSF1B	0.58355		UBC	RIPK1	0.525231		TNF	TRADD	0.676081		B2M	HFE	0.59429
B2M	CD3G	0.488323		HSP90B1	TLR7	0.582925		APP	LRP1	0.521016		HSPA8	ADRB2	0.673427		UBB	SMAD3	0.593792
CALR	ITGAV	0.488117		MFNG	NOTCH2	0.582865		BTLA	TNFRSF14	0.518838		TNFSF10	TNFRSF10B	0.671676		DUSP18	RPSA	0.593492
HMGB1	THBD	0.487842		RPS27A	LDLR	0.579796		PLAU	ITGB2	0.517404		IL2	CD53	0.665945		TNF	TNFRSF1A	0.593115
CCL4	CCR1	0.482285		ANXA1	FPR2	0.579463		MFNG	NOTCH2	0.513495		TLN1	ITGB5	0.66542		UBC	SMAD3	0.591098
GNAI2	C5AR1	0.481274		PSAP	CD1B	0.577924		GSTP1	TRAF2	0.51322		LTA	TNFRSF1B	0.664604		ADAM17	ITGB1	0.591036
B2M	CD247	0.48041		LTA	TNFRSF1A	0.575338		LRPAP1	SORL1	0.511725		UBC	ADRB2	0.663108		LRPAP1	SORL1	0.588897
TGFB1	ITGB1	0.474544		IL16	CCR5	0.575312		UBC	ERBB2	0.507513		ICAM3	ITGAL	0.662319		RPS27A	ADRB2	0.58629
GNAI2	ADCY7	0.472956		UBB	RIPK1	0.572366		DUSP18	CD151	0.507291		TGFB1	TGFBR1	0.660866		CALM3	SELL	0.584824
MFNG	NOTCH2	0.46983		CD55	ADGRE5	0.572168		B2M	CD3D	0.506482		CCL5	SDC4	0.656543		FGF2	CD44	0.583964
CALM3	INSR	0.469251		UBB	ADRB2	0.570191		LTA	TNFRSF1B	0.506215		CSF2	ITGB1	0.652521		CALM1	KCNQ1	0.583873
CCL5	SDC4	0.469011		IL2	CD53	0.568171		FN1	PLAUR	0.505222		GNAI2	ADCY7	0.652138		HSP90B1	ASGR1	0.583753
GNAI2	FPR1	0.467899		TNF	TNFRSF1A	0.567564		UBB	ADRB2	0.505205		CALR	SCARF1	0.651489		CCL5	SDC4	0.580288
IRAK4	TLR4	0.460482		CD40LG	TRAF3	0.563696		CYR61	ITGB2	0.503602		RPS27A	SMAD3	0.650226		TYROBP	TREM1	0.579124
PLAT	ITGB2	0.457261		LGALS3BP	ITGB1	0.563057		MMP9	ITGB2	0.503359		LTA	TNFRSF1A	0.648358		SPP1	ITGA5	0.576693
ICAM2	ITGAM	0.453396		UBA52	ACVR1	0.562013		PLAU	PLAUR	0.50189		CALM3	SELL	0.64737		FABP5	RXRA	0.57143
IFNG	IFNGR2	0.45004		APOE	SORL1	0.560923		FN1	CD44	0.500511		CALM1	PDE1B	0.644007		COL1A1	CD36	0.570588
TNF	TNFRSF1A	0.446704		UBC	SMAD3	0.559269		CCL4	CCR1	0.50001		CALM2	SELL	0.635436		UBA52	NOTCH1	0.57001
CALM1	KCNN4	0.445372		ICAM2	ITGAL	0.559069		CALM1	INSR	0.49702		UBA52	ACVR1	0.635161		TGFB1	ENG	0.568285
ICAM3	ITGAL	0.4434		CALM1	INSR	0.557257		SELPLG	ITGAM	0.495664		UBB	LDLR	0.634591		HSP90B1	TLR1	0.567315
ACTR2	ADRB2	0.442831		ICAM1	ITGB2	0.55521		TGFB1	CD109	0.493415		CD40LG	TRAF3	0.616225		SPP1	ITGA4	0.56403
ARPC5	LDLR	0.441462		ADAM10	AXL	0.547685		GNAI2	ADCY7	0.493348		UBB	ADRB2	0.614792		CALM2	KCNQ1	0.5573
GNAI2	UNC5B	0.440349		PTDSS1	SCARB1	0.546979		CALM1	KCNQ1	0.493041		CALM1	INSR	0.614316		TGS1	RXRA	0.556328
B2M	CD1A	0.438149		BST2	LILRA4	0.545247		UBB	LDLR	0.492762		PSEN1	CD44	0.610946		FN1	SDC2	0.555886
ARF1	PLD2	0.435933		CALM1	PDE1B	0.544286		TGFB1	ACVRL1	0.491081		LRPAP1	SORL1	0.61003		CALR	SCARF1	0.555249
IL2	IL2RG	0.435636		LTA	TNFRSF14	0.543509		TGFB1	TGFBR1	0.489839		SPTAN1	PTPRA	0.608244		B2M	CD1B	0.552994
LGALS9	HAVCR2	0.435139		CALM2	KCNQ1	0.54232		HSP90B1	TLR1	0.489575		HBEGF	CD44	0.606291		GNAI2	ADCY7	0.551738
ANXA1	FPR2	0.428275		PTDSS1	JMJD6	0.540934		LAMB3	CD151	0.488813		DUSP18	RPSA	0.604628		SLPI	CD4	0.551178
SELPLG	SELL	0.421835		HSPA1A	TLR4	0.540519		AZGP1	ITGAV	0.486832		B2M	CD3D	0.604022		HSP90B1	TLR4	0.550251
RPS27A	ERBB2	0.42058		CCL4	CCR1	0.536889		ZG16B	CXCR4	0.485047		SEMA4D	PLXNB2	0.603124		CCL5	CCR5	0.549967
CALR	SCARF1	0.420337		LRPAP1	SORT1	0.53543		IL21	IL2RG	0.484656		UBA52	SMAD3	0.60205		CALM1	HMMR	0.54985
IL16	CCR5	0.41849		ARF1	PLD2	0.534526		ICAM3	ITGAL	0.483288		TNFSF10	TNFRSF10D	0.598942		CD55	CR1	0.5445
SEMA4D	PLXNB2	0.41538		CALM1	HMMR	0.534518		MMP9	CD44	0.483133		C1QB	LRP1	0.598273		UBA52	ADRB2	0.543206
TGFB1	ENG	0.414695		ARPC5	ADRB2	0.531978		PSEN1	CD44	0.48098		LTA	TNFRSF14	0.597151		COL1A1	CD93	0.543119
CD40LG	TRAF3	0.412218		CALR	SCARF1	0.529582		UBB	RIPK1	0.480755		IRAK4	TLR4	0.597034		CD14	ITGB2	0.536773
SELPLG	ITGAM	0.409056		APP	LRP1	0.526888		IRAK4	TLR4	0.480234		ARPC5	LDLR	0.596953		GZMB	IGF2R	0.536576
PTMA	VIPR1	0.408875		COL1A1	CD44	0.525812		CD40LG	ITGAM	0.478277		FASLG	TNFRSF1A	0.592352		COL3A1	ITGB1	0.534995
TGFB1	TGFBR2	0.40793		IL2	IL2RG	0.523796		SLPI	CD4	0.476365		SEMA4D	CD72	0.591099		HSPA1A	TLR4	0.53435
SEMA4D	CD72	0.406374		UBA52	LDLR	0.521689		TNFSF14	LTBR	0.46916		PSAP	SORT1	0.588546		B2M	CD1A	0.529787
IRAK4	TLR7	0.403422		APOE	LRP1	0.518753		RPS27A	SMAD3	0.468991		CALM1	KCNN4	0.586939		ICAM2	ITGAM	0.5255
CSF1	CSF1R	0.401696		GSTP1	TRAF2	0.518623		CALM1	HMMR	0.467579		PTDSS1	SCARB1	0.586678		ZG16B	TLR2	0.525007
CSF2	CSF1R	0.401164		VASP	CXCR2	0.517538		CALM2	SELL	0.467456		LTA	LTBR	0.585987		TGFB1	ITGAV	0.524842
PTDSS1	JMJD6	0.394302		B2M	KLRD1	0.515971		ARF1	PLD2	0.466603		ARF1	PLD2	0.585727		APP	LRP1	0.523727
CCL5	CXCR3	0.393856		CALM1	CRHR1	0.514884		PSAP	SORT1	0.465156		CCL4	CCR5	0.58486		APOE	LRP1	0.522974
COL1A2	ITGB1	0.392578		CALM1	PLPP6	0.510577		UBB	ERBB2	0.463074		BTLA	TNFRSF14	0.582465		RPS27A	ERBB2	0.522821
CALM1	PDE1B	0.389353		TGFB1	TGFBR1	0.510386		TNF	TRAF2	0.457948		CSF2	CSF3R	0.581162		ARF1	INSR	0.519814
NAMPT	INSR	0.388628		MDK	ITGB1	0.509861		PLAT	ITGB2	0.456106		ARPC5	ADRB2	0.576477		B2M	KLRD1	0.519523
CCL5	ACKR1	0.38733		LGALS9	HAVCR2	0.508342		CCL5	SDC1	0.453721		PLAT	ITGB2	0.575926		CCL4	CCR5	0.519355
CALM3	KCNQ1	0.383837		CALM2	MYLK	0.507831		PTDSS1	SCARB1	0.450685		B2M	KLRD1	0.573663		SEMA4D	PLXNB2	0.515126
UBA52	ERBB2	0.379099		TGFB1	ITGAV	0.505482		B2M	CD1A	0.449814		TNF	RIPK1	0.573624		ACTR2	LDLR	0.51249
CD6	ALCAM	0.378296		CALM3	KCNQ1	0.504467		MDK	LRP1	0.449563		UBC	SMAD3	0.572497		COL1A2	ITGB1	0.511993
ADAM17	ITGB1	0.374649		LTA	LTBR	0.504186		CD40LG	TRAF3	0.449533		APP	LRP1	0.572163		SEMA4D	CD72	0.51091
CALM1	MYLK	0.373959		UBA52	EGFR	0.501546		DUSP18	ITGB1	0.439314		TGFB1	CAV1	0.571888		LRPAP1	LDLR	0.509234
COL1A1	ITGB1	0.373731		UBB	SMAD3	0.49904		APOE	LRP1	0.439263		MFNG	NOTCH2	0.570228		MMP12	PLAUR	0.506237
CALM2	PDE1B	0.373474		CD55	ADGRE2	0.498427		HEBP1	FPR3	0.439194		NUCB2	ERAP1	0.569523		KLRB1	CLEC2D	0.500572
CSF2	CSF2RA	0.373356		HEBP1	FPR3	0.496412		SPON2	ITGB2	0.438253		CALM3	PDE1B	0.567146		LGALS9	HAVCR2	0.500274
ICAM2	ITGAL	0.368876		BTLA	TNFRSF14	0.495649		C1QB	LRP1	0.437403		MMP9	ITGB2	0.56709		MMP9	CD44	0.498874
GNAS	PTGIR	0.365361		GNAI2	ADCY7	0.495279		CD55	ADGRE5	0.435866		LGALS9	HAVCR2	0.566649		MADCAM1	CD44	0.498451
NUCB2	ERAP1	0.365291		SPP1	CD44	0.495243		SEMA4D	CD72	0.434826		IRAK4	TLR7	0.563571		APP	FPR2	0.498144
CCL5	ACKR2	0.361894		TNF	TRADD	0.494937		IRAK4	TLR7	0.434372		C1QA	CD93	0.563358		UBA52	EGFR	0.497329
LGALS3BP	ITGB1	0.361409		CD14	ITGB2	0.492852		MDK	ITGB1	0.431935		LIN7C	ABCA1	0.561857		SPP1	ITGB5	0.493938
COL1A2	CD36	0.361101		MDK	ITGA4	0.491258		TGFB1	SDC2	0.429729		LRPAP1	SORT1	0.561156		SELPLG	ITGAM	0.492879
HSP90B1	ASGR1	0.361096		HSPA8	LDLR	0.489418		ICAM1	IL2RG	0.423969		CSF2	CSF2RA	0.555759		BTLA	TNFRSF14	0.491475
CALM1	HMMR	0.3605		KLRB1	CLEC2D	0.485732		LAMB3	ITGB1	0.421196		IL2	IL2RA	0.555126		LTA	TNFRSF1B	0.49111
CALM2	MYLK	0.358339		CD58	CD2	0.485615		CALM3	SELL	0.419468		CALM2	PDE1B	0.554367		TGFB1	TGFBR2	0.489955
ACTR2	LDLR	0.357552		FLT3LG	FLT3	0.485562		COL1A1	ITGAV	0.419028		ITGB2	THY1	0.550933		VCAN	CD44	0.488688
CCL4	CCR5	0.352798		IFNG	IFNGR2	0.48499		CALM1	PDE1B	0.417513		SERPINE1	PLAUR	0.548466		CD40LG	TRAF3	0.486785
LRPAP1	LDLR	0.351211		TNFSF14	TNFRSF14	0.484934		FYN	SPN	0.417387		TGFB1	ACVRL1	0.548098		HMGB1	SDC1	0.486711
GSTP1	TRAF2	0.351084		APP	NCSTN	0.483723		FN1	C5AR1	0.416161		CALM1	MYLK	0.546878		C3	ITGB2	0.486246
TGFB1	TGFBR1	0.348991		UBC	LDLR	0.482966		COL1A1	ITGA5	0.415173		ADAM17	ITGB1	0.539503		LUM	ITGB1	0.486113
IL4	CD53	0.347826		GNAI2	S1PR4	0.48026		CALR	SCARF1	0.41505		CALM3	INSR	0.535667		IL2	CD53	0.483693
FN1	PLAUR	0.345726		ADAM15	ITGB1	0.480229		B2M	KLRC1	0.40979		OSM	IL6ST	0.535589		COL1A2	CD36	0.48325
MFNG	NOTCH1	0.344304		CD59	CD2	0.479998		SYK	FCGR2A	0.409602		SELPLG	SELL	0.532123		COL6A3	ITGB1	0.482911
TGS1	RXRA	0.343017		CALM1	EGFR	0.479445		LGALS9	HAVCR2	0.408958		PTDSS1	JMJD6	0.528449		APOE	SORL1	0.481188
COL1A1	CD36	0.342912		IRAK4	TLR4	0.4783		ARPC5	ADRB2	0.407661		GNAI2	CAV1	0.528352		TNF	TRADD	0.480884
HSP90AA1	ERBB2	0.342673		TNFSF10	TNFRSF10C	0.476921		CALM2	INSR	0.404516		CSF2	CSF2RB	0.527864		TNFSF10	TNFRSF10B	0.479867
TGFB1	ITGAV	0.341557		CALM2	INSR	0.476295		MDK	SDC3	0.404515		VCAM1	ITGB2	0.525813		UBA52	ERBB2	0.479001
GNAI2	CCR5	0.339802		COL18A1	ITGB1	0.470223		KLRB1	CLEC2D	0.404291		B2M	CD3G	0.525433		MDK	ITGB1	0.478497
PSEN1	NOTCH2	0.33746		CALM3	MYLK	0.469913		S100A9	TLR4	0.403934		CEACAM1	CD209	0.524375		SELPLG	SELL	0.478497
UBC	ERBB2	0.334532		B2M	KLRC1	0.469625		LTF	LRP1	0.402568		CALM2	INSR	0.522741		FN1	ITGAV	0.477947
LUM	ITGB1	0.332749		SPTAN1	PTPRA	0.469371		HSP90AA1	ITGB3	0.40114		FABP5	RXRA	0.522685		TGFB1	CD109	0.473489
PSAP	SORT1	0.330555		CALM1	KCNQ3	0.469371		CALM2	KCNQ1	0.400689		UBB	SMAD3	0.520582		DUSP18	ITGB1	0.472759
TNFSF10	TNFRSF10B	0.328523		CD48	CD244	0.464972		TGFB1	CAV1	0.400287		CCL5	SDC1	0.518484		ICAM1	ITGB2	0.469312
COL1A2	CD93	0.327509		CALM2	PDE1B	0.463237		TNFSF10	TNFRSF10B	0.398077		TNFSF10	TNFRSF10A	0.515404		CD14	ITGB1	0.468841
LAMB2	RPSA	0.324869		HSP90AA1	EGFR	0.462631		ARPC5	LDLR	0.395698		ICAM1	ITGAM	0.511622		GNAI2	CCR5	0.466643
CSF2	CSF3R	0.32379		APOE	SCARB1	0.461763		FABP5	RXRA	0.393975		PLTP	ABCA1	0.511186		GZMB	PGRMC1	0.465782
TLN1	ITGB5	0.323111		GNAI2	CXCR2	0.461668		IL7	IL2RG	0.392591		SERPINE2	LRP1	0.509924		HSP90AA1	EGFR	0.464252
FLT3LG	FLT3	0.321524		PLAT	ITGB2	0.461499		ARF1	INSR	0.39187		B2M	CD247	0.50926		SPON2	ITGAM	0.463359
ANXA1	DYSF	0.316183		IFNG	IFNGR1	0.461447		SPP1	ITGB1	0.391658		ICAM2	ITGAM	0.508161		ANXA1	DYSF	0.462961
UBB	ERBB2	0.314692		SEMA4D	PLXNB2	0.456914		CXCL13	CXCR3	0.391418		TGS1	RXRA	0.502002		CTGF	LRP1	0.462505
LTA	TNFRSF1B	0.31382		FN1	PLAUR	0.45311		TGFB1	ITGB5	0.391122		ADAM15	ITGB1	0.49961		APP	NCSTN	0.462404
PSEN1	NCSTN	0.313097		IRAK4	TLR7	0.450864		ADAM10	AXL	0.390109		ARF1	INSR	0.499505		TNFSF10	TNFRSF11B	0.461805
CALM1	OPRM1	0.311663		TNFSF10	TNFRSF10B	0.44975		HSP90B1	ERBB2	0.38951		ICAM1	IL2RA	0.498599		UBB	ADRB2	0.461198
TNFSF14	TNFRSF14	0.310254		ICAM1	IL2RG	0.449366		UBA52	SMAD3	0.389256		GNAI2	CCR5	0.497264		ARF1	PLD2	0.460934
COL1A1	CD93	0.310191		NUCB2	ERAP1	0.447641		BST2	LILRA4	0.3884		IL16	CCR5	0.496306		MMP9	ITGB2	0.459088
TNF	RIPK1	0.308777		FASLG	TNFRSF1A	0.446883		APOE	SCARB1	0.384737		ACTR2	LDLR	0.495573		JAM3	ITGB2	0.458668
TNFSF14	LTBR	0.307841		TNFSF14	LTBR	0.445711		ICAM1	ITGAX	0.384267		SPON2	ITGAM	0.495234		UBC	ADRB2	0.458426
IRAK4	TLR6	0.304588		ARF1	INSR	0.445301		CD55	ADGRE2	0.383507		MMP9	CD44	0.494986		THBS1	ITGB1	0.458288
TGFB1	ITGB5	0.304323		FN1	CD44	0.442708		LRPAP1	SORT1	0.381193		TGFB1	CD109	0.494556		LAMB2	RPSA	0.457816
TNF	TNFRSF21	0.304117		SEMA4D	CD72	0.442075		FLT3LG	FLT3	0.380879		CALM1	PLPP6	0.492461		COL1A1	ITGAV	0.456856
LRPAP1	SORT1	0.302381		ADAM17	ITGB1	0.441916		GNAI2	S1PR4	0.379313		TNFSF10	TNFRSF10C	0.491493		COL1A2	CD93	0.455526
LIN7C	ABCA1	0.302067		COL1A2	CD44	0.441173		ADAM15	ITGB1	0.37925		PLAT	LRP1	0.486316		IL18	CD48	0.45415
FN1	CD44	0.301221		CALM3	INSR	0.438633		CTGF	ITGB2	0.378913		HEBP1	FPR3	0.485465		LRPAP1	SORT1	0.451666
DUSP18	ITGB1	0.300659		MFNG	NOTCH1	0.437887		PTDSS1	JMJD6	0.378126		HMGB1	SDC1	0.485184		CD48	CD2	0.450801
CALM1	VIPR1	0.299513		DUSP18	ITGB1	0.437805		SEMA4D	PLXNB2	0.374135		MFNG	NOTCH1	0.484337		C1QB	LRP1	0.450244
SPTAN1	PTPRA	0.299262		BGN	LY96	0.435512		CCL5	CCR5	0.373959		GPI	AMFR	0.481403		FN1	ITGA5	0.449678
APP	LRP1	0.2975		COL1A1	ITGB1	0.434896		PLAU	LRP1	0.368029		CALM1	HMMR	0.479037		HSP90AA1	ERBB2	0.44606
OSM	IL6ST	0.292579		GNAI2	P2RY12	0.434353		SERPING1	LRP1	0.367401		MMP9	LRP1	0.477307		TGFB1	TGFBR1	0.446059
COL6A3	ITGB1	0.288135		DUSP18	CD151	0.43417		ZG16B	TLR4	0.36451		APOE	LRP1	0.47642		THBS1	CD47	0.444713
CD59	CD2	0.287586		HMGB1	SDC1	0.431258		TNFSF13	TNFRSF14	0.362512		ACTR2	ADRB2	0.474481		NAMPT	INSR	0.444345
LAMB1	ITGB1	0.2867		CALM2	PLPP6	0.429813		ZG16B	TLR2	0.36229		ICAM1	ITGAX	0.472691		PSAP	SORT1	0.444175
PLAT	LRP1	0.283094		GPI	AMFR	0.428112		APOE	SORL1	0.361791		CD48	CD244	0.471723		ICAM3	ITGAL	0.439901
PTDSS1	SCARB1	0.280827		CALM3	PDE1B	0.425768		COL3A1	ITGB1	0.360766		IL13	IL13RA1	0.470441		CALM1	MYLK	0.439103
COL18A1	ITGB1	0.279365		GNAI2	CXCR3	0.424704		SPTAN1	PTPRA	0.360643		DUSP18	ITGB1	0.469103		C5	C5AR1	0.438847
ITGB3BP	ITGB5	0.278809		MDK	LRP1	0.424592		FGG	ITGB2	0.360294		GNAI2	EDNRB	0.466869		GNAI2	S1PR4	0.438358
SPON2	ITGAM	0.278449		LTF	LRP1	0.423221		SELPLG	SELL	0.35994		CALM3	MYLK	0.466422		CCL3	CCR1	0.437988
LTA	TNFRSF1A	0.278415		UBB	LDLR	0.423066		LIN7C	ABCA1	0.359369		FN1	PLAUR	0.465684		FN1	ITGA4	0.436925
ICAM1	ITGB2	0.277408		LAMB2	RPSA	0.421868		CALM3	INSR	0.358638		ADAM10	AXL	0.46276		NUCB2	ERAP1	0.433767
CSF2	ITGB1	0.275642		TGS1	RXRA	0.4188		BGN	LY96	0.355604		CCL3	CCR1	0.458923		CTGF	ITGAM	0.433059
TGFB1	SMAD3	0.275361		GNAI2	CCR5	0.416454		HBEGF	CD44	0.355266		GSTP1	TRAF2	0.45891		MFGE8	ITGAV	0.432624
COL3A1	ITGB1	0.274007		ANXA1	EGFR	0.41039		MMP9	LRP1	0.355056		B2M	CD1B	0.456675		COL9A2	ITGB1	0.430843
CLEC2B	KLRF1	0.273547		ITGB2	THY1	0.409485		CALM3	KCNQ1	0.354985		IL2	IL2RG	0.456282		THBS2	ITGB1	0.430843
CCL5	ADRA2A	0.270775		TGFB1	CD109	0.40874		FN1	ITGB1	0.354601		SERPINE1	LRP1	0.453769		MMP7	CD151	0.430653
COL1A2	ITGAV	0.270726		MFGE8	ITGAV	0.408125		MMP1	CD44	0.353252		CALM2	MYLK	0.453534		GNAI2	CAV1	0.430566
VCAM1	ITGB2	0.26969		TNFSF10	TNFRSF10A	0.408058		PLAU	ITGB1	0.351557		ICAM4	ITGB2	0.451677		CALM1	EGFR	0.429985
CALM1	CALCR	0.269071		ACTR2	ADRB2	0.407958		CALM1	PLPP6	0.350577		COL6A2	ITGB1	0.445775		THBS1	CD36	0.429904
FABP5	RXRA	0.26623		TYROBP	TREM1	0.405762		UBC	SMAD3	0.3497		GNAI2	ADRA2B	0.445119		COL1A1	ITGA5	0.42881
MMP9	ITGB2	0.263636		SPP1	ITGB1	0.405098		TNFSF10	TNFRSF10A	0.349688		DUSP18	CD151	0.444735		SAA1	SCARB1	0.427913
BST2	LILRA4	0.26333		CTGF	LRP1	0.404941		VCAM1	ITGB2	0.347105		LRPAP1	LDLR	0.443307		CALM3	INSR	0.42782
COL6A2	ITGB1	0.261193		MMP7	CD44	0.403932		CCL5	CXCR3	0.346479		CD48	CD2	0.440716		C3	ITGAX	0.427722
ANXA1	ADRA2A	0.260488		IL16	KCNJ15	0.401991		GNAI2	CAV1	0.346028		THBS1	LRP1	0.439459		HSPA8	ADRB2	0.427543
CD55	CR1	0.259701		PTMA	VIPR1	0.401597		GNAI2	UNC5B	0.344813		APP	TNFRSF21	0.438652		LTA	TNFRSF1A	0.426451
VEGFB	NRP1	0.257575		CALM2	EGFR	0.399585		GZMB	PGRMC1	0.342638		B2M	CD1A	0.438126		TLN1	ITGB5	0.426377
CD22	PTPRC	0.257275		CD47	SIRPG	0.399583		ACTR2	ADRB2	0.340679		GNAI2	S1PR1	0.437431		SERPINE2	LRP1	0.421419
TNF	TRAF2	0.25687		TGFB1	SDC2	0.396152		TNFSF10	TNFRSF10D	0.340347		KLRB1	CLEC2D	0.43652		ADAM17	ITGA5	0.421233
IL17A	IL17RA	0.25625		LUM	ITGB1	0.394319		ICAM3	ITGAD	0.337442		QDPR	DYSF	0.435189		CALM1	PDE1B	0.418172
COL1A1	ITGAV	0.255271		CALM3	PLPP6	0.393068		PIP	CD4	0.336195		P4HB	GPR162	0.43476		THBS2	CD47	0.417454
ADAM10	NOTCH1	0.255257		C3	ITGB2	0.391616		COL1A1	CD93	0.331063		GZMB	IGF2R	0.433577		GNAS	PTGIR	0.417217
IL16	KCNJ15	0.252483		CALM2	KCNQ3	0.389932		CALM2	PDE1B	0.330096		COL1A1	CD93	0.432315		TGFB1	ITGB5	0.413937
LTA	TNFRSF14	0.250267		SPP1	ITGA4	0.387297		FASLG	TNFRSF1A	0.329851		TNF	TRAF2	0.431901		FGF2	SDC2	0.412871
PLAT	ITGAM	0.249925		ARPC5	LDLR	0.385861		ACTR2	LDLR	0.329588		GZMB	PGRMC1	0.43001		CALM2	MYLK	0.412587
APP	NCSTN	0.249356		FN1	C5AR1	0.381441		IRAK4	TLR6	0.329384		ADAM10	NOTCH1	0.427076		TNF	TNFRSF21	0.412505
GDF11	BMPR2	0.248816		IL15	IL2RG	0.380095		POMC	GPR84	0.329254		C1QA	CR1	0.426638		ICAM1	ITGAX	0.411195
LTA	LTBR	0.248152		PSEN1	NCSTN	0.379525		GNAI2	CCR5	0.32617		VCAM1	MSN	0.425747		B2M	KLRC1	0.409402
GPC3	CD81	0.247865		CXCL13	CXCR3	0.378223		ANXA1	FPR2	0.326		GNAI2	S1PR4	0.425305		TNFSF14	TNFRSF14	0.40895
AZGP1	ITGAV	0.244856		GNAS	PTGIR	0.377361		LUM	ITGB1	0.32551		LTBP3	ITGB5	0.425244		TNFSF10	TNFRSF10D	0.405975
HEBP1	FPR3	0.244804		IRAK4	TLR6	0.376536		CSF1	CSF1R	0.324709		HBEGF	CD82	0.423082		C3	CD81	0.405971
MMP9	CD44	0.242828		FABP5	RXRA	0.375476		NUCB2	ERAP1	0.323722		FN1	C5AR1	0.421998		HSP90B1	TLR7	0.405867
CALM3	PDE1B	0.240575		SPON2	ITGAM	0.372565		CALM1	KCNQ3	0.320606		ICAM1	ITGAL	0.421844		MFNG	NOTCH2	0.405091
FASLG	TNFRSF1A	0.238246		COL3A1	ITGB1	0.368534		IL21	IL21R	0.319409		FYN	THY1	0.42125		PLAT	ITGB2	0.405048
RARRES2	CCRL2	0.238155		PSEN1	NOTCH2	0.368466		TLN1	ITGB5	0.319083		PSEN1	NCSTN	0.418844		IL16	CCR5	0.404901
PSAP	CD1B	0.238037		CCL4	CCR5	0.366513		B2M	CD247	0.31706		BGN	LY96	0.418547		CALM2	EGFR	0.403623
VEGFA	NRP2	0.236419		CALM3	EGFR	0.363776		HBEGF	CD9	0.314666		ICAM2	ITGAL	0.418469		SPTAN1	PTPRA	0.402939
CD58	CD2	0.235764		CSF1	CSF1R	0.362889		CCL4	CCR5	0.31466		RPS27A	ERBB2	0.418335		THBS2	CD36	0.402895
DUSP18	CD151	0.234148		CCL5	SDC1	0.362088		MDK	SDC4	0.3137		IRAK4	TLR6	0.417589		APOE	LDLR	0.401852
TGFB1	CD109	0.233835		TNFSF10	TNFRSF10D	0.361607		TNF	RIPK1	0.313622		CSF2	ITGA9	0.417243		A2M	LRP1	0.398275
PSEN1	NOTCH1	0.231835		RPS27A	LRP2	0.360234		APP	NCSTN	0.313124		PLAU	PLAUR	0.416896		UBB	ERBB2	0.398235
SERPINE2	LRP1	0.230926		CD14	ITGB1	0.358995		PLAT	LRP1	0.312952		ADAM15	ITGAV	0.416332		UBC	ERBB2	0.395564
VCAN	CD44	0.229688		SERPING1	LRP1	0.357445		PECAM1	CD38	0.312825		COL1A1	CD44	0.415981		MDK	LRP1	0.394434
IFNL1	IL10RB	0.229382		SLPI	CD4	0.357226		COL4A1	CD47	0.312634		COL6A1	ITGB1	0.41574		PSEN1	NCSTN	0.394124
CALM3	MYLK	0.228859		CYR61	ITGAM	0.355883		TGS1	RXRA	0.311801		TGFB1	SMAD3	0.413888		CD48	CD244	0.394018
IL4	IL13RA1	0.228799		FN1	ITGB1	0.355392		UBB	SMAD3	0.310371		PSEN1	NOTCH2	0.413022		LAMA5	ITGB1	0.39391
GPI	AMFR	0.228699		CALM3	KCNQ3	0.354476		MDK	ITGA4	0.309057		CALM3	PLPP6	0.412718		JAM3	ITGB1	0.392251
LIPC	LRP1	0.227598		COL1A2	ITGB1	0.353968		CXCL13	ADRA2A	0.3088		PLAU	ITGB2	0.412258		CALM2	PDE1B	0.392036
SPP1	CD44	0.225172		CALM1	VIPR1	0.353963		LRPAP1	LDLR	0.308771		THBS1	ITGB1	0.408324		LIN7C	ABCA1	0.390164
HSPA1A	GRIN2D	0.223267		JAM3	ITGB2	0.352887		CALM1	MYLK	0.308738		GNAI2	P2RY12	0.405742		LTBP3	ITGB5	0.3875
TIMP2	ITGB1	0.22308		CYR61	ITGAV	0.350287		CALR	ITGA2B	0.307494		VCAM1	ITGB1	0.404917		VEGFA	ITGB1	0.387119
CCL5	ACKR4	0.222937		ICAM1	ITGAX	0.350284		LTF	TFRC	0.304076		S100A9	TLR4	0.40207		APP	TNFRSF21	0.38557
VEGFA	ITGB1	0.222635		COL6A2	ITGB1	0.35009		CXCL13	CCR10	0.301402		TYROBP	TREM1	0.401253		TGFB1	CAV1	0.383978
SEMA4C	PLXNB2	0.21961		GZMB	PGRMC1	0.349967		GNAI2	CXCR3	0.300517		ICAM1	IL2RG	0.400754		LAMB3	ITGB1	0.383279
AREG	ERBB3	0.21815		GNAI2	UNC5B	0.344963		CD48	CD2	0.300074		CALM2	PLPP6	0.400202		ADAM9	ITGB1	0.383006
LAMA4	ITGB1	0.216022		FYN	THY1	0.344067		ANXA1	ADRA2A	0.299049		CCL5	CXCR3	0.398501		VCAN	ITGB1	0.382979
GNAS	ADORA1	0.215753		FADD	FAS	0.34284		TNFSF13	TNFRSF1A	0.298765		ADAM9	ITGB1	0.398298		PSEN1	NOTCH2	0.381547
P4HB	GPR162	0.214993		CD14	ITGA4	0.342055		LAMA5	ITGB1	0.298031		COL18A1	ITGB1	0.397703		ADAM15	ITGB1	0.380572
CSF2	CSF2RB	0.214037		ICAM1	SPN	0.341963		ADAM17	ITGB1	0.297883		THBS1	CD47	0.397404		GPI	AMFR	0.37987
ADAM17	NOTCH1	0.213089		PDGFB	LRP1	0.341213		MFNG	NOTCH1	0.297257		TGFB1	SDC2	0.397357		TIMP3	ADAM17	0.37955
GNAI2	CXCR3	0.212763		P4HB	GPR162	0.340967		GNAI2	S1PR3	0.2963		APP	NCSTN	0.397151		AREG	EGFR	0.379336
BTLA	TNFRSF14	0.21135		GNAS	CRHR1	0.340137		GZMB	IGF2R	0.295236		IL10	IL10RA	0.391814		CTGF	ITGA5	0.37905
ADAM17	ITGA5	0.210174		FN1	ITGA4	0.338532		TYROBP	TREM1	0.294049		FN1	CD44	0.390161		PTDSS1	JMJD6	0.378719
COL1A1	ITGA5	0.209523		COL6A3	ITGB1	0.338527		COL4A1	ITGB1	0.29336		HSPA1A	GRIN2D	0.390088		LGALS3BP	ITGB1	0.378573
IL4	IL2RG	0.206418		SPINT1	ST14	0.337593		PDGFB	LRP1	0.29272		F8	LRP1	0.389721		ARPC5	ADRB2	0.378407
FN1	ITGB1	0.205832		APP	FPR2	0.337414		GPI	AMFR	0.292453		PTMA	VIPR1	0.388297		COL9A3	ITGB1	0.377405
IL16	GRIN2C	0.205405		MADCAM1	CD44	0.336523		CALM3	PDE1B	0.288568		B2M	KLRC1	0.387299		ZG16B	TLR4	0.376899
RARRES2	CMKLR1	0.204395		RPS27A	ERBB2	0.335729		IL7	IL7R	0.284411		FYN	SPN	0.38705		AZGP1	ITGAV	0.376882
PLTP	ABCA1	0.203187		CTGF	ITGAM	0.334364		IL18	IL18BP	0.284041		PLAT	ITGAM	0.386825		DUSP18	CD151	0.376378
CCL4	ACKR2	0.199894		CCL5	ACKR2	0.327512		ICAM2	ITGAM	0.284022		CD14	ITGB2	0.385319		FGF2	NRP1	0.375873
HSP90B1	ERBB2	0.198896		GAS6	AXL	0.32727		TNF	TNFRSF21	0.282269		VCL	ITGB5	0.381501		THBS1	LRP1	0.375221
VCAM1	MSN	0.197083		MDK	SDC4	0.327062		LYZ	ITGAL	0.281902		ITGB3BP	ITGB5	0.379846		LTA	TNFRSF14	0.372705
PTN	PLXNB2	0.196884		SERPINA1	LRP1	0.326546		CD55	CR1	0.281553		CTGF	ITGB2	0.379504		S100A9	TLR4	0.372037
GPC3	LRP1	0.194537		SAA1	FPR1	0.326323		GNAI2	IGF1R	0.279217		NAMPT	INSR	0.379023		COL1A2	ITGAV	0.371852
PDAP1	PDGFRB	0.193709		ADAM10	NOTCH1	0.325723		CALM1	PTH2R	0.277526		MMP9	ITGAM	0.378301		ANXA1	EGFR	0.371721
CCL2	CCR1	0.191003		GZMB	IGF2R	0.325548		PLTP	ABCA1	0.27671		F12	CD93	0.377518		CALR	ITGA3	0.371501
FN1	C5AR1	0.190663		TGFB1	SMAD3	0.325543		SPP1	ITGA4	0.274697		IL13	IL4R	0.376989		GSTP1	TRAF2	0.368228
GNAS	VIPR1	0.190604		C3	IFITM1	0.32471		S100A8	TLR4	0.272927		VCAM1	EZR	0.372631		ICAM2	ITGAL	0.3653
CCL20	CCR6	0.190099		CCL2	CCR1	0.323326		ICAM1	ITGAM	0.272926		POMC	GPR84	0.370315		PIGF	FLT1	0.362559
CCL3	CCR1	0.189649		ADAM15	ITGAV	0.320685		PSEN1	NOTCH2	0.271633		UBA52	ERBB2	0.369204		GDF11	BMPR2	0.362269
TNF	TRADD	0.188588		APP	TNFRSF21	0.320136		ADAM12	ITGB1	0.270831		COL1A1	ITGB1	0.368743		FN1	ITGB7	0.361379
SERPING1	LRP1	0.188336		CYR61	ITGA5	0.31979		CALM2	PLPP6	0.270663		THBS1	ITGA4	0.362872		RTN4	GJB2	0.360703
PECAM1	CD38	0.188102		TNF	TRAF2	0.319233		AGRN	LRP1	0.26931		CALM1	CALCR	0.361113		CALM3	KCNQ1	0.359842
LAMB1	ITGAV	0.187564		CALM1	KCNQ5	0.319232		IL16	CCR5	0.269262		VCAM1	ITGA4	0.359614		IRAK4	TLR4	0.359567
GDF11	ACVR2A	0.185371		CALR	ITGA3	0.317747		CCL5	ADRA2A	0.269152		UBA52	EGFR	0.357241		FN1	TNFRSF11B	0.359042
IGF1	INSR	0.184443		COL1A1	CD93	0.317624		SPP1	ITGAV	0.268176		HSP90AA1	ERBB2	0.354996		CCL5	SDC1	0.358316
GNAS	ADCY9	0.184441		COL1A1	CD36	0.317057		VEGFA	NRP2	0.266318		ADAM17	ITGA5	0.353817		TNFSF14	LTBR	0.352785
APP	TNFRSF21	0.18414		AZGP1	ITGAV	0.316711		IL18	CD48	0.265728		ICAM3	ITGAD	0.352851		HEBP1	FPR3	0.352167
PGF	NRP2	0.1818		MMP7	CD151	0.316667		DLK1	NOTCH2	0.265473		IL15	IL2RA	0.352628		C3	C3AR1	0.351841
PSEN1	NOTCH4	0.181714		TGFB1	ITGB5	0.315367		SPP1	ITGA5	0.265075		VASP	CXCR2	0.351713		B2M	CD3G	0.350016
IL16	GRIN2D	0.180769		HBEGF	CD9	0.314332		HBEGF	CD82	0.264634		ICAM1	CAV1	0.349011		FYN	THY1	0.348772
MTMR4	SMAD3	0.179209		LIN7C	ABCA1	0.314246		COL1A1	DDR1	0.263689		IFNL1	IL10RB	0.347696		F12	CD93	0.347392
VEGFA	NRP1	0.179163		VCAN	CD44	0.313942		HSP90AA1	EGFR	0.262457		CALM1	VIPR1	0.347168		CCL2	CCR1	0.346869
CFH	SELL	0.178681		SERPINE1	PLAUR	0.313527		IGFL2	IGFLR1	0.259439		FN1	ITGB1	0.344128		VWF	SIRPA	0.344033
CLCF1	IL6ST	0.176755		GNAI2	CXCR1	0.31331		UBA52	EGFR	0.259331		HSP90AA1	EGFR	0.343243		IL15	IL2RG	0.343454
VCAM1	EZR	0.176707		BGN	TLR1	0.312171		SEMA7A	ITGB1	0.259057		SERPINE1	ITGAV	0.343151		ITGB3BP	ITGB5	0.342365
ICAM1	ITGAX	0.175926		HBEGF	CD44	0.311005		COL1A1	CD36	0.259026		CALM1	CRHR1	0.342393		COL11A1	ITGB1	0.341497
POMC	ADRB2	0.175694		ZG16B	CXCR4	0.31048		TNFSF10	TNFRSF10C	0.258574		CALM1	EGFR	0.342381		COL7A1	ITGB1	0.341497
FGF7	NRP1	0.174566		UBA52	LRP2	0.308003		CD48	CD244	0.258335		COL1A2	CD93	0.341358		LAMB2	ITGB1	0.341497
GNAI2	EDNRB	0.17382		VCAM1	ITGB2	0.307346		TGFB1	ITGB3	0.25832		IL16	KCNJ15	0.341323		LAMB1	ITGB1	0.341497
ADAM12	ITGB1	0.173273		TNFSF8	TNFRSF8	0.305296		ADAM9	ITGB1	0.258095		UBC	ERBB2	0.341279		COL5A1	ITGB1	0.341497
POMC	GPR84	0.172978		QDPR	DYSF	0.300605		ADAM15	ITGAV	0.25802		JAM3	ITGB2	0.34117		CXCL13	CXCR3	0.340927
ADAM9	ITGB1	0.171786		CTGF	ITGA5	0.299438		AGRN	ITGB1	0.25547		APOE	SORL1	0.340087		TGFB1	SMAD3	0.338997
LTBP3	ITGB5	0.171376		ICAM3	ITGAD	0.296519		ADAM15	ITGA5	0.254996		GNAI2	UNC5B	0.338848		C3	LRP1	0.338534
CFH	ITGAM	0.171088		TLN1	ITGB5	0.296124		ICAM1	IL2RA	0.252728		ICAM4	ITGB1	0.335757		TNFSF10	TNFRSF10A	0.33831
THBS1	ITGB1	0.168863		C3	C3AR1	0.295261		ITGB2	THY1	0.252216		PDGFB	LRP1	0.335539		VEGFA	NRP2	0.337761
TNFSF12	TNFRSF12A	0.168272		LTF	TFRC	0.294912		TGFB1	SMAD3	0.25195		F13A1	ITGB1	0.33532		TNFSF12	TNFRSF12A	0.337122
LAMB2	ITGB1	0.168193		IL16	KCNA3	0.294106		CCL5	ACKR2	0.25191		HBEGF	CD9	0.334402		OSM	IL6ST	0.336872
PTN	SDC3	0.167097		COL9A2	ITGB1	0.293585		CALM1	EGFR	0.251561		PSEN1	NOTCH1	0.332492		MMP2	SDC2	0.330382
F13A1	ITGB1	0.166903		ADAM15	ITGA5	0.291609		TNFSF12	TNFRSF12A	0.251086		FLT3LG	FLT3	0.329354		APP	CAV1	0.33031
FN1	ITGA4	0.16644		TNF	RIPK1	0.291569		HPX	LRP1	0.250556		PLAU	LRP1	0.328394		GNAI2	S1PR3	0.329509
COL16A1	ITGB1	0.166132		CCL3	CCR1	0.291141		CTGF	LRP1	0.2489		APOE	SCARB1	0.327318		LILRB4	LAIR1	0.328882
VCAM1	ITGB1	0.165893		TGFB1	ACVRL1	0.289871		SPINT1	ST14	0.2489		GNAI2	CXCR2	0.326568		FN1	ITGA6	0.328756
ADM2	ADRB2	0.164419		BGN	TLR2	0.289409		CSF2	CSF1R	0.247553		COL1A2	CD44	0.326484		TNF	RIPK1	0.32869
IL2	IL2RA	0.162851		TIMP2	ITGB1	0.289155		GNAI2	P2RY12	0.246709		SEMA4F	NRP2	0.325225		VEGFA	SIRPA	0.328188
GNAI2	S1PR4	0.162663		CCL5	ACKR4	0.288878		TGFB1	ITGB8	0.246273		TIMP2	ITGB1	0.323501		LYZ	ITGAL	0.326571
ADM2	GPR84	0.161843		PDAP1	PDGFRB	0.286821		GNAS	PTGIR	0.246265		GNAS	PTGIR	0.3232		VCAN	TLR2	0.325055
MATN1	ITGB1	0.161653		LRPAP1	LDLR	0.286251		ZG16B	TLR5	0.245932		ADAM9	ITGAV	0.321072		MDK	SDC3	0.324662
LAMB3	ITGB1	0.161202		UBA52	ERBB2	0.285465		IL16	KCNJ10	0.245868		IL4	CD53	0.320458		FGF2	SDC3	0.323231
TNFSF10	TNFRSF11B	0.158481		SELPLG	ESAM	0.285184		GNAI2	F2R	0.245197		PGF	NRP2	0.318769		CALM1	PLPP6	0.322809
GNAI2	ADORA1	0.158163		SERPINE2	LRP1	0.284839		COL6A1	ITGB1	0.245132		TNFSF12	TNFRSF12A	0.318625		SEMA3G	NRP2	0.320235
COL18A1	ITGB5	0.158091		TGFB1	ITGB8	0.283767		CALM2	KCNQ3	0.244947		ADAM15	ITGA5	0.318167		SEMA3C	NRP2	0.320235
CD36	TLR4	0.158		COL18A1	ITGA5	0.283391		PLAU	IGF2R	0.244646		SEMA4A	PLXND1	0.317465		IGFL2	IGFLR1	0.320084
CCL20	CXCR3	0.156784		C1QB	LRP1	0.283124		QDPR	DYSF	0.24448		HRAS	TLR2	0.316839		LTA	LTBR	0.318833
RELN	ITGB1	0.156337		MDK	SDC3	0.282388		FN1	ITGA4	0.244264		APP	CAV1	0.313214		MMP9	LRP1	0.314575
ADAM15	ITGB1	0.156279		COL1A1	ITGAV	0.282236		CSF2	CSF2RA	0.243757		SERPINE1	ITGB5	0.311893		C3	ITGAM	0.312394
VCL	ITGB5	0.155979		FBLN1	ITGB1	0.281472		ICAM1	SPN	0.242904		ADAM17	NOTCH1	0.311833		SERPINA1	LRP1	0.312256
GNAI2	CAV1	0.155937		HSPA8	LRP2	0.281179		ICAM2	ITGAL	0.24257		SPP1	CD44	0.308031		IL6	IL6R	0.309687
F8	LRP1	0.15479		GNAI2	EDNRB	0.28022		PSAP	CD1B	0.241636		RLN2	GPR84	0.305509		C3	CD46	0.309194
VCAN	ITGB1	0.152024		YARS	CXCR1	0.278349		A2M	LRP1	0.241543		CALR	ITGA3	0.304271		ZG16B	TLR6	0.309148
LYPD3	AGR2	0.15185		BGN	TLR4	0.277004		VCAM1	MSN	0.241058		APP	FPR2	0.304126		CCL5	CXCR3	0.308146
THBS1	CD36	0.150868		IL16	GRIN2D	0.276966		IL15	IL2RG	0.23995		BST2	LILRA4	0.303102		MDK	ITGA4	0.304977
MDK	ITGB1	0.150582		PODXL2	SELL	0.276534		GNAS	ADORA1	0.239928		FN1	ITGA4	0.302173		CALM2	PLPP6	0.299565
HRAS	TLR2	0.150509		COL6A1	ITGB1	0.2761		FARP2	PLXNA1	0.239792		PLAU	ITGB1	0.300903		ADAM10	AXL	0.29886
THBS1	LRP1	0.150246		UBC	LRP2	0.275989		CSF2	ITGB1	0.239124		ANXA1	EGFR	0.300861		ICAM1	ITGAM	0.298003
CD47	SIRPG	0.14957		ACTR2	LDLR	0.27583		FN1	ITGAV	0.238227		LAMB3	ITGB1	0.300815		CD14	ITGA4	0.296829
SPP1	ITGB1	0.14874		TNF	TNFRSF21	0.27578		VEGFA	ITGB1	0.238038		JAG1	CD46	0.299422		GNAI2	UNC5B	0.296179
C1QB	LRP1	0.148063		ICAM1	ITGAM	0.27361		COL6A3	ITGB1	0.237738		CTGF	LRP1	0.298914		LAMB3	CD151	0.294936
S100A9	TLR4	0.147558		IL21	IL2RG	0.272656		PLAU	ITGAV	0.235817		FASLG	FAS	0.298889		VEGFA	NRP1	0.294434
TGFB1	SDC2	0.147003		POMC	GPR84	0.271968		APP	CAV1	0.235489		SERPINA1	LRP1	0.296703		CALM1	GLP2R	0.294138
TNFSF10	TNFRSF10D	0.146963		PDGFB	ITGAV	0.271704		FN1	ITGA5	0.235361		SEMA7A	ITGB1	0.29607		IRAK4	TLR6	0.293465
COL18A1	ITGA5	0.146894		ARF1	CHRM3	0.270153		CALM2	MYLK	0.234911		UBB	ERBB2	0.295822		IL2	IL2RG	0.292332
GNAI2	OPRM1	0.145518		F8	LRP1	0.270036		CALM3	PLPP6	0.234		COL9A2	ITGB1	0.295767		GDF11	ACVR1B	0.289615
VCAN	TLR1	0.145133		LAMA2	RPSA	0.269807		ZG16B	TLR6	0.233669		THBS1	SCARB1	0.295399		MMP9	ITGAM	0.289475
ICAM1	IL2RG	0.144645		TGFB1	TGFBR3	0.269451		BGN	TLR4	0.233606		COL1A1	ITGAV	0.294443		THBS1	ITGA4	0.288048
MMP9	LRP1	0.143693		RLN2	GPR84	0.269036		GNAI2	ADRA2B	0.233596		ICAM4	ITGA4	0.294365		APOE	SCARB1	0.287449
VEGFA	SIRPA	0.143576		A2M	LRP1	0.26868		SERPINA1	LRP1	0.233181		F13A1	ITGA4	0.293957		FN1	CD79A	0.283931
TNFSF13B	TNFRSF13C	0.143511		CXCL2	CXCR2	0.268529		PLAU	ITGA5	0.232971		VEGFB	NRP1	0.29341		ICAM1	IL2RG	0.282767
ADA	DPP4	0.142968		SEMA6D	TYROBP	0.266679		PLAU	ITGAM	0.232839		LY6G5C	TMEM8A	0.291961		LGALS8	ITGA3	0.281234
GNAI2	S1PR3	0.142181		LAMB2	ITGB1	0.263304		ICAM1	ITGAL	0.232568		CCL23	CCR1	0.291104		CALM1	KCNQ3	0.280995
IL23A	IL12RB1	0.142085		ADAM17	ITGA5	0.260794		BGN	TLR2	0.231893		ADAM9	ITGB5	0.290935		CCL3	CCR5	0.28046
VEGFA	ITGAV	0.141264		PLAT	LRP1	0.259448		GNAI2	ADRA2A	0.229839		COL18A1	ITGB5	0.290423		IL6	IL6ST	0.279036
IL24	IL10RB	0.140558		TIMP3	ADAM17	0.259168		GNAI2	S1PR1	0.229591		BGN	TLR4	0.290371		SEMA3C	NRP1	0.278212
TGFB1	CAV1	0.14049		GNAI2	S1PR1	0.259079		CXCL10	SDC4	0.229287		PGF	NRP1	0.289564		MDK	SDC4	0.27665
RLN2	ADRB2	0.140403		SPP1	ITGAV	0.258119		TGFB1	ITGB6	0.228133		IL10	IL10RB	0.289162		S100A8	TLR4	0.275869
GNAI2	LPAR3	0.139644		C1QA	CD93	0.25745		BTLA	CD79A	0.227971		CXCL12	CD4	0.288636		CALM1	GP6	0.275759
RTN4	TNFRSF19	0.139574		RPS27A	FGFR2	0.255436		MDK	SDC1	0.227319		ZG16B	CXCR4	0.288535		FGF2	SDC4	0.275345
TNFSF10	TNFRSF10A	0.138862		COL1A1	ITGA5	0.255335		CYR61	ITGAV	0.226008		RIMS2	ABCA1	0.28778		CD14	TLR4	0.272623
RLN2	GPR84	0.138141		UBC	ERBB2	0.254931		NPNT	ITGB1	0.225804		COL1A2	ITGB1	0.284459		CD59	CD2	0.270995
IL4	IL4R	0.137864		ICAM4	ITGB2	0.254856		ADAM10	NOTCH1	0.225609		ZG16B	TLR4	0.283195		CLCF1	IL6ST	0.270754
LAMA4	ITGAV	0.136644		HSP90AA1	ERBB2	0.254747		LGALS3BP	VANGL1	0.224647		GNAS	ADCY9	0.282965		PECAM1	CD38	0.270602
DLK1	NOTCH2	0.136607		CXCL12	CXCR4	0.253777		GNAI2	EDNRB	0.224218		MADCAM1	CD44	0.282691		ACTR2	ADRB2	0.270451
LY86	CD180	0.136221		GNAI2	F2R	0.253663		CYR61	ITGA5	0.223246		CCL5	GPR75	0.2816		VCAN	SELL	0.269676
GNAI2	P2RY12	0.135563		CALM2	KCNQ5	0.253084		CYR61	ITGAM	0.223118		CALM1	PDE1A	0.281093		CXCL13	CCR10	0.269618
JAG2	NOTCH2	0.135532		RTN4	NGFR	0.250741		TIMP2	ITGB1	0.223026		LGALS3BP	VANGL1	0.28059		FN1	IL17RC	0.269215
PGF	NRP1	0.135426		HRAS	TLR2	0.250495		MMP9	ITGAM	0.22295		LAMB3	CD151	0.280569		PLAT	LRP1	0.269084
APP	FPR2	0.135384		IL23A	IL12RB1	0.249246		VEGFA	SIRPA	0.222353		A2M	LRP1	0.278903		SPINT1	ST14	0.268766
THBS1	ITGA4	0.13534		LILRB4	LAIR1	0.249189		FGG	ITGB1	0.221674		SEMA4A	PLXNB2	0.278327		LIF	IL6ST	0.267872
CD200	CD200R1	0.135056		COL1A2	CD93	0.248907		THBS1	CD47	0.220275		CD14	ITGB1	0.277802		TGFB1	ITGB8	0.266801
VCAN	TLR2	0.134921		COL1A2	CD36	0.248417		COL9A2	ITGB1	0.219575		ICAM4	ITGAM	0.276749		LRPAP1	LRP8	0.266623
MFI2	TFRC	0.134773		HSP90AA1	ITGB3	0.246475		PLAU	ST14	0.21814		IL15	IL15RA	0.276408		THBS2	ITGA4	0.265796
GNAI2	ADRA2A	0.133784		MADCAM1	ITGA4	0.246292		APOA1	LRP1	0.218001		ADAM15	ITGA9	0.275718		TNF	TRAF2	0.265594
GNAI2	ADCY9	0.133784		PSEN1	NOTCH1	0.245438		THBS1	LRP1	0.216899		IL4	IL13RA1	0.273877		PODXL	SELL	0.26411
ICAM1	SPN	0.133727		LGALS3BP	VANGL1	0.24494		COL18A1	ITGB1	0.216899		CALM3	EGFR	0.273828		VEGFA	ITGAV	0.262754
F13A1	ITGA4	0.133707		SYK	FCGR2A	0.243422		COL6A2	ITGB1	0.216351		FN1	ITGAV	0.272646		THBS1	SDC4	0.260705
MDK	LRP1	0.133656		BTLA	CD247	0.243359		APP	TNFRSF21	0.215824		MMP9	EPHB2	0.272417		BTLA	CD79A	0.260045
GDF11	ACVR1B	0.133592		C3	CD81	0.242914		VCAM1	EZR	0.213871		CCL3	CCR5	0.271578		CALM2	KCNQ3	0.259607
F12	CD93	0.133571		S100A8	TLR4	0.242874		VCAM1	ITGB1	0.211879		GNAI2	IGF1R	0.271315		ADAM9	ITGAV	0.259404
LY6G5C	TMEM8A	0.133285		ICAM1	ITGAL	0.242749		CSF2	CSF3R	0.210923		PECAM1	CD38	0.271241		ADAM15	ITGAV	0.257427
MFGE8	ITGAV	0.132954		VCAN	ITGB1	0.241039		CALM3	KCNQ3	0.21076		IL15	IL2RG	0.268111		PSAP	CELSR1	0.25701
GNAI2	S1PR1	0.132918		ST6GAL1	CD22	0.240007		CD59	CD2	0.210703		MFGE8	ITGAV	0.267697		UBA52	BMPR1B	0.255589
VCAM1	ITGA4	0.132866		JAM3	ITGB1	0.239121		PSAP	CELSR1	0.208437		SPP1	ITGB1	0.267438		C3	C5AR2	0.255302
SEMA4D	ERBB2	0.131894		CCL5	ACKR1	0.23809		HSPA1A	GRIN2D	0.207526		THBS1	CD36	0.267392		FGF7	NRP1	0.255187
ICAM1	ITGAM	0.131817		ANXA1	ADRA2A	0.234648		RTN4	RTN4R	0.205944		ICAM4	ITGAV	0.265311		HSP90B1	ERBB2	0.254694
GNAI2	ADRA2B	0.131147		CXCL10	SDC4	0.234056		CCL4	ACKR2	0.205609		GAS6	MERTK	0.264678		CALM2	GP6	0.254628
FADD	FAS	0.130292		PIP	CD4	0.233579		THBS1	ITGB1	0.204997		TP53	TNFRSF10D	0.264449		TGFB1	ACVRL1	0.251672
TFPI	LRP1	0.129588		SPP1	ITGA5	0.232772		FYN	THY1	0.204009		CSF2	SDC2	0.264212		ICAM1	SPN	0.247993
FN1	ITGAV	0.129579		GNAS	PTGDR	0.232463		C1QA	CR1	0.203106		CALM2	EGFR	0.263633		TNFSF8	TNFRSF8	0.247158
SEMA4A	PLXNB2	0.12874		GNAI2	EGFR	0.231858		TLN1	ITGB3	0.202602		BGN	TLR1	0.26157		P4HB	GPR162	0.246731
IGF1	IGF2R	0.128628		FN1	ITGB7	0.231025		CALM3	MYLK	0.201751		CSF2	IL3RA	0.259475		CFH	ITGAM	0.246309
CEACAM1	CD209	0.128488		TFPI	LRP1	0.230975		SEMA4D	ERBB2	0.201411		BGN	TLR2	0.259471		PLAT	ITGAM	0.246309
TP53	TNFRSF10D	0.125894		UBB	LRP2	0.230324		GNAI2	ADORA1	0.200783		CD58	CD2	0.258711		ITGB2	THY1	0.245379
MMP9	ITGAM	0.124032		CLCF1	IL6ST	0.230323		GNAS	ADCY9	0.200335		COL4A2	CD93	0.25848		CCL5	ACKR1	0.24474
IL2	NGFR	0.123676		IL18	CD48	0.230043		FN1	IL17RC	0.199298		JAG1	NOTCH2	0.258443		GNAI2	EDNRB	0.24314
TNFSF12	TNFRSF25	0.123446		VCAM1	MSN	0.229085		COL5A3	SDC3	0.198362		IL16	GRIN2D	0.256692		SEMA4D	MET	0.24214
PTHLH	ADRB2	0.123079		MDK	ITGA6	0.228603		IL26	IL10RB	0.198159		LAMB1	ITGB1	0.253553		GNAI2	CXCR3	0.241776
FASLG	FAS	0.122521		VCAN	ITGA4	0.227688		TNFSF9	TRAF2	0.196411		ZG16B	TLR2	0.252787		RTN4	RTN4R	0.240867
VCAN	SELL	0.121853		BTLA	CD79A	0.226972		CD200	CD200R1	0.196047		MLLT4	PVRL2	0.247673		CALM3	MYLK	0.23875
DUSP18	ITGA6	0.121482		CALM3	KCNQ5	0.225473		COL16A1	ITGB1	0.19579		CCL5	CCR3	0.247205		IRAK4	TLR7	0.238666
ZP3	MERTK	0.121447		RARRES2	CCRL2	0.225344		FN1	ITGB7	0.19547		PLAU	ITGAM	0.245753		ICAM3	ITGAD	0.237601
CCL2	CCR5	0.121385		TNFSF10	TNFRSF11B	0.222993		DUSP18	ITGA6	0.195233		GNAI2	ADCY9	0.245023		AREG	ERBB3	0.237552
VCAN	ITGA4	0.121356		CD70	CD27	0.221191		APOE	LDLR	0.194602		VEGFA	SIRPA	0.244013		IL15	IL15RA	0.237346
THBS1	CD47	0.121219		FN1	ITGAV	0.219785		OSM	IL6ST	0.194223		RTN4	GJB2	0.24298		FLT3LG	FLT3	0.236405
PTHLH	GPR84	0.121057		ADAM12	ITGB1	0.219348		VEGFA	NRP1	0.193726		LPL	CD44	0.242754		ADAM15	ITGA5	0.236297
CCL21	CCR7	0.120916		COL1A2	ITGAV	0.21872		CCL19	CCRL2	0.193659		POMC	ADRB2	0.242173		MADCAM1	ITGA4	0.235861
GNAI2	CXCR2	0.120581		IL10	IL10RA	0.217855		ADAM17	ITGA5	0.19204		XCL1	XCR1	0.24183		CFH	SELL	0.235777
CCL3	CCR5	0.120452		CD14	TLR4	0.217713		PLAT	ITGAM	0.191851		JAM3	ITGB1	0.241138		CD58	CD2	0.235238
LAMB3	CD151	0.120238		C3	ITGAX	0.21754		TGFB3	ITGB1	0.191607		CXCL12	ITGB1	0.241138		GNAS	ADORA1	0.235184
MDK	ITGA4	0.120164		GNAS	ADORA1	0.217182		COL4A1	ITGAV	0.191132		PDGFB	ITGAV	0.241025		GNAI2	LPAR3	0.234339
CSF2	IL3RA	0.119493		PIGF	FLT1	0.215385		INSL3	GPR84	0.190687		CD14	ITGA4	0.240962		ZG16B	TLR5	0.233154
RTN4	CNTNAP1	0.118842		UBA52	FGFR2	0.213332		MDK	ITGA6	0.19056		MDK	LRP1	0.239625		C5	C5AR2	0.233005
SPP1	ITGA4	0.118642		APOE	LDLR	0.212529		IL16	KCNJ15	0.190372		GDF11	BMPR2	0.238849		GNAI2	ADRA2B	0.232773
ADM	ADRB2	0.118162		SEMA4A	PLXNB2	0.211999		MMP9	EPHB2	0.190257		HPX	LRP1	0.237616		GNAI2	EGFR	0.232591
HRAS	INSR	0.117811		FASLG	FAS	0.211905		RARRES2	CCRL2	0.190251		COL1A1	CD36	0.236022		ADAM28	ITGA4	0.232472
DLL1	NOTCH2	0.11761		UBB	ERBB2	0.211731		POMC	ADRB2	0.19		COL18A1	ITGA5	0.235827		CALM3	EGFR	0.232071
ADM	GPR84	0.11621		VEGFB	NRP1	0.211277		PDCD1LG2	PDCD2	0.188995		FADD	FAS	0.235261		FN1	ITGB8	0.231718
FGF7	FGFR1	0.116023		CD55	CR1	0.211098		TGFB1	TGFBR3	0.188881		PLAU	ITGAV	0.23518		MTMR4	SMAD3	0.229212
RTN4	NGFR	0.115394		TP53	TNFRSF10D	0.210779		CALM2	EGFR	0.187694		HSP90B1	ERBB2	0.232058		VCAN	ITGA4	0.228894
IL1RN	IL1R2	0.114638		GNAS	VIPR1	0.21017		CAMP	P2RX7	0.187521		PDAP1	PDGFRB	0.231817		ARF1	CHRM3	0.22776
LAMB1	ITGA6	0.11448		PTN	PLXNB2	0.210037		PSEN1	NCSTN	0.186156		SPP1	ITGA4	0.231532		FN1	ITGA2	0.226835
VASP	CXCR2	0.108856		IL7	IL2RG	0.20986		SEMA7A	PLXNC1	0.184885		CALM1	MIP	0.231154		LAMB1	ITGAV	0.226375
VWF	SIRPA	0.107965		SEMA4F	NRP2	0.209236		C1QA	CD93	0.184031		COL16A1	ITGB1	0.230919		PTDSS1	SCARB1	0.226249
PSPN	SDC3	0.107213		CCL5	ADRA2A	0.208612		LAMB3	ITGA6	0.183879		LPL	LRP1	0.229982		THBS1	TNFRSF11B	0.22605
PRSS23	TMEM222	0.107138		C3	LRP1	0.208324		ADAM12	SDC4	0.182525		LAMA5	ITGB1	0.229655		PDAP1	PDGFRB	0.224622
GNAI2	IGF1R	0.106609		CXCL10	CXCR3	0.207665		MFGE8	ITGAV	0.181486		CALM1	KCNQ3	0.227842		CALM3	PDE1B	0.223562
ADAM9	ITGAV	0.106455		PLG	ITGB2	0.206272		THBS1	SCARB1	0.181063		MFI2	TFRC	0.225685		VCAN	TLR1	0.220242
IL17A	IL17RC	0.105972		HSPA1A	GRIN2D	0.205921		SPON2	ITGAM	0.180902		HRAS	CAV1	0.22469		IL1RN	IL1R2	0.220161
THBS1	SCARB1	0.105664		PLAT	ITGAM	0.205472		NAMPT	INSR	0.180249		CLCF1	IL6ST	0.223543		FGF2	FGFR1	0.219573
VEGFA	EPHB2	0.105579		GNAI2	IGF1R	0.204373		CD58	CD2	0.18006		VEGFA	ITGB1	0.221563		C6orf15	DDR1	0.219291
CCL2	CCR2	0.104777		HBEGF	CD82	0.204143		PDGFB	ITGAV	0.179862		CTGF	ITGAM	0.221248		FN1	ITGA3	0.218371
COL1A1	DDR2	0.104462		ARPC5	LRP2	0.204073		RSPO3	SDC4	0.179548		COL1A2	ITGAV	0.221191		RARRES2	CCRL2	0.217588
QDPR	DYSF	0.103745		VCAM1	ITGB1	0.203641		TGFB3	ENG	0.176397		CCL8	CCR1	0.221045		VEGFA	FLT1	0.217557
FN1	ITGA5	0.103235		PECAM1	CD38	0.202521		RARRES2	CMKLR1	0.176306		TGFB1	TGFBR3	0.220854		TNFSF10	TNFRSF10C	0.217161
FN1	ITGB7	0.102635		CD200	CD200R1	0.201768		PLAU	MRC2	0.174667		CALM3	PDE1A	0.220694		CD14	TLR6	0.217086
TNFSF10	TNFRSF10C	0.101931		TGFB1	CAV1	0.201458		INHBA	ENG	0.173713		PSEN1	NOTCH4	0.220157		IL1RN	IL1R1	0.217035
F8	ASGR2	0.101884		CFH	SELL	0.201005		ANXA1	EGFR	0.173342		SEMA4C	PLXNB2	0.219836		MDK	ITGA6	0.216891
CSF2	ITGA9	0.0999805		GNAS	ADCY9	0.200964		CD70	CD27	0.172804		IL7	IL7R	0.218752		COL5A1	SDC3	0.213662
CCL28	ACKR2	0.0995518		LTBP3	ITGB5	0.200865		BGN	TLR1	0.172156		ICAM1	SPN	0.218214		FGF9	FGFR1	0.213482
ICAM1	ITGAL	0.0966447		ADAM17	NOTCH1	0.200832		VEGFB	NRP1	0.171341		CD14	TLR4	0.217835		CD36	TLR4	0.213386
ADAM15	ITGAV	0.0961608		NAMPT	INSR	0.200517		IL15	IL15RA	0.171181		VEGFA	NRP2	0.217329		SEMA3C	PLXND1	0.213368
CCL20	ADRA2A	0.0960488		PLTP	ABCA1	0.199533		ICAM1	CAV1	0.169406		GNAI2	CXCR3	0.217297		DUSP18	ITGA6	0.213009
FST	BMPR2	0.0957062		RTN4	RTN4R	0.199137		HRAS	TLR2	0.168792		IL7	IL2RG	0.21727		PSAP	CD1B	0.21266
TGFB1	TGFBR3	0.095496		SEMA4C	PLXNB2	0.198367		GNAI2	ADCY9	0.166236		MDK	ITGB1	0.217162		COL1A1	ITGA2	0.212318
MDK	SDC3	0.0949334		FN1	ITGA5	0.197201		ADAM9	ITGAV	0.165281		TGFB1	ITGB6	0.216624		RTN4	RTN4RL1	0.211771
MICA	KLRK1	0.0927911		IGF2	IGF2R	0.196351		APP	FPR2	0.164551		L1CAM	ITGAV	0.215839		CCL2	CCR5	0.209875
F8	LDLR	0.09223		COL5A2	ITGB1	0.196162		FN1	CD79A	0.164086		IL16	KCNJ10	0.215133		GNAI2	PTPRU	0.207961
COL1A2	ITGA11	0.0920456		CYR61	ITGB5	0.19547		GNAI2	EDNRA	0.163876		COL1A1	ITGA5	0.214458		THBS1	ITGA6	0.203421
SEMA4A	PLXND1	0.0913496		POMC	ADRB2	0.194496		ITGB3BP	ITGB5	0.16351		LYZ	ITGAL	0.214136		TGFB1	ITGB6	0.203173
ADAM9	ITGB5	0.0912967		AREG	EGFR	0.193466		ADAM23	ITGA5	0.162702		NID1	ITGB1	0.213569		QDPR	DYSF	0.201287
SPP1	ITGAV	0.0912082		MFGE8	PDGFRB	0.193218		CFH	ITGAM	0.162691		GNAS	VIPR1	0.212722		CD14	RIPK1	0.199585
CD36	TLR6	0.0878379		CCL2	CCR5	0.192544		FARP2	PLXNA3	0.161717		B2M	KLRC2	0.212189		S100A1	TLR4	0.198547
DLK2	NOTCH1	0.0866455		UBA52	AGTR1	0.192279		CALM3	EGFR	0.159807		ZG16B	TLR5	0.212083		ADAM17	NOTCH1	0.198168
TNFSF8	TNFRSF8	0.0858103		RLN2	ADRB2	0.192179		EFNA1	EPHB6	0.159408		CALM2	PDE1A	0.2119		GNAI2	ADORA1	0.196688
DLK1	NOTCH1	0.0857158		VCAM1	ITGA4	0.191838		CALCB	GPR84	0.159045		IL16	GRIN2C	0.211478		CXCL13	OPRD1	0.194836
COL1A1	ITGA11	0.0855934		HSPG2	ITGB1	0.191405		FN1	SDC2	0.158728		PLAU	ITGB5	0.210604		COL1A1	DDR1	0.191406
JAG2	NOTCH1	0.0850018		APOD	LEPR	0.190802		SPP1	ITGB5	0.158579		MADCAM1	ITGA4	0.21057		APOE	LRP8	0.190538
FGF9	FGFR1	0.0824787		CXCL12	ITGB1	0.190457		F12	CD93	0.15832		ICAM4	ITGAL	0.210427		HSP90AA1	ITGB3	0.190144
LAMA4	ITGA6	0.0814123		LY6G5C	TMEM8A	0.190119		GNAI2	CXCR2	0.157799		GNAS	CRHR1	0.209204		VWF	TNFRSF11B	0.189703
APP	CAV1	0.0809452		LRPAP1	LRP8	0.189666		CCL3	CCR1	0.157635		GNAI2	F2R	0.20902		GDF11	ACVR2A	0.189063
NOV	NOTCH1	0.0807501		CXCL12	CD4	0.189301		CCL2	CCR1	0.157061		COL6A3	ITGB1	0.208922		RTN4	TNFRSF19	0.189031
VCAM1	ITGB7	0.0806857		HP	ITGB2	0.188739		COL1A1	DDR2	0.156963		APOE	LDLR	0.207823		PRSS23	TMEM222	0.188778
ST6GAL1	CD22	0.0792061		GNAI2	CAV1	0.188519		FGG	TLR4	0.155825		PRSS23	TMEM222	0.206916		PSAP	GPR37	0.188473
SPP1	ITGB5	0.0780311		UBC	FGFR2	0.188478		PIP	NPTN	0.153696		TNFSF8	TNFRSF8	0.206889		GNAI2	CXCR2	0.186878
VEGFA	ITGA9	0.0771555		MLLT4	PVRL2	0.187294		EBI3	IL6ST	0.151112		SPP1	ITGAV	0.206862		SPP1	S1PR1	0.186824
PSPN	GFRA2	0.0770787		ADAM28	ITGA4	0.187089		VEGFA	ITGAV	0.15097		VCAM1	ITGA9	0.205992		THBS2	ITGA6	0.185999
FN1	ITGA6	0.0769488		C3	CD46	0.186911		TNFSF9	TNFRSF9	0.149025		ADA	DPP4	0.205856		GNAI2	CNR1	0.184387
ADAM15	ITGA5	0.0760171		IL10	IL10RB	0.186881		CSF2	CSF2RB	0.148942		SEMA7A	PLXNC1	0.204562		MADCAM1	ITGB7	0.183736
MMP9	EPHB2	0.0736237		AGRN	ITGB1	0.186331		PODXL2	SELL	0.148914		IL4	IL4R	0.2044		SEMA4D	ERBB2	0.183066
DLL1	NOTCH1	0.0731958		SEMA4A	PLXND1	0.185661		TGFB3	TGFBR2	0.148225		UBA52	AGTR1	0.200294		ADAM9	ITGB5	0.182988
SPP1	ITGA5	0.0720193		APP	GPC1	0.18563		APP	ADRA2A	0.148016		S100A8	TLR4	0.199968		VASP	CXCR2	0.182452
TNFSF12	TNFRSF8	0.0718572		VCAM1	EZR	0.184976		CTGF	ITGA5	0.147365		MDK	SDC3	0.198919		MFNG	NOTCH1	0.181079
FN1	ITGA9	0.0703391		SCGB3A1	MARCO	0.184678		LYPD3	AGR2	0.147308		CD59	CD2	0.198087		THBS1	SCARB1	0.180991
ADAM12	SDC4	0.0701444		PLG	PLAUR	0.183716		CTGF	ITGAM	0.147272		JAG1	NOTCH1	0.197891		ICAM1	ITGAL	0.180739
COL3A1	DDR2	0.068706		TNFSF12	TNFRSF12A	0.182407		FADD	FAS	0.147046		DUSP18	ITGA6	0.197135		VCL	ITGB5	0.180371
APP	ADRA2A	0.0685799		CD22	PTPRC	0.182374		TNFSF13B	TNFRSF13B	0.146064		FN1	ITGA5	0.196929		EFEMP2	CATSPER1	0.179286
THBS1	SDC4	0.0681426		IL17A	IL17RA	0.182255		P4HB	MTTP	0.145522		LRPAP1	LRP8	0.196793		EFNA5	EPHB2	0.177518
APP	NGFR	0.0678311		THBS1	ITGB1	0.181905		FN1	ITGA6	0.145382		CALM1	PTH2R	0.196469		ICAM1	CAV1	0.176612
CSF2	SDC2	0.0676997		DUSP18	ITGA6	0.181571		LIF	IL6ST	0.145264		CALM1	GP6	0.195433		IL18	IL18BP	0.175926
GZMB	IGF2R	0.0675189		COL14A1	CD44	0.181397		IL16	GRIN2D	0.14511		LAMB1	ITGAV	0.195283		SPP1	ITGA9	0.17526
CCL28	ADRA2A	0.0674991		IL15	IL15RA	0.180349		CSF2	IL3RA	0.145008		VEGFA	NRP1	0.19476		GDF11	ACVR2B	0.175244
CCL2	ACKR1	0.0659289		CALR	ITGA2B	0.179938		BMP4	BMPR2	0.144596		IL16	KCNA3	0.193612		LY6G5C	TMEM8A	0.174952
GDF11	BMPR1A	0.0658947		SEMA6D	TREM2	0.179675		FASLG	FAS	0.143852		RLN2	ADRB2	0.192921		FN1	ITGB6	0.174466
TNFSF9	TRAF2	0.0658582		LYZ	ITGAL	0.17757		CLCF1	IL6ST	0.141805		FARP2	PLXNA3	0.192691		GNAS	ADCY9	0.174463
TNFSF9	TNFRSF9	0.0657529		CCL4	CCR8	0.177561		IGF2	IGF2R	0.141255		CXCL12	CXCR4	0.191047		FN1	NT5E	0.172999
DLK1	NOTCH4	0.064531		SERPINE1	LRP1	0.177353		LAMA5	SDC1	0.141093		CALM1	KCNQ5	0.190936		COL3A1	ITGA2	0.172208
JAG2	NOTCH4	0.0639812		LAMC1	ITGB1	0.176672		COL4A1	CD93	0.13952		MTMR4	SMAD3	0.18911		IL16	KCNJ15	0.171737
ADAM9	ITGA6	0.0625421		GAS6	MERTK	0.175535		FGG	ITGAV	0.139495		IL16	KCND1	0.188733		FGF2	GPC4	0.171673
DUSP18	ITGA7	0.062441		SAA1	SCARB1	0.175459		TNFSF4	TRAF2	0.138812		PTGS2	ALOX5	0.188394		BST2	LILRA4	0.171524
EFNA1	EPHB6	0.0623274		APOE	LRP5	0.174907		FGG	ITGA5	0.137603		CCL2	CCR1	0.188372		MMP9	EPHB2	0.170242
ULBP2	KLRK1	0.0617933		SELPLG	SELE	0.174681		COL3A1	DDR1	0.137559		MDK	ITGA4	0.18629		GNAI2	S1PR1	0.167829
THBS1	ITGA6	0.0613401		VCAN	SELL	0.174583		RTN4	GJB2	0.137318		PIGF	FLT1	0.184827		CD36	TLR6	0.167144
BTLA	CD247	0.0610992		THBS1	CD47	0.17434		PLAU	ITGB5	0.136969		SPP1	ITGB5	0.184531		VEGFA	EPHB2	0.16698
PTN	PTPRS	0.06053		NID1	ITGB1	0.174232		SELPLG	ESAM	0.1369		PLAU	IGF2R	0.184207		PSEN1	NOTCH1	0.166902
MDK	SDC4	0.0599788		INHBA	ENG	0.174169		VCAM1	ITGA4	0.136554		S100A1	TLR4	0.182856		CXCL13	CXCR5	0.166192
EFNA4	EPHA4	0.0598658		COL4A1	ITGB1	0.174164		CYR61	CAV1	0.134982		CCL5	ACKR2	0.180624		C3	CR1	0.165992
CCL2	ACKR2	0.0595481		RIMS2	ABCA1	0.174009		L1CAM	ITGAV	0.13469		SELPLG	ESAM	0.179359		LAMA5	ITGA6	0.164006
CCL3	ACKR2	0.0590582		MMP12	PLAUR	0.17387		COL18A1	ITGA5	0.134326		AREG	EGFR	0.178991		GNAI2	F2R	0.163359
GZMB	PGRMC1	0.0587493		GPC3	CD81	0.173798		THBS1	SDC4	0.134206		TIMP3	ADAM17	0.178725		BTLA	VTCN1	0.163276
LAMB1	ITGA7	0.058615		IL34	CSF1R	0.173221		TNFSF13B	TNFRSF17	0.133948		GNAI2	EGFR	0.17868		PSEN1	NOTCH3	0.162547
FN1	TNFRSF11B	0.0585287		IL2	IL2RA	0.173065		L1CAM	ITGA5	0.132853		CTF1	IL6ST	0.178414		TNFSF13B	TNFRSF13C	0.161529
LAMB3	ITGA6	0.0582157		CGN	TGFBR2	0.173003		RGMB	BMPR2	0.132812		PSAP	CD1B	0.17799		CALM1	MIP	0.160957
ADM2	RAMP1	0.0580623		COL9A3	ITGB1	0.172856		LY6G5C	TMEM8A	0.132039		CALM3	KCNQ3	0.176083		CCL2	CCR2	0.1607
TFPI	SDC4	0.0580029		HRAS	SDC2	0.171828		THBS1	ITGA4	0.13171		COL1A2	CD36	0.173726		CEACAM1	CD209	0.160689
ADAM12	ITGA9	0.0576567		THBS1	ITGA4	0.171091		CYR61	ITGB5	0.13057		CALR	ITGA2B	0.173347		CALM3	PLPP6	0.160349
POMC	MC1R	0.0574121		IL18	IL18BP	0.170536		TNFSF13	SDC2	0.130193		RPS27A	FGFR2	0.171543		COL1A2	ITGA2	0.159456
PDGFD	PDGFRB	0.057076		OSM	IL6ST	0.170265		PSEN1	NOTCH1	0.130025		VEGFA	ITGAV	0.16898		LRPAP1	VLDLR	0.159207
FN1	IL17RC	0.0563724		CCL3	CCR5	0.170106		GNAI2	EGFR	0.127916		CALM2	KCNQ3	0.168681		LAMB3	ITGA6	0.157963
F13A1	ITGA9	0.055253		COL18A1	ITGB5	0.169691		MFAP2	NOTCH1	0.127543		PLAU	ITGA5	0.167472		ADAM9	ITGA6	0.157809
DLL1	NOTCH4	0.0549195		HSP90B1	ERBB2	0.169654		TNFSF13	FAS	0.126974		XCL2	XCR1	0.167346		ANXA1	ADRA2A	0.157491
COL18A1	GPC4	0.054886		BSG	SELE	0.169617		COL1A1	ITGA1	0.12682		TNFSF9	TRAF2	0.166771		COL3A1	DDR1	0.154472
VCAM1	ITGA9	0.054874		COMP	ITGB1	0.168328		IL15	IL2RA	0.126688		FN1	ITGA9	0.166701		CTGF	LRP6	0.154368
MDK	ITGA6	0.0539441		RTN4	GJB2	0.168145		DLK1	NOTCH1	0.126518		EBI3	IL6ST	0.165984		GNAI2	IGF1R	0.154306
MFGE8	PDGFRB	0.0528137		LAMA5	ITGB1	0.167634		VEGFA	EPHB2	0.125275		IL4	IL2RG	0.165634		GDF11	BMPR1A	0.153892
PDGFD	PDGFRA	0.0522734		APP	SLC45A3	0.167181		CDH1	PTPRF	0.124048		COL6A1	ITGA6	0.165089		TP53	TNFRSF10D	0.152237
BTLA	CD79A	0.0517748		CX3CL1	CX3CR1	0.166871		VASP	CXCR2	0.123223		MLLT4	EPHB2	0.164759		CXCL13	ACKR4	0.150451
DSC1	DSG2	0.0517607		COL4A1	CD47	0.166856		PIGF	FLT1	0.121957		GNAI2	CXCR1	0.164396		CCL21	CCR7	0.150112
ADAM15	ITGA9	0.0512982		GNAS	ADRB3	0.166312		CDH1	ITGB7	0.121511		CCL4	CCR3	0.163879		ADAM10	EFNA3	0.144663
POMC	OPRM1	0.0490467		CCL4	ACKR2	0.166069		CD47	SIRPG	0.12122		HBEGF	PRLR	0.163607		COL6A3	ITGA2	0.14447
SPP1	ITGA9	0.0485321		CXCL3	CXCR2	0.16566		ST6GAL1	CD22	0.120124		RNASE2	TLR2	0.163509		RARRES2	CMKLR1	0.144455
CXCL16	ADRA2A	0.0480293		CCL5	CCR4	0.165272		DUSP18	ITGB4	0.118433		CD70	CD27	0.162569		PSEN1	NOTCH4	0.144225
IL1RN	IL1R1	0.0479398		APP	CAV1	0.165264		LTA	EDNRA	0.118369		NID1	ITGAV	0.162488		CCL5	CCR4	0.144218
CCL21	ACKR2	0.0475254		TFPI	SDC4	0.165154		HEBP1	ADRA2A	0.117117		TNFSF12	TNFRSF8	0.161999		GNAI2	ADCY9	0.144034
VWF	TNFRSF11B	0.0472513		CFH	ITGAM	0.165132		SEMA4D	MET	0.116877		F13A1	ITGA9	0.161317		MFGE8	PDGFRB	0.142406
FN1	SDC2	0.0471275		MTMR4	SMAD3	0.165021		LAMA5	ITGA6	0.116181		THBS1	ITGA6	0.160912		FADD	FAS	0.140834
ADM2	CALCRL	0.0470704		ICAM4	ITGB1	0.164652		CDH1	ITGAE	0.115497		CCL5	ACKR1	0.160517		GZMB	CHRM3	0.140343
THBS1	TNFRSF11B	0.0464683		PTN	SDC3	0.163682		ADAM10	EFNA3	0.115035		ZG16B	TLR6	0.160506		DUSP18	ITGA2	0.139513
POMC	VIPR1	0.0464439		CXCL2	CXCR1	0.163398		EDN1	KEL	0.113317		THBS1	SDC4	0.160495		FGF7	FGFR1	0.137978
HEBP1	ADRA2A	0.0462823		LPL	CD44	0.162673		TP53	TNFRSF10D	0.112125		GDF11	ACVR1B	0.160244		PI3	PLD2	0.137581
POMC	ADRA2A	0.0446848		C3	ITGAM	0.162648		F12	GP1BA	0.111536		GNAS	ADRB3	0.160045		CALM3	KCNQ3	0.135372
ADM2	VIPR1	0.0430301		AREG	ERBB3	0.161746		L1CAM	EPHB2	0.111403		CALCB	GPR84	0.160017		LAMB1	ITGA6	0.135352
IL1RN	IL1RL2	0.0412637		IGFBP4	LRP6	0.161356		ADAM17	NOTCH1	0.110947		CD47	SIRPG	0.159275		CXCL13	ADRA2A	0.134457
ICAM1	IL2RA	0.0408749		MADCAM1	ITGB7	0.16095		LAMB3	ITGB4	0.11093		PSAP	CELSR1	0.157961		IL16	KCNJ10	0.13441
FN1	ROBO4	0.0406376		IL2	IL2RB	0.160662		CD274	CD80	0.109977		GNAI2	S1PR3	0.157249		MDK	SDC1	0.133799
WNT7A	FZD5	0.0404823		LTF	GPR162	0.158403		EBI3	IL27RA	0.109273		FARP2	PLXNA2	0.156174		DUSP18	ITGA3	0.133744
CXCL3	ADRA2A	0.0400161		GNAI2	ADORA1	0.15769		TCTN1	TMEM67	0.109064		TNFSF12	TNFRSF25	0.15597		WNT2	FZD1	0.133428
FN1	ITGA8	0.0399732		ADA	DPP4	0.15762		TNFSF4	TNFRSF4	0.109001		F8	LDLR	0.155488		FGF2	FGFRL1	0.133172
CD274	CD80	0.0392605		VCAN	TLR1	0.157502		CXCL10	CXCR3	0.108914		ADAM9	ITGA6	0.155366		FGF2	SDC1	0.133044
IGF1	IGF1R	0.0387579		APP	NGFR	0.156754		APOD	LEPR	0.107555		GAS6	AXL	0.154904		CALM3	GP6	0.13235
FN1	CD79A	0.0376709		APOA1	LRP1	0.156154		CCL19	CCR7	0.107478		FARP2	PLXNA1	0.153554		CCL5	ACKR4	0.132308
HRAS	SDC2	0.0374102		GNAI2	ADRA2B	0.156055		EFNA3	EPHB6	0.107189		L1CAM	ITGA5	0.152588		GNAI2	OPRD1	0.129804
ADM2	CALCR	0.0372695		CD14	TLR6	0.154927		EFNB1	EPHB2	0.10687		L1CAM	EPHB2	0.152153		CKLF	CCR4	0.129741
ICAM1	CAV1	0.0360724		ICAM4	ITGA4	0.15467		VCAM1	ITGB7	0.106252		SEMA4D	ERBB2	0.151321		APP	GPC1	0.129433
RLN2	VIPR1	0.0359815		UBB	FGFR2	0.154209		BMP8B	BMPR2	0.105836		FN1	IL17RC	0.150768		C3	IFITM1	0.128506
CXCL3	CXCR2	0.0356859		IL1B	IL1R2	0.1541		POMC	ADRA2A	0.103593		IL21	IL2RG	0.150428		ADAM10	NOTCH1	0.128051
HRAS	CAV1	0.0355505		IL7	IL7R	0.153958		LRPAP1	LRP8	0.10315		CALM3	GP6	0.14961		TNFSF12	TNFRSF25	0.127467
EDA	EDA2R	0.0337442		CD14	RIPK1	0.153655		APP	GPC1	0.101538		CTGF	ITGA5	0.149229		OSM	OSMR	0.127156
ADM	CALCRL	0.0325423		LAMA2	ITGB1	0.153247		INSL3	ADRB2	0.101197		IL23A	IL12RB1	0.148461		THBS1	ITGA3	0.127148
TGFA	ERBB3	0.0316397		ADAM9	ITGB1	0.153193		CFH	SELL	0.100054		IL1B	IL1RAP	0.147018		THBS1	SDC1	0.124668
CCL21	ADRA2A	0.0316352		FN1	SDC2	0.153115		SPP1	S1PR1	0.0993392		HRAS	INSR	0.146892		IL23A	IL12RB1	0.124597
GPC3	IGF1R	0.0314253		FN1	IL17RC	0.151203		IL1B	ADRB2	0.0993041		CALM3	KCNQ5	0.145975		EFNA4	EPHA2	0.122233
PTHLH	VIPR1	0.0310761		CXCL8	CXCR2	0.149553		IL23A	IL12RB1	0.098625		SPP1	ITGA5	0.145753		XCL2	XCR1	0.122186
CCL2	ACKR4	0.0310366		IGFL2	IGFLR1	0.149372		HRAS	SDC2	0.0979883		ST6GAL1	CD22	0.145248		EFEMP1	EGFR	0.122079
HRAS	GRIN2D	0.030526		DCN	EGFR	0.148974		CSF2	SDC2	0.0974101		DLK2	NOTCH1	0.144617		TNFSF12	TNFRSF8	0.122032
TGFA	ERBB2	0.030192		ITGB3BP	ITGB5	0.148739		ADAM9	ITGA6	0.0972368		UBA52	FGFR2	0.14421		ST6GAL1	CD22	0.119069
ADM	VIPR1	0.0297101		CCL2	CCR2	0.148722		TNFSF13	TNFRSF13B	0.096724		CALM2	GP6	0.143128		XCL1	XCR1	0.118015
EFNA1	EPHA4	0.0291137		S100A9	TLR4	0.148021		MDK	GPC2	0.0961133		CALM1	PDE1C	0.142602		CCL5	ADRA2A	0.117975
SFRP1	FZD2	0.0284745		CCL5	GPR75	0.147635		ITGB3BP	ITGB3	0.0958282		GNAS	PTGDR	0.142337		DUSP18	ITGB4	0.117284
NOV	PLXNA1	0.02829		GPC3	LRP1	0.147137		CDH1	KLRG1	0.0951554		COL4A2	ITGB5	0.142171		HSPA1A	GRIN2D	0.116845
IL24	IL20RB	0.0276276		PRSS23	TMEM222	0.145941		TGFB3	ACVRL1	0.09439		CXCL10	SDC4	0.14199		IL6	F3	0.116684
ADM	CALCR	0.0256848		GNAI2	ADCY9	0.145091		TGFB3	TGFBR1	0.0939661		CCL5	ACKR4	0.141229		COL1A1	DDR2	0.115386
SPP1	S1PR1	0.0255695		CXCL13	ACKR4	0.144442		SPP1	ITGB3	0.0927122		CD274	CD80	0.140496		FN1	ITGA9	0.113047
TFPI	F3	0.0246737		HSPG2	LRP1	0.143772		CCL2	CCR2	0.0925997		CALM1	TRPC5	0.140036		FN1	TMPRSS6	0.112241
CCL21	ACKR4	0.0246197		VCAN	TLR2	0.143663		CEACAM1	CD209	0.0925074		CALM2	KCNQ5	0.139625		THBS2	NOTCH3	0.111442
PSPN	GFRA1	0.0231774		F8	ASGR2	0.143393		ADAM9	ITGB5	0.0924245		LGALS8	ITGA3	0.13772		APOE	VLDLR	0.10921
				IFNL1	IL10RB	0.142278		LAMA5	BCAM	0.0919847		F8	ASGR2	0.135754		EFNA5	EPHB6	0.10862
				PODXL	SELL	0.141371		COL6A1	ITGA6	0.0913582		CD14	RIPK1	0.133613		IL16	GRIN2C	0.106863
				COL4A2	CD93	0.141367		THBS1	SDC1	0.0907176		APP	GPC1	0.13353		LAMA5	ITGA2	0.105159
				ZG16B	TLR2	0.141298		EFNB1	EPHB6	0.0906094		HSP90AA1	ITGB3	0.133333		COL1A1	TMPRSS6	0.104071
				LRPAP1	LRP2	0.140644		RGMA	BMPR2	0.0901274		PLAU	ST14	0.133179		SAA1	ADRA2A	0.103517
				AGRN	LRP1	0.139743		VEGFA	FLT1	0.0897313		UBC	FGFR2	0.129801		SFRP1	FZD2	0.102576
				SFRP1	FZD2	0.139332		INHBB	ACVR1B	0.0890223		PSEN1	NOTCH3	0.129529		APOE	LRP5	0.102425
				MDK	SDC1	0.139162		CXCL16	ADRA2A	0.0887818		CTHRC1	FZD5	0.127661		LAMB3	ITGA2	0.101022
				LGALS8	ITGA3	0.138415		ADAM15	ITGB3	0.0883987		CD200	CD200R1	0.127485		LAMA5	ITGA3	0.100644
				CXCL16	CXCR6	0.137835		TNFSF13	TNFRSF17	0.0882775		BTLA	CD247	0.12725		MDK	PTPRZ1	0.100041
				RARRES2	CMKLR1	0.13781		SFRP1	FZD2	0.0880384		FN1	ITGA6	0.127249		LAMA5	SDC1	0.098623
				CALR	TSHR	0.137668		HRAS	CAV1	0.0877763		HRAS	SDC2	0.125144		IL18	IL1RL2	0.0986219
				COL18A1	GPC4	0.136926		BMP4	BMPR1A	0.0876731		JAG1	NOTCH4	0.122674		IL16	KCND1	0.098323
				IGF1	IGF2R	0.13668		IL16	KCNA3	0.0873844		TGFB1	ITGB8	0.122473		THBS2	NOTCH4	0.0982046
				THBS1	LRP1	0.136238		APOE	LRP5	0.0863382		SPP1	ITGA9	0.122185		COL1A1	ITGA1	0.0976545
				APOE	LRP8	0.136077		INHBB	ACVR1	0.0862227		IL2	IL2RB	0.119665		CTHRC1	FZD5	0.0968399
				FN1	ITGA6	0.135745		DCN	MET	0.0860273		IL1B	ADRB2	0.119215		LAMB3	ITGA3	0.0966656
				SPP1	ITGB5	0.13554		HBEGF	PRLR	0.0859783		IL21	IL21R	0.11908		ADAM9	ITGA3	0.096565
				C4A	C3AR1	0.13548		INHBA	BAMBI	0.0842915		CD14	TLR6	0.11877		EFNA3	EPHB6	0.0961016
				ACTR2	LRP2	0.134525		CALCB	ADRB2	0.0828832		ARF1	CHRM3	0.118228		DSC1	DSG2	0.0955116
				SERPINE1	ITGAV	0.134414		PSEN1	NOTCH4	0.0827423		BST1	CAV1	0.117564		GNAI2	EDNRA	0.0941687
				ICAM1	IL2RA	0.134406		DUSP18	ITGA1	0.0824054		WNT1	FZD1	0.117186		COL3A1	DDR2	0.0914615
				ZG16B	TLR4	0.134044		HBEGF	ERBB2	0.0816145		VEGFA	EPHB2	0.117057		SELPLG	ESAM	0.0887074
				LIPC	LRP1	0.133091		FN1	ITGA2B	0.0810338		CCL4	ACKR2	0.116274		LAMA5	ITGB4	0.0878447
				GDF11	BMPR2	0.132508		DLK1	NOTCH4	0.0803931		CALM1	AQP6	0.115918		CLEC2B	KLRF1	0.0877817
				CGN	TGFBR1	0.130914		FN1	ITGB3	0.0802109		CCL5	CCR4	0.115093		CTHRC1	FZD6	0.0874283
				PLG	ITGB1	0.130258		EDN1	EDNRB	0.0796299		EFNA5	EPHB2	0.115086		GNAI2	ADRA2A	0.087391
				FN1	CD79A	0.130167		LTBP1	ITGB5	0.0793176		TNFSF4	TNFRSF4	0.114805		COL11A1	ITGA2	0.0857322
				VCL	ITGB5	0.130145		APOA1	LDLR	0.0791771		CALM1	SCTR	0.114581		COL7A1	ITGA2	0.0857322
				ANGPT1	ITGB1	0.130033		CCL3	CCR5	0.0791176		GNAI2	EDNRA	0.113921		LAMB1	ITGA2	0.0857322
				VEGFA	ITGB1	0.129104		CCL2	CCR5	0.0788033		CCL4	CCR8	0.112266		SPP1	ITGB3	0.0855467
				GNAI2	EDNRA	0.128722		CXCL10	ADRA2A	0.0782577		YARS	CXCR1	0.112229		LAMB3	ITGB4	0.0843246
				LYPD3	AGR2	0.127603		VEGFB	FLT1	0.0781977		GNAI2	TBXA2R	0.11182		IL16	GRIN2D	0.0829127
				CHAD	ITGB1	0.127291		FGF11	FGFR4	0.0776812		IL1B	IL1R2	0.111583		DUSP18	ITGA7	0.0828674
				CXCL13	CCR10	0.127125		COL3A1	DDR2	0.0765744		WNT1	RYK	0.111365		LAMB2	ITGA3	0.081975
				PSAP	CELSR1	0.127102		MDK	ALK	0.076085		WNT1	FZD5	0.111239		LAMB1	ITGA3	0.081975
				TNFSF4	TRAF2	0.126054		DUSP18	ITGA7	0.075705		CCL8	CCR5	0.110904		IL1RN	IL1RL2	0.0817842
				EBI3	IL27RA	0.125748		FN1	ITGB8	0.0756232		IGFBP4	FZD8	0.108127		COL1A1	ITGA11	0.081471
				VEGFB	FLT1	0.125448		CYR61	ITGB3	0.0752956		UBB	FGFR2	0.107898		OSM	LIFR	0.0811114
				COL4A5	ITGB1	0.125418		LTF	LRP11	0.0751182		CALM3	PDE1C	0.107511		EDN1	EDNRB	0.0804257
				TNFSF13	TNFRSF1A	0.125418		COL18A1	ITGB5	0.074999		CD34	SELL	0.107347		CXCL2	XCR1	0.0801128
				HRAS	INSR	0.124086		L1CAM	ERBB2	0.0744486		MFAP2	NOTCH1	0.10725		TNFSF13B	TNFRSF13B	0.0800299
				PSEN1	NOTCH4	0.12399		THBS1	ITGA6	0.0739345		LAMB3	ITGA6	0.106788		ICAM1	EGFR	0.0791707
				EBI3	IL6ST	0.123311		XCL1	XCR1	0.0735042		PDGFB	S1PR1	0.106768		EFNA5	EPHA2	0.0790308
				EFNA1	EPHB6	0.123221		EFNA1	EPHA2	0.0730062		OSM	OSMR	0.106544		CXCL2	CXCR2	0.0787237
				LY86	CD180	0.122779		HRAS	INSR	0.0727172		CALM3	TRPC5	0.105498		PDGFA	PDGFRA	0.0784926
				VCAM1	ITGB7	0.122302		TNFSF8	TNFRSF8	0.0722525		SEMA4D	MET	0.10542		APP	SLC45A3	0.0784794
				PDGFB	S1PR1	0.121722		IL1B	IL1RAP	0.0718206		RTN4	CNTNAP1	0.104633		CCL20	CXCR3	0.0769419
				LAMA4	ITGB1	0.121612		POMC	MC1R	0.0716746		FGF11	FGFR1	0.104616		LGALS3BP	VANGL1	0.0763224
				S100A1	TLR4	0.121256		NPB	ADRA2A	0.071319		CLEC2B	KLRF1	0.10447		COL11A1	DDR1	0.0760837
				TGFB1	ITGB6	0.12092		EFNB1	ERBB2	0.0712991		TNFSF4	TRAF2	0.10354		IL18	IL18RAP	0.0758312
				C5	C5AR1	0.120831		FN1	ITGB6	0.0689039		SEMA4D	PLXNB1	0.103451		VEGFA	EGFR	0.0746028
				TNFSF4	TNFRSF4	0.120792		AREG	EGFR	0.068435		CALM2	PDE1C	0.102632		IL18	IL18R1	0.0740032
				CDH1	ITGB7	0.120494		FARP2	PLXNA2	0.0683263		GDF11	ACVR2A	0.101599		ADA	DPP4	0.0737548
				COL5A1	ITGB1	0.120316		LAMA5	ITGB4	0.0678562		VCAM1	ITGB7	0.10078		EFEMP2	AQP1	0.0736614
				COL4A5	CD47	0.119859		CCL19	CXCR3	0.0676968		CALM2	TRPC5	0.100701		VCAN	EGFR	0.0734047
				IL6	IL6R	0.119476		CAMP	IGF1R	0.0671819		RTN4	RTN4RL1	0.10002		WNT2	LRP6	0.0724428
				TNC	ITGB1	0.1183		INHBB	ACVR2B	0.0670362		MLLT4	F11R	0.0997619		C3	CD19	0.071856
				THBS1	CD36	0.118269		THBS1	CD36	0.066411		PODXL2	SELL	0.0987504		LAMB2	ITGB4	0.0713614
				ADAM10	EFNA3	0.11803		CDH1	IGF1R	0.0651198		CCL8	CCR2	0.098731		LAMB1	ITGB4	0.0713614
				MMP2	SDC2	0.117999		CCL20	CXCR3	0.0649126		VEGFA	ITGA9	0.0978961		CCL20	CCR6	0.0708952
				LTA	CACHD1	0.11799		TGFB3	ITGB5	0.0648828		THBS1	SDC1	0.0972195		COL1A2	ITGA1	0.0707755
				CYR61	CAV1	0.117439		IGF2	INSR	0.0638953		RTN4	TNFRSF19	0.0963317		TGFB1	TGFBR3	0.0701171
				GNAI2	ADRA2A	0.117352		MDK	TSPAN1	0.0638922		PTGS2	CAV1	0.0962409		IL15	IL2RA	0.0699485
				IL1B	IL1RAP	0.116353		CXCL2	XCR1	0.0637312		FGF5	FGFR1	0.0961029		EFNA3	EPHA2	0.0696562
				COL16A1	ITGB1	0.116129		INHBA	ACVR1B	0.0631552		CCL18	C14orf1	0.0958595		SFRP1	FZD6	0.0694509
				ADAM12	SDC4	0.116046		BMP8B	BMPR1A	0.0630471		ICAM1	EGFR	0.0942991		PDGFA	PDGFRB	0.0679471
				MFAP2	NOTCH1	0.116001		VCAM1	ITGAD	0.0620553		APP	SLC45A3	0.0942033		TLN1	ITGB3	0.0665047
				EFEMP2	CATSPER1	0.115919		PDGFB	S1PR1	0.0619212		CALCB	ADRB2	0.0938042		EFEMP2	PLSCR4	0.0659284
				TG	ASGR1	0.115599		FGF12	FGFR4	0.0616131		CCL2	CCR5	0.0925763		CCL2	ACKR1	0.0657993
				FGF7	NRP1	0.115362		INHBA	ACVR1	0.0611145		COL1A1	DDR1	0.0923415		WNT2	FZD5	0.0652307
				PIP	NPTN	0.115043		IL1B	IL1R2	0.0606074		FN1	SDC2	0.0911826		CCL2	CCR10	0.0646209
				PDGFB	PDGFRB	0.11471		MTMR4	SMAD3	0.0605214		HBEGF	ERBB2	0.0909602		COL6A3	ITGA1	0.0634946
				CTGF	LRP6	0.11457		IL15	IL2RB	0.0597227		VCAM1	ITGAD	0.090686		TGFB1	ITGB3	0.0634037
				SEMA4D	PLXNB1	0.1145		CAMP	FPR2	0.0591795		EFEMP2	CATSPER1	0.0906041		DUSP18	ITGA1	0.0611175
				SPP1	S1PR1	0.114457		APOE	LRP8	0.0585684		RTN4	RTN4R	0.0899946		CLCF1	LIFR	0.060604
				ADM2	GPR84	0.114223		SPP1	ITGA9	0.0584275		MMP2	SDC2	0.0898977		LIF	LIFR	0.0597754
				COL18A1	GPC1	0.114157		MFGE8	ITGB3	0.0582294		EFNA4	EPHA2	0.0898013		CXCL1	ACKR1	0.0593289
				DUSP18	ITGA1	0.113806		COL4A1	ITGB8	0.0582167		SPP1	S1PR1	0.0893935		THBS1	LRP5	0.0588332
				CCL28	ACKR2	0.113618		IGF2	IGF1R	0.0577743		EBI3	IL27RA	0.0883823		CXCL1	CXCR2	0.0588068
				COL4A1	CD93	0.113125		ADAM15	ITGA9	0.0556114		IL13	IL13RA2	0.0880395		APP	ADRA2A	0.0587922
				CCL19	CCRL2	0.112713		EDN1	EDNRA	0.05542		HBEGF	EGFR	0.0867727		COL1A2	ITGA11	0.0587565
				COL1A1	ITGA1	0.112619		C1orf112	PLSCR4	0.0552989		CALM3	AQP6	0.0867284		CXCL8	ACKR1	0.0587052
				CXCL2	XCR1	0.112481		CXCL2	ADRA2A	0.0550874		LAMB1	ITGA6	0.08625		CXCL8	CXCR2	0.0581884
				PENK	OGFR	0.112039		POMC	RAMP3	0.0548964		DUSP18	ITGB4	0.0858103		LAMA5	BCAM	0.057721
				TNFSF13	TNFRSF14	0.11192		BTLA	CD247	0.0546887		SPINT1	ST14	0.0840883		VEGFA	GPC1	0.0571598
				ZG16B	TLR5	0.111727		CCL28	ADRA2A	0.0537654		POMC	MC1R	0.0835881		IL2	IL2RA	0.0560607
				THBS1	SCARB1	0.111532		ICAM1	EGFR	0.0535139		PLAU	MRC2	0.0833584		GDF11	BMPR1B	0.0541742
				XCL1	XCR1	0.111501		EFNA1	EPHA4	0.0525279		CALM2	AQP6	0.0827059		CCL28	CCR10	0.0538027
				ADM	GPR84	0.111452		ADAM23	ITGB3	0.0521803		HRAS	GRIN2D	0.0823019		ICAM1	IL2RA	0.0536403
				IL16	KCNJ10	0.11127		CCL28	CCR10	0.0520175		CCL2	CCR2	0.0822288		FN1	ITGB3	0.0531286
				F12	CD93	0.111024		NPW	ADRA2A	0.0515198		CXCL12	SDC4	0.0809059		IL2	GYPE	0.0524499
				CCL5	CCR3	0.110922		CXCL8	ADRA2A	0.0507887		SELPLG	SELP	0.0804161		CCL3	CCR4	0.0510086
				TGFB1	ITGB3	0.110746		CTHRC1	FZD5	0.0507535		MLLT4	EPHB6	0.080114		LAMB1	ITGA7	0.0496625
				LAMB1	ITGB1	0.109782		FN1	ITGA9	0.0502929		CXCL2	CXCR2	0.0799797		ITGB3BP	ITGB3	0.0475259
				TNFSF11	TNFRSF11A	0.109431		CCL28	ACKR2	0.0493888		COL18A1	GPC1	0.0795636		VEGFA	ITGA9	0.0472718
				COL1A1	DDR1	0.109203		INHBB	SMAD3	0.0492178		FN1	ITGB7	0.0795463		CTHRC1	FZD3	0.0466236
				SAA1	FPR2	0.108939		DCN	EGFR	0.0489062		POMC	RAMP2	0.0792624		ADAM15	ITGA9	0.0460405
				SEMA4D	MET	0.108742		CCL2	CCR10	0.0484632		IGFBP4	LRP6	0.0791265		VWF	GP1BA	0.0459262
				POMC	RAMP2	0.108668		INHBB	ACVR2A	0.0480974		GNAS	AVPR2	0.078688		F12	GP1BA	0.0452409
				RLN2	RAMP2	0.107237		CALCB	RAMP1	0.0480666		GNAS	ADCY1	0.0777907		MFGE8	ITGB3	0.0446454
				VEGFA	SIRPA	0.107207		CCL19	ADRA2A	0.0480167		P4HB	MTTP	0.0768643		ICOSLG	ICOS	0.0435526
				ICAM1	EGFR	0.105438		CDH1	PTPRM	0.0477549		LAMA5	ITGA6	0.0765044		CD70	CD27	0.0433751
				IL15	IL2RA	0.104475		EFNA3	EPHA2	0.0474919		TNFSF9	TNFRSF9	0.0754454		LTA	EDNRA	0.0372603
				CXCL13	CXCR5	0.103353		VEGFA	ITGB3	0.047242		POMC	VIPR1	0.0754307		APOD	LEPR	0.0364078
				BTLA	VTCN1	0.103221		INHBA	ACVR2B	0.0472264		RTN4	NGFR	0.0750139		MIA	CDH19	0.0363447
				IL2	NGFR	0.102981		WNT7A	FZD5	0.0472125		APOE	LRP8	0.0746884		LAMB1	ITGA1	0.036283
				MDK	GPC2	0.102935		CCL19	CCR10	0.0464465		SEMA4B	DCBLD2	0.0736667		COL5A1	ITGA1	0.036283
				TLN1	ITGB3	0.102126		CCL3	ACKR2	0.0461954		DUSP18	ITGA2	0.0730332		CCL2	CCR4	0.0353351
				DLL1	NOTCH2	0.10195		CCL2	ACKR2	0.0460053		MDK	ITGA6	0.0715688		COL1A2	ITGB3	0.0350108
				TNFSF13B	TNFRSF13C	0.101915		CCL20	ADRA2A	0.0460019		GNAI2	PTPRU	0.0715274		CXCL2	ADRA2A	0.0343796
				APP	ADRA2A	0.101775		CXCL1	ADRA2A	0.0459151		MDK	SDC4	0.0713633		CXCL16	CXCR6	0.0340466
				WNT1	FZD1	0.101709		CCL20	CCR6	0.04585		TGFB1	ITGB3	0.0709484		CCL2	ACKR4	0.0320798
				CXCL9	CXCR3	0.10123		COL4A1	ITGA1	0.0454217		HSP90B1	TLR9	0.070083		WNT2	FZD3	0.0308455
				PAPLN	SIRPA	0.100975		CXCL3	ADRA2A	0.0451756		DUSP18	ITGA3	0.069985		LYPD3	AGR2	0.0297694
				GNAS	TSHR	0.100701		TNFSF12	TNFRSF8	0.0450939		CXCL1	CXCR2	0.0694001		MDK	GPC2	0.0289198
				GDF11	ACVR1B	0.100624		CCL19	ACKR2	0.0440863		DUSP18	ITGA1	0.0687954		THBS1	ITGB3	0.0284242
				CDH1	ITGAE	0.100415		FGG	ITGA2B	0.0437116		JAG1	NOTCH3	0.0686429		C3	ADRA2A	0.028251
				IL1B	ADRB2	0.100182		FGG	ITGB3	0.0432499		CCL28	CCR10	0.0680044		EDN1	EDNRA	0.0275236
				IL6	IL6ST	0.10018		CX3CL1	CX3CR1	0.043194		IL1RN	IL1R2	0.0675382		CCL21	ACKR4	0.0257072
				APOE	LRP2	0.09921		SFRP1	FZD6	0.042524		COL6A2	ITGA2	0.0669186		THBS2	ITGB3	0.0255098
				CXCL12	SDC4	0.0990349		COL18A1	ITGB3	0.0421102		GDF11	BMPR1A	0.0665355		CXCL16	ADRA2A	0.025421
				LAMC1	ITGAV	0.0988067		VEGFA	RET	0.0418592		TLN1	ITGB3	0.0663463		CXCL1	ADRA2A	0.0253727
				CXCL13	ADRA2A	0.0987357		PSEN1	NOTCH3	0.0410847		GDF11	ACVR2B	0.0657497		C5	ADRA2A	0.0251149
				DLK1	NOTCH2	0.0985068		IL18	IL1RL2	0.0410761		LTA	EDNRA	0.0654887		CXCL8	ADRA2A	0.0250964
				FN1	ITGB8	0.0984382		DLK1	NOTCH3	0.0398668		VEGFB	FLT1	0.0654098		CCL20	ADRA2A	0.024421
				TNFSF9	TRAF2	0.0984204		DSC2	DSG2	0.0397863		FN1	NT5E	0.0651636		CCL28	ADRA2A	0.0233694
				MDK	TSPAN1	0.0981102		THBS1	ITGA2B	0.0397395		C1QA	CSPG4	0.0650127		VWF	ITGB3	0.0229132
				COL6A1	ITGA6	0.0980082		THBS1	ITGB3	0.039318		GNAI2	ADCY1	0.0648712		CCL21	ADRA2A	0.0226213
				CCL20	CXCR3	0.0979622		HRAS	GRIN2D	0.03897		NTNG2	LRRC4	0.0642851		WNT2	FZD7	0.0216125
				LAMC3	ITGB1	0.0978397		CDH1	LRP5	0.0389505		GNAI2	OPRD1	0.0642819		EFNA5	EPHB1	0.0215978
				IL21	IL21R	0.0976892		SEMA7A	ITGA1	0.0385296		PGF	FLT1	0.0642803		VEGFA	ITGB3	0.021376
				INSL3	GPR84	0.0973288		EFNA1	EPHB1	0.0374512		MLLT4	EPHB3	0.0637849		HEBP1	ADRA2A	0.020813
				NID1	ITGAV	0.0973149		TGFB3	ITGB3	0.0362563		AREG	ERBB3	0.0633314		ADAM15	ITGB3	0.0208045
				COL4A1	ITGAV	0.0972733		VEGFB	RET	0.0362339		EFNA1	EPHB6	0.063247		EFNA3	EPHB1	0.0188961
				ZP3	MERTK	0.0968569		COL6A1	ITGA1	0.0358845		COL6A2	ITGA1	0.0630115
				PSEN1	NOTCH3	0.0967706		RGMB	NEO1	0.0356036		IL23A	IL12RB2	0.0627056
				IGF2	INSR	0.0964972		IL23A	IL23R	0.0354145		IL1B	IL1R1	0.0618453
				IL15	IL2RB	0.096415		CXCL2	CXCR2	0.0353097		RLN2	RAMP2	0.0604976
				SEMA4D	ERBB2	0.0962521		ADAM12	ITGA9	0.034562		LRPAP1	VLDLR	0.0598524
				COL18A1	ITGA3	0.096009		COL6A3	ITGA1	0.0345136		COL6A1	ITGA2	0.059662
				CXCL3	CXCR1	0.0955422		INHBA	SMAD3	0.0344789		COL1A1	DDR2	0.059575
				PTHLH	GPR84	0.0955286		EFNA3	EPHA4	0.0339086		DKK 1.00	KREMEN1	0.0585867
				LTA	EDNRA	0.0951064		VEGFA	GPC1	0.0336891		RLN2	VIPR1	0.0575163
				THBS1	SDC4	0.0941108		INHBA	ACVR2A	0.0336821		COL6A1	ITGA1	0.0561531
				CKLF	CCR4	0.0938934		FGF11	FGFR1	0.0333748		PVR	CD226	0.056112
				ICAM4	ITGAM	0.0935528		CDH1	CDH2	0.0326502		IL15	IL2RB	0.0560137
				ZG16B	TLR6	0.0925331		RSPO3	LGR4	0.0325214		THBS1	ITGA3	0.0555104
				CD36	TLR4	0.0916519		CXCL8	CXCR2	0.0325012		ADAM10	EFNA3	0.0552202
				ICAM4	ITGAV	0.0914957		THBS1	LRP5	0.032331		POMC	ADRB3	0.0544024
				IL24	IL10RB	0.0905948		CTGF	NTRK1	0.0312846		EFNA5	EPHB6	0.0543015
				C1QA	CR1	0.090105		EFNB1	EPHB3	0.0310368		CXCL10	CXCR3	0.0542435
				TNFSF12	TNFRSF25	0.0898971		TGFB3	ITGB6	0.030937		ADAM9	ITGA3	0.053366
				DLK2	NOTCH1	0.0894959		COL6A2	ITGA1	0.0306729		COL18A1	ITGA3	0.0532407
				CCL19	CCR7	0.0894294		CD274	PDCD1	0.0305313		CXCL13	CCR10	0.0521692
				GZMB	CHRM3	0.0886629		COL18A1	GPC1	0.0299832		CKLF	CCR4	0.0520962
				JAG1	CD46	0.0882026		CSF2	ITGA9	0.0294005		TCTN1	TMEM67	0.0515856
				ADAM23	ITGA5	0.0877323		CXCL1	CXCR2	0.0293282		MADCAM1	ITGB7	0.0505439
				LPL	LRP1	0.0872954		VEGFA	ITGA9	0.0292303		MFGE8	PDGFRB	0.0498142
				MLLT4	EPHB2	0.0869702		CTHRC1	FZD6	0.0289599		COL1A1	ITGA2	0.0495067
				CALCB	GPR84	0.0866887		CXCL3	CXCR2	0.0288478		LAMA5	BCAM	0.0493762
				CXCL12	CXCR3	0.0861555		COL18A1	GPC4	0.028307		CCL3	CCR3	0.0493111
				CGN	F11R	0.085814		EFEMP1	EGFR	0.0271545		IL2	NGFR	0.0487899
				FARP2	PLXNA1	0.0856858		INSL3	RAMP3	0.0271241		CALCB	RAMP1	0.0483841
				CXCL8	CXCR1	0.0855538		CALCB	CALCRL	0.0267031		CCL20	CXCR3	0.0480731
				RGMB	BMPR2	0.0853786		CAMP	EGFR	0.0265461		CTHRC1	FZD3	0.0476216
				DUSP18	ITGA3	0.0852388		FGF12	FGFR1	0.0262109		CXCL13	CXCR3	0.0470139
				COL3A1	DDR1	0.0850585		CDH1	EGFR	0.0256969		CXCL3	CXCR2	0.0468331
				XCL2	XCR1	0.0848104		VEGFA	EGFR	0.0256657		COL1A1	ITGA1	0.0465655
				F8	LDLR	0.0847696		VCAM1	ITGA9	0.0252574		CXCL16	CXCR6	0.0463911
				ADAM9	ITGAV	0.0846121		HBEGF	EGFR	0.024843		POMC	RAMP3	0.0459266
				CCL28	CCR10	0.0844454		TGFB3	TGFBR3	0.0245355		FN1	ITGA2	0.0446932
				CCL23	CCR1	0.0842776		IL26	IL20RA	0.0245158		DUSP18	ITGA7	0.0446305
				ADAM15	ITGA9	0.0839924		INHBA	TGFBR3	0.0240945		LAMA5	SDC1	0.0444522
				SELPLG	SELP	0.0839624		EFNA3	EPHB1	0.0240405		CALCB	CALCRL	0.0443729
				GNAS	HTR6	0.0834919		RGMA	NEO1	0.0233208		LAMB3	ITGB4	0.0437062
				VEGFA	NRP2	0.0834854		L1CAM	EGFR	0.0225394		PDGFB	PDGFRB	0.0435595
				PLG	PLGRKT	0.0833904		CALCB	RAMP3	0.021889		GZMB	CHRM3	0.0431717
				CD177	PECAM1	0.0833273		EFNB1	EPHB4	0.0215348		NTN1	UNC5B	0.0430496
				ICAM1	CAV1	0.0831713		WNT7A	FZD9	0.0205837		CXCL2	XCR1	0.042882
				IL26	IL10RB	0.0831119		EFNB1	EPHB1	0.0200333		FN1	ITGA3	0.0427732
				SEMA3F	NRP2	0.0828876						SLIT1	SDC1	0.0427127
				COL1A2	ITGA1	0.0828675						PVR	CD96	0.0425732
				CD34	SELL	0.0825727						PSAP	GPR37L1	0.042028
				GDF10	ACVR1B	0.0821696						MDK	SDC1	0.0414915
				MLLT4	F11R	0.0820733						RLN2	ADRB3	0.0412593
				SEMA3G	NRP2	0.08184						WNT1	FZD3	0.0410119
				COL18A1	KDR	0.0817571						NTN1	ADORA2B	0.0407038
				TNFSF13B	TNFRSF13B	0.0817323						FN1	ITGB6	0.0403786
				JAG1	NOTCH2	0.0816109						PDGFA	PDGFRB	0.0400828
				COL6A2	ITGA1	0.0815845						EFNA1	EPHA2	0.0400105
				DUSP18	ITGB4	0.0810904						LPL	SDC1	0.0394085
				ICAM4	ITGAL	0.0807432						IL4	IL13RA2	0.0393739
				LTF	LRP11	0.0807327						VEGFA	FLT1	0.0391683
				COL4A5	CD93	0.0798121						TIMP2	ITGA3	0.0391317
				HEBP1	ADRA2A	0.0797078						CXCL9	CXCR3	0.0390154
				IL10	SIRPG	0.0791796						OSM	LIFR	0.0388478
				CXCL1	CXCR2	0.0789265						COL1A1	ITGA11	0.0384484
				IL17A	IL17RC	0.0781612						OLFM2	ROBO2	0.038221
				COL6A3	ITGA1	0.0778278						BTLA	CD79A	0.0379652
				MFGE8	ITGB3	0.0775012						LAMB3	ITGA2	0.036945
				DSC2	DSG2	0.0770334						IL1RN	IL1R1	0.0366241
				ADM2	ADRB2	0.0769372						SLIT1	GPC1	0.0360809
				TNFSF12	TNFRSF8	0.0765753						VEGFA	GPC1	0.0359218
				CD274	CD80	0.0764586						MAPK1	FGFR2	0.035809
				SEMA3B	NRP2	0.0761194						CORT	SSTR2	0.0355311
				CCL2	ACKR2	0.0758509						PLAU	ITGA3	0.0353599
				CD80	CTLA4	0.0755928						LAMB3	ITGA3	0.0353456
				PGF	NRP2	0.0753515						LAMB1	ITGB4	0.0348273
				ADM	ADRB2	0.0749943						RLN2	RAMP3	0.0347559
				IFNL1	IFNLR1	0.0744527						COL1A2	ITGA2	0.0342338
				PTN	SDC1	0.0744193						EFNA5	EPHA2	0.0342314
				MFI2	TFRC	0.0741214						CXCL2	CXCR1	0.0340674
				CD86	CTLA4	0.0740122						SEMA7A	ITGA1	0.0339712
				HRAS	CAV1	0.0738909						CCL3	ACKR2	0.0336477
				DCN	MET	0.0737518						APP	NGFR	0.0336029
				PLG	ITGAM	0.0727174						CD274	PDCD1	0.0333073
				PSPN	SDC3	0.0723775						PDGFB	PDGFRA	0.0324892
				RGMA	BMPR2	0.0723351						CCL20	CCR6	0.0321706
				CCL20	CCR6	0.0720954						COL1A2	ITGA1	0.0321692
				GNAI2	S1PR3	0.0719128						CTHRC1	FZD6	0.0315259
				WNT1	RYK	0.0718451						CCL28	CCR3	0.0313986
				ASIP	MGRN1	0.0717675						CXCL12	ACKR3	0.0310031
				MLLT4	EPHB6	0.0708446						CCL2	CCR10	0.0309589
				CCL19	CXCR3	0.0705881						LAMA5	ITGB4	0.0306969
				DUSP18	ITGA2	0.0705274						IL10	SIRPG	0.0301557
				C3	C5AR2	0.0704277						PDGFA	PDGFRA	0.0298684
				VEGFA	ITGAV	0.0704104						L1CAM	ERBB2	0.0296213
				GNAI2	TSHR	0.0702531						CXCL12	CXCR3	0.0296055
				FN1	TNFRSF11B	0.0702021						LAMB1	ITGA2	0.0293974
				IL1RN	IL1R2	0.0701766						CXCL1	CXCR1	0.0293671
				MDK	LRP2	0.0701078						SEMA4A	PLXNB1	0.0284504
				COL1A1	ITGA2	0.0697562						L1CAM	EGFR	0.0281701
				FARP2	PLXNA3	0.0697113						LAMB1	ITGA3	0.0281152
				FN1	NT5E	0.0691097						VEGFB	TYRO3	0.0278002
				COL4A5	ITGAV	0.0682689						WNT1	FZD7	0.0277578
				POMC	VIPR1	0.0682486						PVR	TIGIT	0.0276614
				HHLA3	CHRM3	0.0678951						CXCL10	CCR3	0.0276426
				EFNA4	EPHA1	0.0675653						LAMB1	ITGA1	0.0276162
				RLN2	VIPR1	0.06731						THBS1	ITGA2B	0.0274082
				EFNB1	EPHB2	0.0670875						CALCB	CALCR	0.0273215
				EFNA4	EPHA2	0.0666226						CALCB	RAMP2	0.0271289
				GNAI2	LPAR3	0.0664825						RLN2	RXFP1	0.0270201
				EFNA1	EPHB1	0.0660849						COL1A2	ITGA11	0.0264919
				LAMA4	ITGAV	0.0660659						LAMA5	ITGA2	0.0258937
				FARP2	PLXNA2	0.066036						CCL25	CCR10	0.0258625
				CCL3	ACKR2	0.0659015						CALCB	VIPR1	0.0257469
				EFEMP1	EGFR	0.065708						RLN1	RXFP1	0.025051
				HP	ITGAM	0.0655983						EFNA4	EPHA5	0.0248942
				SERPINE1	ITGB5	0.0654022						LAMA5	ITGA3	0.0247604
				INSL3	ADRB2	0.0651523						HRAS	AGTR1	0.024735
				CCL28	ADRA2A	0.0648788						POMC	OPRD1	0.0246019
				HRAS	GRIN2D	0.0648148						EFNA4	EPHA6	0.0238778
				IGF1	INSR	0.0647276						GAS6	TYRO3	0.0234369
				DLL3	NOTCH2	0.0646074						TGFA	ERBB2	0.0231921
				TNC	ITGAV	0.0641563						HHLA3	CHRM3	0.0231689
				CCL2	ACKR4	0.064075						COL6A3	ITGA2	0.0230067
				PTHLH	ADRB2	0.0639051						WNT1	FZD8	0.0227701
				VEGFA	NRP1	0.0634601						NID1	ITGA3	0.022605
				SPP1	ITGA9	0.0633022						COL18A1	GPC4	0.0224846
				SEMA3F	NRP1	0.0629958						TGFA	EGFR	0.0220488
				HP	ASGR1	0.0624996						C1orf112	PLSCR4	0.0219185
				ANGPT1	ITGA5	0.0624373						ADAM15	ITGB3	0.0216342
				IGF2	IGF1R	0.0623627						COL6A3	ITGA1	0.0216041
				CD36	TLR6	0.0623242						DCN	EGFR	0.0214733
				LAMA5	BCAM	0.0623059						APOE	LRP5	0.0214658
				SEMA3E	NRP1	0.062265						ITGB3BP	ITGB3	0.0214161
				CNTN2	NRP1	0.0620249						CCL28	ACKR2	0.0212975
				FN1	ITGA3	0.0618875						FN1	ITGA2B	0.020976
				CYR61	ITGB3	0.0616384						VEGFA	EGFR	0.0209652
				RSPO3	SDC4	0.0611187						DSC1	DSG2	0.0209339
				WNT1	FZD5	0.0608246						MLLT4	NRXN2	0.0208722
				TIMP3	KDR	0.0606997						FN1	ITGB8	0.0207954
				GDF11	ACVR2A	0.0606585						EFEMP2	PLSCR4	0.0207532
				TNFSF9	TNFRSF9	0.060361						APOE	VLDLR	0.0205425
				C3	CR1	0.0602249						MDK	GPC2	0.0204572
				THBS1	ITGA6	0.0595714						CXCL13	CXCR5	0.0204271
				DLL1	NOTCH1	0.0595224						ICAM4	ITGA2B	0.0202234
				SEMA3E	PLXND1	0.0594998						CCL3	CCR4	0.02013
				LAMB1	ITGAV	0.0592746						NTN1	UNC5C	0.0200049
				WNT7A	FZD5	0.0591814						CXCL9	CCR3	0.0197266
				COL6A1	ITGA1	0.0591751						CXCL3	CXCR1	0.0195444
				TNC	SDC4	0.0589904						MICB	KLRK1	0.0192305
				COL4A2	ITGB5	0.058981						THBS1	LRP5	0.01855
				IL23A	IL23R	0.0588978						IFNL1	IFNLR1	0.0184606
				MICA	KLRK1	0.058554						CALCB	ADRB3	0.0182953
				ADM2	CALCRL	0.0580676						SLIT1	ROBO1	0.0181802
				EFNA3	EPHB6	0.0580288						ULBP2	KLRK1	0.0181161
				CALCB	ADRB2	0.0578045						CLCF1	CRLF1	0.0179262
				SEMA3B	NRP1	0.0577496						F12	GP1BA	0.0178989
				LAMC1	ITGA6	0.05761						WNT1	FZD9	0.0177167
				DLK1	NOTCH1	0.0574207						LAMB1	ITGA7	0.0176418
				PGF	NRP1	0.0571556						CCL8	CCR3	0.0170578
				EDN1	EDNRB	0.0571183						EFEMP2	AQP1	0.0168047
				CEACAM1	CD209	0.0570899						EFNA1	EPHB1	0.0166044
				EFNA4	EPHA4	0.0568838						CCL23	ACKR2	0.0165785
				IL1B	IL1R1	0.056713						VEGFA	TYRO3	0.0163827
				ADM	CALCRL	0.056572						WNT1	LRP6	0.016246
				ADM2	RAMP1	0.0564443						IL1RN	IL1RL2	0.0161066
				TNC	ITGA5	0.0564078						LTA	CACHD1	0.0159825
				IL18	IL18R1	0.0558681						COL1A2	ITGA2B	0.0159743
				CCL2	CCR10	0.0557651						CALCB	RAMP3	0.0153535
				INHBA	ACVR1B	0.0551096						THBS1	ITGB3	0.015054
				EFNB1	EPHB6	0.0544287						DCN	MET	0.0150437
				ADAM15	ITGB3	0.0543876						IL23A	IL23R	0.0147706
				LAMA5	ITGA6	0.0542614						VEGFB	RET	0.0147216
				CXCL2	ADRA2A	0.0538493						HRAS	TLR9	0.0145666
				COL3A1	ITGA2	0.0538066						EFNA4	EPHA1	0.0145141
				IL12A	IL12RB1	0.0534929						COL18A1	ITGB3	0.0144132
				MDK	ALK	0.0533713						FN1	ROBO4	0.0144086
				CXCL13	HTR2A	0.0533024						EFNA5	EPHB1	0.0141562
				EDA	EDA2R	0.0532835						NID1	PTPRF	0.0141272
				INHBA	SMAD3	0.0529617						CCL2	CCR3	0.0139947
				EFNA1	EPHA1	0.0526926						FN1	CD79A	0.0137674
				CXCL11	CXCR3	0.0524724						LYPD3	AGR2	0.0137626
				NRG2	ERBB3	0.0524557						FN1	MAG	0.0135227
				COL18A1	ITGB3	0.0523608						CTGF	LRP6	0.0134814
				CDH1	KLRG1	0.0521144						MICA	KLRK1	0.0132424
				POMC	ADRB3	0.0520549						WNT1	LRP5	0.0122689
				EFNA1	EPHA2	0.0519458						CXCL1	ACKR1	0.0121722
				FN1	ITGA9	0.0518778						CXCL13	ACKR4	0.0120978
				POMC	ADRA2A	0.0514462						CXCL13	OPRD1	0.0120603
				RLN2	ADRB3	0.0513267						COL18A1	KDR	0.0120253
				FN1	ITGA2	0.0509817						DKK 1.00	LRP6	0.0117237
				WNT1	LRP5	0.0509259						CCL8	ACKR2	0.0115154
				CTHRC1	FZD5	0.0509008						FN1	ITGB3	0.0114868
				COL1A2	ITGA2	0.0506816						MDK	ALK	0.0114088
				TGFA	EGFR	0.0505543						MFGE8	ITGB3	0.0112053
				RLN2	RXFP1	0.0500749						PLAU	VLDLR	0.0111449
				TCTN1	TMEM67	0.050067						ICAM4	ITGB3	0.0110709
				CCL2	ACKR1	0.0500292						COL9A2	MAG	0.0108535
				COL6A2	ITGA2	0.0498698						EFNA1	EPHA5	0.0106696
				VCAN	EGFR	0.0494624						EFNA1	EPHA6	0.0102279
				TNFSF11	TNFRSF11B	0.0493406						CCL8	ACKR1	0.0100037
				WNT1	LRP6	0.0493227						CLCF1	LIFR	0.00998918
				COL5A1	SDC3	0.0491943						CCL18	CCR8	0.00996125
				LAMA2	ITGA6	0.0490314						CCL2	ACKR2	0.009438
				ADAM9	ITGA6	0.0490118						APOC1	VLDLR	0.00920711
				HBEGF	EGFR	0.0488235						CD34	SELP	0.00916178
				VEGFA	EPHB2	0.0487795						EFNA5	EPHA5	0.00908839
				CCL4	CCR3	0.0485382						L1CAM	ERBB3	0.00890968
				CDH1	PTPRF	0.0485244						DKK 1.00	LRP5	0.00884373
				BMP8B	BMPR2	0.0483069						COL1A2	ITGB3	0.00872762
				ZP3	EGFR	0.0480474						L1CAM	FGFR2	0.0087119
				WNT7A	LRP6	0.0479744						EFNA5	EPHA6	0.00871157
				CLCF1	LIFR	0.047543						VEGFA	RET	0.00862776
				COL6A3	ITGA2	0.0474979						CCL8	ACKR4	0.00861595
				JAG1	NOTCH1	0.047203						TIMP3	KDR	0.00837747
				SERPING1	SELE	0.047197						CCL2	ACKR1	0.00819674
				TFPI	F3	0.0471465						SPP1	ITGB3	0.00802045
				MICB	KLRK1	0.0468894						CCL25	ACKR2	0.00785564
				TIMP2	ITGA3	0.0464142						NPPC	NPR 2.00	0.00770987
				INHBA	ACVR1	0.0461942						NTN1	NEO1	0.00768391
				TNF	SLC5A11	0.0459298						CTF1	LIFR	0.00755316
				TNFSF13	FAS	0.0455508						FGF11	FGFR2	0.00714274
				CD80	CD28	0.0454286						CCL2	ACKR4	0.00705791
				FGF7	FGFR1	0.045386						TGFA	ERBB3	0.00694371
				ASIP	F11R	0.0452193						LPL	VLDLR	0.00683714
				ITGB3BP	ITGB3	0.0451086						NTNG2	LRRC4C	0.00672992
				CXCL10	ADRA2A	0.0450747						CTGF	NTRK1	0.0065529
				IL18	IL18RAP	0.0448855						DKK 1.00	KREMEN2	0.00655281
				CD86	CD28	0.0444484						FGF5	FGFR2	0.00650389
				APOA1	LDLR	0.0442804						VEGFA	ITGB3	0.00626414
				EFNA1	EPHA4	0.0442508						NPPC	NPR 3.00	0.00618752
				GDF11	BMPR1A	0.044204						EFNA1	EPHA1	0.0061831
				EFEMP2	PLSCR4	0.0438841						NID1	ITGB3	0.00597848
				CXCL1	CXCR1	0.0436014						CXCL12	CCR4	0.00595368
				TNFSF13	SDC2	0.0435109						COL4A2	ITGB3	0.00588684
				CALCB	CALCRL	0.0434068						CCL25	ACKR4	0.00587222
				ANOS1	SDC2	0.0431395						ANGPTL4	TIE1	0.00563774
				C3	CD19	0.0430555						CCL2	CCR4	0.0055901
				COL5A3	SDC3	0.0427384						EFNA5	EPHA1	0.00526323
				MAPK1	FGFR2	0.0425188						VEGFA	KDR	0.00521919
				LTBP1	ITGB5	0.04243						SEMA4A	PLXNB3	0.00509076
				CALCB	RAMP1	0.042175						LPL	GPIHBP1	0.00505511
				PDGFB	PDGFRA	0.0414789						FN1	COL13A1	0.00474439
				INHBA	BAMBI	0.0413301						MDK	TSPAN1	0.00465431
				IGF1	IGF1R	0.0413172						CCL25	CCR9	0.00325956
				HP	ASGR2	0.0412607						NID1	COL13A1	0.00246123
				DEFB1	CCR6	0.0410788
				TGFA	ERBB3	0.0410724
				NID1	PTPRF	0.041043
				LAMB2	ITGA3	0.0410128
				INHBA	TGFBR3	0.0409824
				SPP1	ITGB3	0.0406663
				ADM2	RAMP2	0.0403849
				COL4A1	ITGB8	0.0400914
				EFEMP2	AQP1	0.0400484
				ADAM9	ITGB5	0.0399888
				POMC	MC1R	0.039876
				SEMA4A	PLXNB1	0.0397063
				FARP2	PLXNA4	0.0396874
				CDH1	EGFR	0.039564
				CXCL16	ADRA2A	0.039556
				ADM	RAMP2	0.0393257
				DCN	ERBB4	0.0390701
				COL1A1	FLT4	0.0389476
				LAMB2	ITGB4	0.0389252
				EDA	EDAR	0.0388044
				COL5A2	ITGA1	0.038686
				MLLT4	NRXN2	0.038588
				LAMA4	ITGA6	0.0379455
				NTN1	UNC5B	0.0378374
				MLLT4	EPHB3	0.0376079
				EDN1	ADGRL4	0.0375138
				COL5A2	DDR1	0.037418
				ASIP	ATRN	0.0371632
				DLL3	NOTCH1	0.0370788
				RLN1	RXFP1	0.036865
				SEMA4B	DCBLD2	0.0366421
				FN1	ITGB6	0.0365234
				HBEGF	PRLR	0.0361079
				COL6A1	ITGA2	0.0358319
				PDGFA	PDGFRB	0.0357739
				HSPG2	SDC1	0.0354813
				PLG	FLT1	0.0353616
				CTGF	ERBB4	0.0352223
				VEGFA	FLT1	0.0350145
				PNOC	OPRL1	0.0344313
				TNFSF15	TNFRSF25	0.0341902
				LAMC1	ITGA1	0.0341771
				INSL3	RAMP2	0.0339927
				LAMB1	ITGA6	0.0339398
				CDH1	LRP5	0.0338842
				CDH1	IGF1R	0.0338691
				CD274	PDCD1	0.0337959
				COL4A1	ITGA1	0.0336093
				THBS1	SDC1	0.0334006
				PTHLH	RAMP2	0.0333208
				C1orf112	PLSCR4	0.0331953
				FN1	ITGB3	0.0331824
				OSM	LIFR	0.0330966
				COL1A2	ITGB3	0.0329834
				SEMA3F	PLXNA1	0.032957
				CD24	SELP	0.0328896
				GPC3	IGF1R	0.0327996
				AMH	ACVR1	0.0327039
				INHBA	ACVR2A	0.0325668
				SEMA6D	PLXNA1	0.0322932
				CCL2	CCR4	0.0322905
				CDH1	ERBB3	0.0320739
				CCL28	CCR3	0.0317929
				PGF	FLT1	0.031441
				FGF10	FGFR1	0.0314362
				CXCL8	ACKR1	0.0313074
				CUBN	LRP2	0.031289
				NLGN2	NRXN2	0.0304011
				LAMA5	SDC1	0.0303481
				MMP7	CDH6	0.0301921
				FN1	ITGA2B	0.0301437
				THBS1	LRP5	0.0300849
				EFNA3	EPHB1	0.0300844
				CALCB	RAMP2	0.0300462
				EDN3	EDNRB	0.0300006
				LAMC3	ITGA6	0.0299701
				COL1A2	ITGA2B	0.0299623
				IL18	IL1RL2	0.0299031
				POMC	TSHR	0.0299022
				CXCL3	ADRA2A	0.0298629
				INHBB	ACVR1B	0.0298006
				POMC	RAMP3	0.0296124
				THBS1	TNFRSF11B	0.0295504
				RLN2	TSHR	0.0294742
				ADAM17	ERBB4	0.0292529
				RLN2	RAMP3	0.0291885
				LAMA2	ITGA1	0.0289805
				VCAM1	ITGAD	0.0289651
				WNT1	FZD7	0.0287442
				EFNB1	EPHB3	0.028656
				INHBB	SMAD3	0.0286092
				GAS6	TYRO3	0.0282672
				FN1	FLT4	0.0282136
				EFNB1	EPHB1	0.0281661
				CDH1	PTPRM	0.0280988
				NTN1	ADORA2B	0.0280653
				COL1A2	FLT4	0.0280435
				SEMA6A	PLXNA2	0.0279032
				CCL3	CCR4	0.0278825
				CGN	OCLN	0.0277307
				C4A	C5AR2	0.027558
				ICOSLG	ICOS	0.0274232
				PTN	ALK	0.0272766
				ADAM12	ITGA9	0.0271292
				VEGFB	TYRO3	0.0271199
				IL12A	CD28	0.0270076
				PLG	F2R	0.0268879
				DLL1	NOTCH4	0.0268017
				WNT1	FZD3	0.0267083
				NRG2	ERBB2	0.0265982
				CXCL8	ADRA2A	0.0265394
				SEMA3F	PLXNA3	0.0265276
				SAA1	ADRA2A	0.0264823
				IL2	GYPE	0.0264739
				C3	ADRA2A	0.0260746
				THBS1	ITGA3	0.0259163
				AMH	EGFR	0.0258272
				DLK1	NOTCH4	0.0258236
				FGF18	FGFR1	0.0253982
				LAMC1	ITGA3	0.0250335
				CLCF1	CNTFR	0.0250041
				INHBB	ACVR1	0.0248717
				PTN	PTPRS	0.0248511
				VCAM1	ITGA9	0.0247501
				ADM2	VIPR1	0.024661
				CCL19	ACKR2	0.0246483
				NID1	ITGA3	0.0246251
				C5	C5AR2	0.0244815
				IL1RN	IL1R1	0.0243031
				ADM	VIPR1	0.0240039
				HRAS	AGTR1	0.0239382
				HSPG2	CHRM3	0.0238553
				OXT	OXTR	0.0238428
				EFNA3	EPHA1	0.0238018
				FGF22	FGFR1	0.0237703
				LAMC1	ITGB4	0.0237392
				VEGFA	EGFR	0.0237131
				ANGPTL4	TIE1	0.023698
				UCN	CRHR1	0.0236402
				LAMA5	ITGA3	0.0235311
				EFNA3	EPHA2	0.0234543
				C4A	CR1	0.0234093
				DSC1	DSG2	0.0233687
				IL6	F3	0.0233502
				PDGFD	PDGFRB	0.0231976
				COL4A5	ITGA1	0.0231021
				HSPG2	ITGA2	0.0225448
				EDN1	EDNRA	0.0224721
				ANOS1	FGFR1	0.0223977
				FGF9	FGFR1	0.0223977
				LAMA5	ITGB4	0.0223127
				LCN2	LRP2	0.0222992
				CTHRC1	FZD3	0.0222191
				FN1	TSHR	0.0221136
				COL5A1	ITGA1	0.0220574
				CXCL10	CCR3	0.0218522
				SERPINE1	LRP2	0.0215526
				TNC	EGFR	0.0215109
				RGMB	NEO1	0.0214935
				LAMA2	ITGA3	0.0211967
				ADAM9	ITGA3	0.021188
				JAG1	NOTCH4	0.0211026
				VEGFA	GPC1	0.0210698
				FGF11	FGFR1	0.0210128
				SERPING1	SELP	0.0210011
				PLG	F2RL1	0.0209046
				CCL22	ACKR2	0.0207752
				GDF11	ACVR2B	0.0207731
				INSL3	VIPR1	0.0207039
				TGFA	ERBB2	0.0207036
				CCL19	ACKR4	0.020644
				CCL2	CCR3	0.0205928
				LPL	SDC1	0.0205238
				LAMC1	ITGA2	0.0204803
				TNC	SDC1	0.0204253
				DLL1	NOTCH3	0.0204206
				PTHLH	VIPR1	0.0202891
				COL4A1	ITGA2	0.0201353
				LAMA2	ITGB4	0.0200966
				HBEGF	ERBB2	0.0199733
				LAMB1	ITGA1	0.0199311
				EFNA3	EPHA4	0.0198913
				CXCL9	ADRA2A	0.0198815
				DLK1	NOTCH3	0.0196707
				TCN2	LRP2	0.0195639
				RSPO1	LRP6	0.019449
				WNT1	FZD9	0.0194198
				LAMA5	ITGA2	0.0192458
				NLGN3	NRXN2	0.0192142
				CCL20	ADRA2A	0.0191836
				PSPN	GFRA2	0.0191671
				WNT7A	FZD9	0.0188727
				TG	LRP2	0.0186961
				TNFSF13	TNFRSF11B	0.0186429
				ADM2	ADRB3	0.0186031
				APOA1	LRP2	0.0185564
				NTF3	NTRK2	0.0185426
				RSPO3	LRP6	0.018446
				CALCB	VIPR1	0.018271
				DKK 1.00	LRP5	0.0182214
				ADM	ADRB3	0.0181044
				RGMA	NEO1	0.0180177
				CCL19	CCR10	0.0178592
				CCL3	CCR3	0.0177524
				TNC	NT5E	0.0177466
				DKK 1.00	LRP6	0.0176286
				MMP7	ERBB4	0.0175836
				INHBB	ACVR2A	0.0174197
				NPW	ADRA2A	0.0174086
				LAMA2	ITGA2	0.017329
				GPC3	LRP2	0.0173218
				PLG	F3	0.0172005
				PON2	HTR2A	0.0170785
				HSPG2	LRP2	0.0168669
				CXCL12	ADRA2A	0.0166958
				COL4A2	ITGB3	0.0166633
				SEMA6A	PLXNA4	0.0165009
				DLL3	NOTCH4	0.0164796
				AGRN	LRP2	0.0163265
				LAMA4	ITGA3	0.0162963
				JAG1	NOTCH3	0.016056
				NRG2	ERBB4	0.015733
				INSL3	ADRB3	0.0156025
				CCL23	ACKR2	0.015563
				IL1RN	IL1RL2	0.0155283
				CXCL1	ACKR1	0.0155044
				PTHLH	ADRB3	0.0152883
				BMP8B	BMPR1A	0.0151359
				ECM1	CACHD1	0.0150017
				VEGFA	KDR	0.0146527
				PLG	ITGA9	0.0146457
				IL24	IL20RA	0.0146333
				LAMB1	ITGA3	0.0145415
				VEGFA	ITGA9	0.0144989
				SEMA6D	KDR	0.0142417
				CHAD	ITGA2	0.0140129
				NTF3	NGFR	0.0138377
				LAMB1	ITGB4	0.0137819
				COL4A5	ITGA2	0.0137804
				CALCB	ADRB3	0.0137606
				THBS1	ITGB3	0.0136528
				RSPO1	ZNRF3	0.0135825
				CCL19	ADRA2A	0.0134937
				EFNB1	ERBB2	0.0133434
				IL26	IL20RA	0.0133326
				CDH1	CDH2	0.0133065
				ADAM23	ITGB3	0.0132587
				TNC	ITGA9	0.0131409
				CXCL1	ADRA2A	0.0131106
				NID1	ITGB3	0.0129645
				TNC	ITGA2	0.0129048
				PMCH	ADRA2A	0.0128274
				LAMC3	ITGA3	0.0128106
				CXCL12	CCR4	0.0125927
				DLL3	NOTCH3	0.0125245
				COMP	ITGB3	0.0124428
				FGF7	FGFR2	0.0124416
				THBS1	ITGA2B	0.0123796
				TNFSF13	TNFRSF13B	0.0123431
				PDGFA	PDGFRA	0.012239
				TGFA	ERBB4	0.0122161
				LAMC3	ITGB4	0.0121403
				ICAM4	ITGB3	0.0121215
				NTNG2	LRRC4	0.0119994
				LAMB1	ITGA2	0.0118734
				HBEGF	ERBB4	0.0117816
				CXCL11	ACKR1	0.011685
				EDN3	EDNRA	0.0116008
				HSPG2	PTPRS	0.0115255
				INHBB	ACVR1C	0.0112068
				NTN1	NEO1	0.0109981
				ICAM4	ITGA2B	0.0109895
				MST1	MST1R	0.0109724
				INHBA	ACVR2B	0.0109378
				ADM2	TSHR	0.0105281
				LAMC3	ITGA2	0.0104567
				NRTN	GFRA2	0.0104444
				ADM2	RAMP3	0.0104241
				RSPO1	LGR6	0.0103459
				PNOC	ADRA2A	0.0102714
				FCER2	CR2	0.0102705
				ADM	TSHR	0.0102437
				PENK	ADRA2A	0.0102073
				ADM	RAMP3	0.0101424
				PSPN	GFRA1	0.0099666
				CXCL11	ADRA2A	0.00987502
				RSPO3	LGR6	0.00980765
				APLN	ADRA2A	0.00975637
				LPL	LRP2	0.00967779
				ANGPT1	TIE1	0.00960572
				CXCL9	CCR3	0.00950927
				ANGPTL2	TIE1	0.00947462
				VEGFA	ITGB3	0.00914398
				TNC	ITGB6	0.009141
				ULBP2	KLRK1	0.00911722
				INSL3	TSHR	0.00881831
				C5	ADRA2A	0.00879022
				INSL3	RAMP3	0.00873101
				PTHLH	TSHR	0.00863954
				VCAN	SELP	0.00861259
				DKK 1.00	KREMEN1	0.00860957
				PTHLH	RAMP3	0.00855399
				CCL22	CCR4	0.00855152
				ANGPT2	TIE1	0.00853228
				FGF10	FGFR2	0.00852714
				CCL23	ADRA2A	0.00848426
				EFNB1	EPHB4	0.00839163
				TNC	ITGB3	0.00828328
				FBLN2	ITGB3	0.00826398
				ASIP	MC1R	0.00799648
				PDGFD	PDGFRA	0.00786891
				CALCB	TSHR	0.00777099
				CALCB	RAMP3	0.00769398
				NTF3	NTRK3	0.00721764
				CNTN2	CNTNAP2	0.00712273
				VEGFA	TYRO3	0.00700203
				FGF18	FGFR2	0.00685816
				TAC1	TACR2	0.00653757
				FGF22	FGFR2	0.00641076
				FGF9	FGFR2	0.00603439
				INHBB	ACVR2B	0.0057903
				FGF11	FGFR2	0.00565541
				NRTN	GFRA1	0.00540784
				CXCL11	CCR3	0.00469817
				APLN	APLNR	0.0042229
				RSPO1	LGR4	0.00421658
				CNTN2	CNTN1	0.00404115
				RSPO3	LGR4	0.00399594
				TNC	CNTN1	0.00374906
				CD34	SELP	0.00368319

## Sheet: LigMyeloid_RecepTregs
Ligand: Myeloid & Receptor: T-regs
Patient 1				Patient 2				Patient 3				Patient 4				Patient 5
Ligand	Receptor	LRscore		Ligand	Receptor	LRscore		Ligand	Receptor	LRscore		Ligand	Receptor	LRscore		Ligand	Receptor	LRscore
B2M	CD3D	0.896507		B2M	CD3D	0.932126		B2M	CD3D	0.890705		B2M	CD3D	0.915297		B2M	CD3D	0.917042
B2M	CD3G	0.850542		B2M	CD3G	0.916389		B2M	CD247	0.846343		B2M	CD3G	0.882104		LGALS1	PTPRC	0.876181
B2M	CD247	0.832461		B2M	CD247	0.912158		B2M	CD3G	0.844057		LGALS1	PTPRC	0.880203		B2M	CD3G	0.867384
VIM	CD44	0.826904		LGALS1	PTPRC	0.904064		VIM	CD44	0.838902		B2M	CD247	0.875038		VIM	CD44	0.853677
LGALS1	PTPRC	0.825242		VIM	CD44	0.898371		LGALS1	PTPRC	0.829318		VIM	CD44	0.858506		B2M	CD247	0.848689
LGALS1	CD69	0.812776		PKM	CD44	0.865328		PKM	CD44	0.783038		MRC1	PTPRC	0.849112		SPP1	CD44	0.825558
CD48	CD2	0.775923		CALM1	SELL	0.860102		CXCL9	CXCR3	0.77041		CD14	ITGB2	0.846052		LGALS1	CD69	0.799252
PKM	CD44	0.741669		LGALS1	ITGB1	0.847616		LYZ	ITGAL	0.77015		LGALS1	CD69	0.845066		CD48	CD2	0.793308
IL18	CD48	0.72642		CALM2	SELL	0.847281		ICAM1	IL2RG	0.767175		ICAM1	IL2RG	0.836803		CALM2	SELL	0.782449
CD14	ITGB1	0.690285		LGALS1	CD69	0.842076		CD59	CD2	0.759607		HBEGF	CD44	0.825265		PKM	CD44	0.779576
CD59	CD2	0.688637		CD48	CD2	0.829867		LGALS1	CD69	0.74731		PKM	CD44	0.810327		LGALS1	ITGB1	0.773927
HBEGF	CD44	0.685036		CXCL16	CXCR6	0.812387		FN1	CD44	0.735503		APP	CD74	0.808363		VCAN	CD44	0.772497
CD14	ITGB2	0.682482		SPP1	CD44	0.811358		CXCL10	CXCR3	0.72767		ICAM1	ITGB2	0.806769		CALM1	SELL	0.770505
LGALS1	ITGB1	0.681346		GNAI2	CXCR3	0.809887		CD14	ITGB2	0.723424		GNAI2	CXCR3	0.806014		SPP1	ITGB1	0.757639
MRC1	PTPRC	0.677203		CD14	ITGB2	0.807603		CD48	CD2	0.71632		LGALS1	ITGB1	0.797693		FN1	CD44	0.75518
ICAM1	IL2RG	0.671143		CD59	CD2	0.804089		SPP1	CD44	0.712632		CD14	ITGA4	0.796806		HBEGF	CD44	0.749382
CALM2	SELL	0.670131		CD58	CD2	0.801175		GNAI2	CXCR3	0.709168		B2M	TFRC	0.795417		CD59	CD2	0.74384
CD86	CTLA4	0.649748		ICAM1	IL2RG	0.800206		ICAM1	IL2RA	0.703038		CALM1	FAS	0.79011		CD14	ITGB2	0.741834
RPS27A	SMAD3	0.636597		CALM1	FAS	0.799893		CCL5	CXCR3	0.7002		CD14	ITGB1	0.787593		MMP9	CD44	0.741503
CD58	CD2	0.634177		APP	CD74	0.797563		B2M	TFRC	0.699205		F13A1	ITGA4	0.785292		TIMP1	CD63	0.741235
CALM1	SELL	0.625954		TGFB1	CXCR4	0.79662		APP	CD74	0.695757		HBEGF	CD82	0.783292		VCAN	SELL	0.735231
TGFB1	CXCR4	0.624894		CALM3	SELL	0.79153		TNF	TNFRSF1B	0.681326		F13A1	ITGB1	0.775704		LYZ	ITGAL	0.727596
RPS27A	LDLR	0.62162		CXCL10	CXCR3	0.783656		CD14	ITGA4	0.677662		CD48	CD2	0.766509		CD58	CD2	0.723944
CXCL12	CXCR4	0.61504		C3	IFITM1	0.780693		ICAM1	ITGB2	0.668415		LYZ	ITGAL	0.763424		CALM1	FAS	0.723862
PSEN1	CD44	0.614145		CD14	ITGB1	0.77482		CD58	CD2	0.665475		CD59	CD2	0.756793		CD86	CTLA4	0.714574
UBA52	SMAD3	0.613175		CALM1	KCNN4	0.769856		MMP9	CD44	0.664737		TGFB1	CXCR4	0.756083		CD14	ITGB1	0.705393
UBC	SMAD3	0.604701		B2M	TFRC	0.769798		HBEGF	CD82	0.663238		CD86	CTLA4	0.753237		CALM3	SELL	0.702222
VCAN	CD44	0.598322		SPP1	ITGB1	0.766403		LGALS1	ITGB1	0.659428		CALM1	SELL	0.748739		MMP9	ITGB2	0.694557
UBA52	LDLR	0.597843		FN1	CD44	0.76532		TNFSF13	TNFRSF14	0.658903		IL18	CD48	0.746633		ICAM1	IL2RG	0.694076
RPS27A	TGFBR2	0.590957		CCL4	CCR8	0.763729		FN1	ITGA4	0.652844		PLAU	ITGB2	0.742704		VCAN	ITGB1	0.691635
UBC	LDLR	0.589259		HBEGF	CD44	0.755597		CALM1	FAS	0.631863		CALM2	SELL	0.731246		THBS1	ITGB1	0.68982
CALM1	FAS	0.586165		HBEGF	CD82	0.753828		HBEGF	CD44	0.627998		CXCL16	CXCR6	0.730956		APP	CD74	0.674942
DUSP18	RPSA	0.585005		C3	ITGB2	0.752458		SPP1	ITGA4	0.626455		IL10	IL10RA	0.722369		FN1	ITGB1	0.670786
CD86	CD28	0.584071		CD86	CTLA4	0.746155		TGFB1	CXCR4	0.626283		ICAM1	IL2RA	0.72105		CXCL16	CXCR6	0.668667
UBB	SMAD3	0.583075		CD14	ITGA4	0.74493		MMP9	ITGB2	0.625223		CALM3	SELL	0.720316		TGFB1	CXCR4	0.66331
C3	IFITM1	0.576526		SELPLG	SELL	0.741491		CD86	CTLA4	0.62517		CXCL10	CXCR3	0.71972		RPS27A	TGFBR2	0.650378
GNAI2	CXCR3	0.575469		RPS27A	TGFBR2	0.740267		C3	IFITM1	0.617275		SELPLG	ITGB2	0.714213		CALM1	PTPRA	0.648709
CXCL16	CXCR6	0.573575		CCL3	CCR4	0.739569		CXCL16	CXCR6	0.616989		TNFSF13	TNFRSF14	0.71146		VEGFA	ITGB1	0.646401
HGF	CD44	0.572237		SELPLG	ITGB2	0.738747		CALM1	SELL	0.613833		TGFB1	ITGB1	0.705007		RPS27A	LDLR	0.644587
MMP9	CD44	0.572154		LYZ	ITGAL	0.738175		CALM1	KCNN4	0.611607		TIMP1	CD63	0.704831		HBEGF	CD82	0.639458
UBB	LDLR	0.567391		PLAU	ITGB2	0.73779		ICAM1	ITGAL	0.611047		RPS27A	TGFBR2	0.704656		UBA52	TGFBR2	0.632205
UBA52	TGFBR2	0.566596		TIMP1	CD63	0.737389		MRC1	PTPRC	0.602462		ICAM1	ITGAL	0.701095		GNAI2	CXCR3	0.631064
UBC	TGFBR2	0.557838		CD47	SIRPG	0.735863		CALM1	PTPRA	0.59866		CALM1	PTPRA	0.698044		TNFSF13B	TNFRSF13B	0.630447
ICAM1	ITGB2	0.556402		SPP1	ITGA4	0.735777		CD14	ITGB1	0.597853		VCAN	CD44	0.693474		UBA52	LDLR	0.626285
HSPA8	LDLR	0.554485		TNFSF13	TNFRSF14	0.735513		GSTP1	TRAF2	0.594225		THBS1	ITGA4	0.690058		THBS1	CD47	0.625477
B2M	KLRC1	0.55295		ICAM3	ITGB2	0.729542		IL1B	IL1R2	0.584909		TIMP2	ITGB1	0.689833		MRC1	PTPRC	0.618027
TNF	TNFRSF1B	0.546237		CCL5	CXCR3	0.728041		CCL3	CCR5	0.583406		SPP1	CD44	0.686057		THBS1	SDC4	0.608906
LGALS3BP	ITGB1	0.545635		ICAM1	ITGB2	0.727959		PLAU	ITGB2	0.583258		ICAM1	SPN	0.682649		ICAM1	ITGB2	0.604747
B2M	TFRC	0.541704		TGFB1	ITGB1	0.726128		RPS27A	TGFBR1	0.58165		UBA52	TGFBR2	0.682289		APOE	SORL1	0.6008
UBB	TGFBR2	0.535617		CXCL9	CXCR3	0.72465		APOE	SORL1	0.580508		THBS1	CD47	0.681414		GNAI2	S1PR4	0.595877
ADAM17	ITGB1	0.531403		IL18	CD48	0.717806		CALM2	SELL	0.57951		TNFSF13	FAS	0.680888		UBC	TGFBR2	0.594993
HBEGF	CD82	0.528263		GSTP1	TRAF2	0.717433		CD86	CD28	0.578086		THBS1	ITGB1	0.67796		PSEN1	CD44	0.594771
C3	ITGB2	0.522683		LGALS3BP	ITGB1	0.716935		TIMP1	CD63	0.577242		CD86	CD28	0.67324		UBC	LDLR	0.588865
COL1A2	CD44	0.519039		CALM1	PTPRA	0.716218		IL18	CD48	0.575151		CCL4	CCR8	0.667128		LPL	CD44	0.584713
GSTP1	TRAF2	0.501596		FN1	ITGB1	0.71327		ICAM1	SPN	0.574799		CCL13	CXCR3	0.661653		CXCL10	CXCR3	0.582592
CALM1	PTPRA	0.500709		UBA52	TGFBR2	0.711862		FN1	ITGB1	0.570782		CXCL9	CXCR3	0.661571		IL18	CD48	0.582072
LYZ	ITGAL	0.496515		MRC1	PTPRC	0.711439		CCL4	CCR8	0.563153		PLAU	ITGB1	0.660736		TIMP2	ITGB1	0.572833
CALM2	KCNQ1	0.496275		UBC	TGFBR2	0.702745		RPS27A	RIPK1	0.558449		RPS27A	LDLR	0.66045		CD47	SIRPG	0.570653
ARPC5	LDLR	0.493625		ICAM1	IL2RA	0.70263		CD47	SIRPG	0.557745		ADAM9	ITGB1	0.659547		ICAM1	IL2RA	0.566691
ICAM1	IL2RA	0.492593		PLAU	ITGB1	0.697567		UBC	TGFBR1	0.554011		C3	IFITM1	0.658726		UBB	TGFBR2	0.566584
CCL3	CCR4	0.486269		TNFSF13	FAS	0.696197		TNFSF13	FAS	0.552302		UBC	TGFBR2	0.653706		UBB	LDLR	0.560344
APP	CD74	0.485465		TNF	TNFRSF1B	0.695595		CXCL11	CXCR3	0.552144		CD47	SIRPG	0.648011		APOE	LDLR	0.55955
UBA52	ACVR1	0.485097		CD86	CD28	0.695416		CCL4	CCR5	0.549604		TNF	TNFRSF1B	0.647311		ARPC5	LDLR	0.559494
PSAP	CELSR1	0.484439		CCL2	CCR4	0.687968		CCL20	CXCR3	0.546744		RPS27A	TGFBR1	0.643628		MMP7	CD44	0.551572
UBA52	NOTCH1	0.481584		CKLF	CCR4	0.685112		APOE	LDLR	0.545808		IL10	SIRPG	0.641697		CD86	CD28	0.548217
RPS27A	TGFBR1	0.480769		FN1	ITGA4	0.6786		SPP1	ITGB1	0.542526		MMP9	CD44	0.640684		FN1	ITGB7	0.547104
TIMP2	ITGB1	0.479955		VCAN	CD44	0.676781		TNFSF13B	TNFRSF13B	0.542339		CD58	CD2	0.640664		IL15	IL2RG	0.546491
F13A1	ITGB1	0.469037		IL15	IL2RG	0.67675		RPS27A	TGFBR2	0.537416		GNAI2	CCR5	0.638308		CXCL10	SDC4	0.546214
PSAP	LRP1	0.467812		APOE	SORL1	0.67227		SELPLG	ITGB2	0.536828		VEGFA	ITGB1	0.637305		ADAM9	ITGB1	0.543664
COL1A1	CD44	0.466794		VCAN	SELL	0.664033		IL15	IL2RG	0.53637		PSEN1	CD44	0.637189		CD80	CTLA4	0.542364
CALM3	SELL	0.461076		TIMP2	ITGB1	0.659679		UBA52	TGFBR1	0.535476		UBA52	LDLR	0.636462		PLAU	ITGB2	0.540943
CCL20	CCR6	0.456521		RPS27A	RIPK1	0.654352		UBC	RIPK1	0.530514		MMP9	ITGB2	0.636391		ADAM17	ITGB1	0.535929
LAMB2	RPSA	0.456468		UBB	TGFBR2	0.65397		UBB	TGFBR1	0.522491		GNAI2	S1PR4	0.632748		CD55	ADGRE5	0.532895
UBA52	TGFBR1	0.455887		IL1B	IL1R2	0.653575		LGALS3BP	ITGB1	0.521396		GSTP1	TRAF2	0.62947		FN1	TMPRSS6	0.530451
IL15	IL2RG	0.451771		DUSP18	RPSA	0.653544		TNFSF13	TNFRSF13B	0.519021		APOE	SORL1	0.628915		C3	ITGB2	0.52796
CD14	ITGA4	0.450315		GNAI2	S1PR4	0.651647		UBA52	RIPK1	0.511863		DUSP18	RPSA	0.624177		UBA52	NOTCH1	0.527089
APOE	SORL1	0.448484		FN1	CD79A	0.645588		CALR	TSHR	0.51076		RPS27A	RIPK1	0.623245		TGFB1	ITGB1	0.526424
CALM1	KCNQ1	0.447993		IL16	CD4	0.635625		CALM3	SELL	0.510656		UBA52	TGFBR1	0.619137		ZG16B	CXCR4	0.523111
SELPLG	SELL	0.447802		CYR61	ITGB2	0.622251		UBC	TGFBR2	0.50932		CCL3	CCR5	0.618213		GNAI2	CAV1	0.523058
ICOSLG	ICOS	0.4473		UBA52	RIPK1	0.621358		GNAI2	S1PR4	0.509096		APOE	LDLR	0.617685		ACTR2	LDLR	0.522423
UBC	TGFBR1	0.447075		CCL5	CCR4	0.620158		FN1	CD79A	0.507838		VCAN	ITGA4	0.613084		SPP1	ITGAV	0.517678
TNFSF13B	TNFRSF13B	0.446038		PSEN1	CD44	0.62003		C3	ITGB2	0.505536		LGALS3BP	ITGB1	0.609445		SELPLG	SELL	0.517095
TIMP1	CD63	0.44211		ICAM2	ITGB2	0.619966		CCL3	CCR1	0.504689		RPS27A	SMAD3	0.608947		SPP1	ITGA4	0.516354
IL1B	IL1R1	0.44139		VCAN	ITGB1	0.614974		CXCL10	SDC4	0.502124		IL15	IL2RG	0.608245		GNAI2	ADCY7	0.515375
SELPLG	ITGB2	0.440376		CALM1	CRHR1	0.613439		CXCL12	CXCR3	0.501142		UBC	LDLR	0.606136		OSM	IL6ST	0.515263
ICAM1	SPN	0.436539		UBC	RIPK1	0.610943		RPS27A	LDLR	0.500671		SPP1	ITGA4	0.60483		UBA52	ACVR1	0.515262
C1QB	LRP1	0.43372		CALR	TSHR	0.607041		UBB	RIPK1	0.498835		ICAM4	ITGB2	0.603878		HSPA8	LDLR	0.513883
IL16	CD4	0.432613		RPS27A	SMAD3	0.606077		UBA52	ACVR1	0.491688		CCL2	CCR5	0.601839		TNF	TNFRSF1B	0.511087
UBB	TGFBR1	0.425025		ADAM15	ITGB1	0.60372		UBA52	TGFBR2	0.490635		OSM	IL6ST	0.600126		LGALS3BP	ITGB1	0.509637
ACTR2	LDLR	0.422762		TNFSF13B	TNFRSF13B	0.603231		IL1B	IL1R1	0.487847		VCAN	ITGB1	0.599725		SELPLG	ITGB2	0.509313
CD47	SIRPG	0.42127		CXCL13	CXCR3	0.603031		PSEN1	CD44	0.480583		UBA52	RIPK1	0.598227		ICAM3	ITGB2	0.505856
VCAN	ITGB1	0.414966		TNFSF13	TNFRSF1A	0.602396		DUSP18	RPSA	0.478322		UBB	TGFBR2	0.598007		IL10	IL10RB	0.503819
VCAN	SELL	0.413469		CD80	CTLA4	0.600142		UBB	TGFBR2	0.477619		SELPLG	SELL	0.596884		IL10	IL10RA	0.503225
ICAM3	ITGB2	0.412785		F13A1	ITGB1	0.593377		TNFSF13	TNFRSF1A	0.474797		SPP1	ITGB1	0.591376		CALM1	KCNN4	0.502568
GNAS	ADCY7	0.412128		LGALS9	HAVCR2	0.591186		CD14	RIPK1	0.474719		UBC	TGFBR1	0.588301		CXCL9	CXCR3	0.50242
PLAU	ITGB1	0.411343		ICAM1	SPN	0.590465		GNAI2	CCR5	0.473119		HSPA8	LDLR	0.587662		LGALS9	HAVCR2	0.50146
IL10	SIRPG	0.406879		CALR	ITGAV	0.589764		UBC	LDLR	0.472534		IL10	IL10RB	0.584342		ICAM1	SPN	0.497537
C3	CD46	0.404888		MDK	ITGB1	0.589462		CCL13	CXCR3	0.472473		ICAM2	ITGB2	0.584322		GNAS	ADCY7	0.495494
CCL4	CCR8	0.404067		MMP9	CD44	0.589316		TGFB1	ITGB1	0.470811		UBA52	SMAD3	0.583614		PLAU	ITGB1	0.495434
PLAU	ITGB2	0.402595		ADAM17	ITGB1	0.586282		CCL4	CCR1	0.470299		CD55	ADGRE5	0.582749		ICAM2	ITGB2	0.490379
GNAI2	ADCY7	0.401722		ICAM3	ITGAL	0.585928		F13A1	ITGA4	0.469998		THBS1	SDC4	0.58112		HBEGF	CD9	0.490148
TGFB1	ITGB1	0.400922		CXCL12	CXCR4	0.584755		CCL5	SDC4	0.46852		UBA52	NOTCH1	0.580932		CCL20	CXCR3	0.48945
LRPAP1	SORL1	0.400342		ICAM1	ITGAL	0.583984		HSP90AA1	EGFR	0.468185		CALM1	KCNN4	0.580692		IL10	SIRPG	0.485947
CCL20	CXCR3	0.39959		CXCL10	SDC4	0.578541		CALR	ITGAV	0.464178		C1QA	CD93	0.580614		RTN4	TNFRSF19	0.483143
ZG16B	CXCR4	0.399345		RPS27A	TGFBR1	0.57644		COL1A1	CD44	0.463377		C3	ITGB2	0.580195		CCL5	CXCR3	0.480614
GNAI2	S1PR4	0.398572		VCAN	ITGA4	0.575492		IL1RN	IL1R2	0.463333		CCL4	CCR5	0.579816		TGM2	ITGB1	0.478605
IL7	IL2RG	0.396525		CTGF	ITGB2	0.573002		CXCL12	CXCR4	0.462724		IL18	IL18R1	0.578489		CXCL11	CXCR3	0.47778
SPP1	CD44	0.395318		MMP9	ITGB2	0.571792		CCL5	CCR5	0.46239		CD14	RIPK1	0.577667		GSTP1	TRAF2	0.475058
CD55	ADGRE5	0.393885		UBA52	SMAD3	0.571493		CCL2	CCR5	0.46237		ARPC5	LDLR	0.573482		IL18	IL18R1	0.471016
LPL	CD44	0.393845		TNFSF13	TNFRSF13B	0.570693		HSPA8	LDLR	0.461413		TNFSF13B	TNFRSF13B	0.570028		COL1A1	CD44	0.470608
APOE	LDLR	0.393761		C3	CD46	0.5701		CCL19	CXCR3	0.456062		LAMB2	RPSA	0.569581		HMGB1	SDC1	0.46913
OSM	IL6ST	0.392459		CCL4	CCR5	0.569898		UBA52	LDLR	0.45395		VCAN	SELL	0.568167		APOE	LRP8	0.463227
VEGFA	ITGB1	0.392343		CCL3	CCR5	0.56963		IL15	IL2RA	0.453909		UBC	RIPK1	0.566882		MDK	ITGB1	0.462018
CXCL12	ITGB1	0.390919		IL18	IL18R1	0.565338		IL7	IL2RG	0.449682		CXCL12	CXCR3	0.563169		DUSP18	RPSA	0.459941
CXCL10	CXCR3	0.390881		OSM	IL6ST	0.565019		B2M	KLRD1	0.446191		CALR	ITGAV	0.562744		ICAM1	ITGAL	0.457021
HGF	ITGB1	0.38913		THBS1	ITGB1	0.564907		ICAM2	ITGB2	0.444998		CXCL10	SDC4	0.56222		LRPAP1	SORL1	0.456147
CXCL12	CXCR3	0.388345		TNFSF10	TNFRSF10A	0.562242		TIMP2	ITGB1	0.44393		TGFB1	TGFBR2	0.559765		TNFSF10	TNFRSF10A	0.454954
LILRB4	LAIR1	0.385359		CXCL11	CXCR3	0.561441		CCL3	CCR4	0.443915		CXCL12	CXCR4	0.559281		COL1A2	CD44	0.454807
CXCL12	CD4	0.385339		ADAM9	ITGB1	0.56075		PLAU	ITGB1	0.443043		CCL18	CCR8	0.556889		CALR	ITGAV	0.450038
MMP9	ITGB2	0.380469		UBC	SMAD3	0.560675		UBB	LDLR	0.441064		IL18	IL18BP	0.556587		CD14	ITGA4	0.449864
CKLF	CCR4	0.363877		VEGFA	ITGB1	0.559677		FN1	TSHR	0.440574		CCL3	CCR1	0.554481		C3	CD46	0.44756
IL15	IL2RB	0.363075		FN1	ITGB7	0.557889		B2M	LILRB1	0.439885		IL1B	IL1R2	0.553387		CCL5	SDC4	0.443833
IL10	IL10RA	0.361547		CXCL12	CXCR3	0.557336		CD55	ADGRE5	0.434666		UBC	SMAD3	0.551983		IL1RN	IL1R2	0.439869
CCL5	CXCR3	0.36038		UBB	RIPK1	0.556607		GNAS	PTGIR	0.425208		UBB	LDLR	0.548075		ICOSLG	ICOS	0.437385
VCAM1	EZR	0.355334		IL1RN	IL1R2	0.555513		FN1	ITGB8	0.423846		ADAM28	ITGA4	0.546985		FN1	CD79A	0.43677
ADAM9	ITGB1	0.351468		F13A1	ITGA4	0.553289		APOE	LRP8	0.423518		IL7	IL2RG	0.541195		VCAN	ITGA4	0.433751
LRPAP1	LDLR	0.347789		IL15	IL2RA	0.552592		FN1	ITGB7	0.422066		CCL5	CXCR3	0.539114		THBS1	SDC1	0.432967
TNF	TRAF2	0.347056		MDK	ITGA4	0.549282		TNF	TRADD	0.419022		ADAM15	ITGB1	0.537575		THBS1	ITGA4	0.431666
TNF	TNFRSF1A	0.346354		IL10	SIRPG	0.54781		GNAI2	ADCY7	0.417251		CCL2	CCR1	0.537418		SLPI	CD4	0.430673
CALR	ITGAV	0.346349		TGFB1	TGFBR2	0.547731		CCL18	C14orf1	0.417041		ACTR2	LDLR	0.534583		THBS1	TNFRSF11B	0.42206
ICAM2	ITGB2	0.346238		GNAI2	CCR5	0.547703		COL1A2	CD44	0.412078		LGALS9	HAVCR2	0.533355		IL15	IL2RB	0.421646
TNFSF12	TNFRSF25	0.344371		TGM2	ITGB1	0.54731		UBA52	EGFR	0.41207		UBB	TGFBR1	0.529651		F13A1	ITGB1	0.419166
TNF	TRADD	0.344335		LTB	TNFRSF1A	0.546403		TNF	TRAF2	0.410631		CD80	CTLA4	0.528766		LRPAP1	LDLR	0.414516
THBS1	ITGB1	0.343597		CD55	ADGRE5	0.545776		IL18	IL18R1	0.409772		ICAM1	ITGAM	0.521888		TNFSF12	TNFRSF25	0.412894
CALR	ITGA3	0.343081		UBA52	TGFBR1	0.541224		GNAS	ADCY7	0.408174		ICAM4	ITGA4	0.521021		CCL7	CXCR3	0.411832
COL1A2	ITGB1	0.339446		CD80	CD28	0.538278		CD80	CTLA4	0.407883		FN1	CD44	0.516943		FN1	ITGAV	0.411615
ICAM1	ITGAL	0.334737		UBA52	NOTCH1	0.537205		VCAN	CD44	0.405574		TNF	TRADD	0.516839		ADAM15	ITGB1	0.411448
DUSP18	ITGB1	0.333306		ADAM28	ITGA4	0.531813		RPS27A	FGFR2	0.401202		ICOSLG	ICOS	0.515848		IL1B	IL1R2	0.411178
COL14A1	CD44	0.332676		C3	C3AR1	0.530854		LAMB2	RPSA	0.399924		CCL4	CCR1	0.514706		FN1	ITGA4	0.410332
ARF1	PLD2	0.330042		UBC	TGFBR1	0.53027		PDCD1LG2	PDCD2	0.39955		CCL2	CCR2	0.513617		IL15	IL2RA	0.4099
CALR	LRP1	0.329097		CCL20	CXCR3	0.530109		ADAM28	ITGA4	0.397987		PLTP	ABCA1	0.512146		FN1	TNFRSF11B	0.400866
TNFSF10	TNFRSF10A	0.327644		HGF	CD44	0.529204		GNAI2	TSHR	0.396597		CXCL11	CXCR3	0.511766		ICAM1	CAV1	0.39888
COL9A2	ITGB1	0.326278		RPS27A	LDLR	0.528906		SELPLG	SELL	0.395743		TNFSF10	TNFRSF10A	0.51135		GNAI2	F2R	0.396966
HSP90B1	LRP1	0.32582		THBS1	ITGA4	0.524262		FN1	ITGAV	0.395222		COL1A1	CD44	0.511275		TGM2	SDC4	0.391218
GNAS	PTGIR	0.322619		LRPAP1	SORL1	0.519838		CALM1	EGFR	0.393808		UBB	RIPK1	0.507735		FYN	SPN	0.389832
ICAM4	ITGB1	0.318618		TNF	TRADD	0.518621		TGM2	ITGA4	0.392971		ICAM4	ITGB1	0.507039		VEGFA	ITGAV	0.385616
A2M	LRP1	0.318597		UBA52	ACVR1	0.51737		ICAM1	ITGAM	0.392379		GNAI2	ADCY7	0.506278		CCL3	CCR1	0.379482
LUM	ITGB1	0.317286		GNAI2	TSHR	0.515562		ARPC5	LDLR	0.392166		ADAM17	ITGB1	0.503248		CD70	CD27	0.378705
ADAM17	ITGA5	0.316666		CD70	CD27	0.514613		CCL20	CCR6	0.39034		ICAM3	ITGB2	0.502155		CD22	PTPRC	0.37601
CCL2	CCR4	0.311333		THBS1	CD47	0.513562		HSP90B1	ASGR1	0.388414		MDK	ITGA4	0.499187		MDK	SDC4	0.375478
ICAM4	ITGB2	0.310801		CD14	RIPK1	0.510759		GNAS	TSHR	0.38767		CCL20	CXCR3	0.498209		COL1A1	ITGB1	0.369959
VCAM1	MSN	0.310309		GNAS	TSHR	0.509633		IL10	SIRPG	0.386774		GNAS	PTGIR	0.498142		APP	CAV1	0.369932
PECAM1	CD38	0.30606		CCL17	CCR8	0.507748		F13A1	ITGB1	0.385404		COL1A2	CD44	0.496109		CCL20	CCR6	0.369278
ADAM28	ITGA4	0.302739		CD22	PTPRC	0.507184		CCL5	CCR1	0.384914		PLAU	IGF2R	0.49592		TGFB1	CAV1	0.36651
IL7	IL7R	0.298914		CCL2	CCR5	0.506812		CCL2	CCR1	0.384896		OMG	TNFRSF1B	0.494819		CD80	CD28	0.364851
THBS1	CD47	0.297397		TGM2	ITGA4	0.506458		ICAM2	ITGAL	0.384566		CXCL12	ITGB1	0.494544		TNFSF10	TNFRSF11B	0.360604
COL3A1	ITGB1	0.294384		UBB	SMAD3	0.505008		TNF	TNFRSF1A	0.383298		PVR	TIGIT	0.494439		ICAM3	ITGAL	0.360267
COL1A1	ITGB1	0.294221		CCL5	SDC4	0.503598		CXCL12	CD4	0.3798		UBB	SMAD3	0.492622		COL1A2	ITGB1	0.355269
CALM3	KCNQ1	0.293241		IL10	IL10RA	0.503313		OSM	IL6ST	0.377226		TGFB1	TGFBR1	0.490448		PVR	TIGIT	0.352121
EBI3	IL27RA	0.292643		SPP1	ITGAV	0.501867		CCL8	CCR5	0.375448		LILRB4	LAIR1	0.488591		TGFB1	TGFBR2	0.348777
C3	C3AR1	0.291512		GNAS	CRHR1	0.501493		UBC	FGFR2	0.374463		CALR	TSHR	0.488453		COL6A1	ITGB1	0.347769
CCL19	CXCR3	0.291201		COL1A2	CD44	0.498461		TGFB1	TGFBR1	0.372866		CCL18	C14orf1	0.486987		CCL4	CCR1	0.347267
TGFB1	SMAD3	0.287257		DUSP18	ITGB1	0.494692		LAMA2	RPSA	0.372519		TNFSF13	TNFRSF1A	0.48583		CCL4	CCR8	0.346773
CCL19	CCR7	0.285929		IL7	IL2RG	0.494556		LGALS9	HAVCR2	0.371486		MDK	ITGB1	0.485197		ICAM2	ITGAL	0.346125
ADAM17	NOTCH1	0.285831		LPL	CD44	0.494279		IL16	CD4	0.370552		CALM1	ABCA1	0.481234		LAMB3	ITGB1	0.345304
SERPINA1	LRP1	0.28478		UBA52	LDLR	0.493212		IL1RN	IL1R1	0.368534		TGFB1	ITGAV	0.47892		SPTAN1	PTPRA	0.345124
IL15	IL2RA	0.281606		GNAI2	ADCY7	0.489923		SPP1	ITGAV	0.368201		IL16	CD4	0.477409		CXCL12	CXCR4	0.342188
APOE	LRP1	0.275113		COL1A1	CD44	0.489663		LRPAP1	SORL1	0.363507		IL15	IL2RB	0.474731		LAMB2	RPSA	0.337624
C3	LRP1	0.272579		IL15	IL2RB	0.48872		CD80	CD28	0.361385		IL1B	IL1RAP	0.473901		CCL18	C14orf1	0.332842
ADAM15	ITGB1	0.266916		CXCL12	ITGB1	0.488024		CALM2	EGFR	0.360309		GNAI2	TSHR	0.473607		TGFB1	CD109	0.332207
PSEN1	NOTCH2	0.266267		APOE	LDLR	0.486736		CALM1	CRHR1	0.358906		TNFSF13	TNFRSF13B	0.47117		PLAU	IGF2R	0.330116
VCAM1	ITGB1	0.263699		GNAS	ADCY7	0.483994		MDK	ITGA4	0.358532		GNAS	ADCY7	0.469809		CCL2	CCR2	0.329148
MFNG	NOTCH2	0.262232		UBC	LDLR	0.482209		UBA52	FGFR2	0.357124		IL1B	IL1R1	0.468772		COL3A1	ITGB1	0.328721
TNFSF15	TNFRSF25	0.259286		LILRB4	LAIR1	0.477462		ICAM4	ITGB2	0.355844		UBA52	ACVR1	0.467016		BST1	CAV1	0.328484
VCAM1	ITGB2	0.256722		B2M	KLRD1	0.477008		CALM1	PDE1B	0.354848		LRPAP1	SORL1	0.466781		JAG1	CD46	0.3284
SERPING1	LRP1	0.256287		CCL17	CCR4	0.475666		IL10	IL10RA	0.354706		CXCL12	CD4	0.46477		ICAM1	ITGAX	0.326701
TNFSF10	TNFRSF10B	0.2545		CXCL12	CD4	0.475442		FN1	TMPRSS6	0.354356		CCL8	CCR5	0.463519		CCL2	CCR1	0.326114
TNFSF9	TNFRSF9	0.25433		UBB	TGFBR1	0.474362		HBEGF	CD9	0.353743		EBI3	IL27RA	0.463469		PODXL	SELL	0.325018
PVR	TIGIT	0.249531		RPS27A	ADRB2	0.471535		CCL18	CCR8	0.353602		IGF1	IGF2R	0.462405		LRPAP1	LRP8	0.324751
TGFB1	TGFBR2	0.249469		TNFSF14	TNFRSF14	0.471363		ICAM3	ITGB2	0.353116		CALM1	CRHR1	0.461807		PTGS2	CAV1	0.324075
SERPING1	SELP	0.249469		CALM1	MYLK	0.466479		ZG16B	CXCR4	0.350647		ICAM4	ITGAL	0.461332		FADD	FAS	0.32094
F13A1	ITGA4	0.245111		LAMB2	RPSA	0.466449		ANXA1	FPR1	0.350035		APOE	LRP8	0.460456		IL18	IL18RAP	0.314821
TIMP2	ITGA3	0.244869		PTDSS1	JMJD6	0.466089		MMP9	ITGAM	0.348289		CALM2	ABCA1	0.458585		IL6	IL6ST	0.311515
COL18A1	ITGB1	0.244107		LUM	ITGB1	0.465787		ANXA1	EGFR	0.34626		HGF	CD44	0.457826		HGF	CD44	0.307973
COL6A1	ITGB1	0.23997		CALM1	PLPP6	0.463109		UBB	FGFR2	0.345249		LRPAP1	LDLR	0.454896		ADAM12	ITGB1	0.302409
MADCAM1	CD44	0.238484		HSPA8	LDLR	0.461836		VCAM1	EZR	0.344863		CCL13	CCR5	0.453729		LUM	ITGB1	0.29874
LRPAP1	LRP1	0.237565		HGF	ITGB1	0.461625		CALM1	INSR	0.34148		TGFB1	SMAD3	0.453516		DEFB1	CCR6	0.298517
SPP1	ITGB1	0.237404		ICAM2	ITGAL	0.461145		IL15	IL2RB	0.339893		CCL3	CCR4	0.452765		IL16	CD4	0.296607
COL6A2	ITGB1	0.236292		CCL4	CCR1	0.460294		C3	CD46	0.339183		ICAM5	ITGB2	0.452669		DUSP18	ITGB1	0.29144
CD80	CTLA4	0.234315		CCL3	CCR1	0.460022		CCL7	CXCR3	0.338928		IL1RN	IL1R2	0.44667		TNF	TRADD	0.291321
EBI3	IL6ST	0.232683		EBI3	IL27RA	0.459524		HGF	CD44	0.337264		SPTAN1	PTPRA	0.445912		ADAM9	ITGAV	0.290298
FN1	CD44	0.231717		SPON2	ITGB2	0.453473		CD70	CD27	0.332059		CALM3	ABCA1	0.444982		CCL5	CCR1	0.290061
LAMB2	ITGB1	0.22949		PTMA	VIPR1	0.452385		TGFB1	TGFBR2	0.331912		TNFSF12	TNFRSF25	0.44213		CFH	SELL	0.28916
IL10	IL10RB	0.22771		FADD	FAS	0.451681		LRPAP1	LDLR	0.331527		ICAM2	ITGAL	0.44125		AGRN	ITGB1	0.28609
CD22	PTPRC	0.224451		ICAM4	ITGB2	0.450899		TGFB1	ITGB8	0.329834		EBI3	IL6ST	0.439227		PTDSS1	JMJD6	0.285932
PLAU	ITGA5	0.222125		FN1	TSHR	0.450806		EBI3	IL27RA	0.329807		IL15	IL2RA	0.43905		SPON2	ITGB2	0.285039
ICAM3	ITGAL	0.219964		BTLA	CD247	0.45019		ADAM17	ITGB1	0.329056		TYROBP	TREM1	0.437457		TNFSF15	TNFRSF25	0.284094
LTB	TNFRSF1A	0.219116		COL9A2	ITGB1	0.449704		CCL5	CCR4	0.328984		GNAS	TSHR	0.437407		NID1	ITGB1	0.282685
HSPG2	ITGB1	0.217504		TNF	TNFRSF1A	0.449118		CCL2	CCR4	0.328967		CCL2	CCR4	0.435771		VCAM1	ITGB2	0.282651
LGALS8	ITGA3	0.215327		TGFB1	ITGAV	0.448787		VCAM1	ITGB2	0.32842		PECAM1	CD38	0.434429		CCL5	SDC1	0.281286
CFH	SELL	0.212234		LGALS3BP	VANGL1	0.447659		CALR	ITGA3	0.327834		B2M	HFE	0.432741		PDCD1LG2	PDCD2	0.278451
PSEN1	NOTCH1	0.211039		TNF	TRAF2	0.445377		UBA52	NOTCH1	0.326367		IL7	IL7R	0.432087		CYR61	ITGB2	0.277427
TNFSF12	TNFRSF8	0.210656		VCAM1	EZR	0.44424		TNF	RIPK1	0.324455		CALM1	PDE1B	0.43196		ICAM4	ITGB2	0.276878
MFNG	NOTCH1	0.207604		CALR	ITGA3	0.443702		FN1	ITGA6	0.324025		CD80	CD28	0.430973		TGFB1	ITGAV	0.276229
VCAN	ITGA4	0.2068		VCAM1	ITGB2	0.441227		CALM2	PDE1B	0.322898		PLAU	ITGAM	0.430094		PECAM1	CD38	0.27564
SELPLG	SELP	0.206182		CALM2	MYLK	0.441028		CALM1	MYLK	0.319038		FN1	ITGA4	0.428416		VCAM1	EZR	0.272208
SEMA7A	ITGB1	0.199758		PROC	ITGB2	0.440588		CALM1	ABCA1	0.317719		PLAU	ITGAV	0.428237		COL6A2	ITGB1	0.271564
CD70	CD27	0.199439		CALM2	PLPP6	0.437691		ICAM1	EGFR	0.317654		PDCD1LG2	PDCD2	0.427271		INHBA	BAMBI	0.266795
PLAU	ITGAV	0.199426		UBA52	ADRB2	0.436128		VCAN	ITGA4	0.315732		ADAM9	ITGAV	0.426939		ADAM17	NOTCH1	0.265131
AGRN	ITGB1	0.199255		CCL2	CCR2	0.435313		GNAI2	F2R	0.315343		FADD	FAS	0.425194		IL7	IL2RG	0.262603
PLAU	ITGA3	0.197126		CXCL12	CCR4	0.434348		GNAI2	FPR1	0.314369		IL18	IL18RAP	0.420878		C3	ITGAX	0.261831
FADD	FAS	0.19615		APP	NCSTN	0.43403		TGM2	ITGB1	0.314027		RPS27A	ADRB2	0.418256		TNF	TNFRSF1A	0.261559
ADAM12	ITGB1	0.195863		FN1	ITGAV	0.433074		CXCL12	ITGB1	0.313766		DUSP18	ITGB1	0.415858		ADAM10	NOTCH1	0.261198
PROC	ITGB2	0.195591		GNAS	PTGIR	0.432947		TNFSF15	TNFRSF25	0.311024		TGM2	ITGA4	0.41497		PVR	CD96	0.260519
TGFB1	ITGAV	0.192617		CCL5	CCR5	0.432129		GNAI2	EGFR	0.310795		FN1	ITGB1	0.414767		C3	C3AR1	0.257732
COL6A3	ITGB1	0.188377		COL1A2	ITGB1	0.431212		CALM2	INSR	0.310155		CALM2	PDE1B	0.409797		EBI3	IL6ST	0.257653
CD80	CD28	0.188081		ARPC5	LDLR	0.430611		PLAU	ITGAM	0.309558		COL1A1	ITGB1	0.40927		TNFSF18	TNFRSF18	0.253949
PLAU	LRP1	0.187394		UBB	LDLR	0.426764		ADAM15	ITGB1	0.308196		GNAS	CRHR1	0.407943		TFPI	SDC4	0.25261
VEGFA	ITGAV	0.187102		UBC	ADRB2	0.42533		CXCL13	CXCR3	0.308144		CALM1	PLPP6	0.404532		PLAU	ITGAV	0.252127
CXCL12	CCR4	0.186196		TNFSF12	TNFRSF25	0.425078		ICAM4	ITGA4	0.307483		PLAU	PLAUR	0.403757		PSEN1	NOTCH3	0.250546
SPON2	ITGB2	0.185475		COL1A1	ITGB1	0.422601		PECAM1	CD38	0.306449		VEGFA	ITGAV	0.403251		CCL13	CXCR3	0.24959
VCAN	SELP	0.184195		IL7	IL7R	0.420619		CYR61	ITGB2	0.304306		NUCB2	ERAP1	0.40314		VCAM1	ITGB1	0.247171
IL1RN	IL1R1	0.177886		MDK	SDC4	0.418167		CCL8	CCR1	0.304294		TGM2	ITGB1	0.401449		COL1A1	TMPRSS6	0.245606
TNFSF4	TNFRSF4	0.176006		IL18	IL18BP	0.417873		TGFB1	ITGAV	0.304206		PTDSS1	JMJD6	0.399976		LPL	SDC1	0.242031
TGFB1	TGFBR1	0.175617		EBI3	IL6ST	0.414988		TNFSF10	TNFRSF10A	0.303517		CCL8	CCR1	0.399065		ADAM28	ITGA4	0.241914
ICAM2	ITGAL	0.175227		CCL22	CCR4	0.41462		PTDSS1	JMJD6	0.302994		GNAI2	F2R	0.397938		ICAM4	ITGB1	0.241879
COL16A1	ITGB1	0.174825		PLAU	ITGAV	0.414619		ACTR2	LDLR	0.302614		CALM3	PDE1B	0.396581		LAMA2	RPSA	0.241359
ADAM10	NOTCH1	0.173753		SPP1	S1PR1	0.41431		ITGB2	THY1	0.302209		SELPLG	ITGAM	0.395176		TGM2	ITGA4	0.238673
MMP9	LRP1	0.173657		COL3A1	ITGB1	0.413233		VEGFA	ITGB1	0.301263		COL1A2	ITGB1	0.394686		CCL7	CCR2	0.238644
INHBA	SMAD3	0.173612		APOE	LRP8	0.41155		SPTAN1	PTPRA	0.301108		APP	NCSTN	0.394477		VCAM1	MSN	0.237208
MTMR4	SMAD3	0.172731		PVR	TIGIT	0.410455		ICAM4	ITGAL	0.300954		UBA52	ADRB2	0.392886		CCL7	CCR1	0.236151
LTB	LTBR	0.171421		GNAI2	S1PR1	0.410166		TNFSF10	TNFRSF10B	0.299515		CXCL12	SDC4	0.392012		CXCL12	CD4	0.234505
PLAT	ITGB2	0.170448		ZG16B	CXCR4	0.408687		CALM3	EGFR	0.29898		CCL13	CCR1	0.389648		IL7	IL7R	0.233444
CCL5	CCR4	0.168771		IL16	CCR5	0.407868		PLTP	ABCA1	0.298943		ADAM10	NOTCH1	0.386835		ADAM12	SDC4	0.232827
CXCL9	CXCR3	0.163778		LTA	TNFRSF1B	0.406343		ICAM3	ITGAL	0.298451		ARF1	PLD2	0.385933		PSEN1	NOTCH1	0.232473
ADAM9	ITGAV	0.161912		CCL7	CXCR3	0.405748		FN1	ITGA2	0.29807		MDK	SDC4	0.383134		THBS2	ITGB1	0.232295
CXCL11	CXCR3	0.161745		PECAM1	CD38	0.405645		COL6A1	ITGB1	0.296244		CALM2	PLPP6	0.382829		GPI	AMFR	0.22984
BTLA	CD247	0.161588		HSPA8	ADRB2	0.405478		SLPI	CD4	0.294665		CALR	ITGA3	0.381575		LAMC1	ITGB1	0.229801
THBS1	ITGA4	0.161358		PLAU	IGF2R	0.405413		COL1A1	ITGB1	0.292259		CCL8	CCR2	0.376405		NUCB2	ERAP1	0.22891
PDGFB	ITGAV	0.160226		TGFB1	ENG	0.402472		ARF1	INSR	0.291951		COL6A1	ITGB1	0.375384		MDK	SDC1	0.227715
ADAM9	ITGA3	0.159959		ICAM4	ITGB1	0.402318		LILRB4	LAIR1	0.290744		COL6A2	ITGB1	0.37441		HGF	ITGB1	0.22718
CD274	PDCD1	0.156455		COL18A1	ITGB1	0.401891		IL7	IL7R	0.289949		CD70	CD27	0.373846		CXCL12	ITGB1	0.226909
THBS1	ITGA3	0.155349		COL6A2	ITGB1	0.40171		FN1	NT5E	0.288971		AGRN	ITGB1	0.373795		CCL8	CCR2	0.226821
COL1A2	ITGAV	0.154827		CCL19	CXCR3	0.398988		CALM2	MYLK	0.288868		HBEGF	CD9	0.372692		MDK	ITGA4	0.226784
FYN	SPN	0.154242		TNFSF18	TNFRSF18	0.398885		ADAM9	ITGB1	0.287774		PVR	CD96	0.37073		MMP7	CD151	0.225154
IL27	IL27RA	0.153486		PODXL2	SELL	0.398369		CALM2	ABCA1	0.287622		CALM3	PLPP6	0.369937		CCL19	CXCR3	0.225112
ICAM4	ITGAL	0.153191		CCL2	CCR1	0.39811		VCAM1	MSN	0.287445		CCL5	SDC4	0.36909		SELPLG	ESAM	0.225112
IL6	IL6ST	0.152583		SLPI	CD4	0.397544		MDK	ITGB1	0.283278		CCL13	CCR2	0.367196		CXCL13	CXCR3	0.224439
SPTAN1	PTPRA	0.152031		TGFB1	SMAD3	0.395322		VCAM1	ITGA4	0.282154		TNF	TRAF2	0.366557		CCL8	CCR1	0.224415
PDGFB	LRP1	0.150115		FABP5	RXRA	0.395213		PLAU	ITGAV	0.281046		VCAM1	EZR	0.365611		INHBA	ACVR1	0.221706
DUSP18	ITGA3	0.149413		CALM1	VIPR1	0.394498		TNFSF12	TNFRSF25	0.276052		IL16	CCR5	0.365511		TNFSF4	TNFRSF4	0.221357
TNFSF14	TNFRSF14	0.148112		THBS1	SDC4	0.3939		TGM2	SDC4	0.275168		IL1RN	IL1R1	0.365035		CTGF	ITGB2	0.219762
THBS1	LRP1	0.147301		FYN	SPN	0.393219		CXCL12	SDC4	0.274927		ICAM1	ITGAX	0.364397		COL6A3	ITGB1	0.217618
BTLA	TNFRSF14	0.146862		VCAM1	ITGB1	0.392942		EBI3	IL6ST	0.27374		CCL19	CXCR3	0.364344		C3	CD81	0.217332
ICAM4	ITGA4	0.146668		B2M	CD1B	0.390363		GNAS	CRHR1	0.272368		UBC	ADRB2	0.36259		IL6	IL6R	0.217156
COL1A1	ITGA5	0.145556		COL6A1	ITGB1	0.38878		SELPLG	ITGAM	0.27076		LAMB2	ITGB1	0.361936		COL18A1	ITGB1	0.216956
PVR	CD96	0.145254		RPS19	C5AR1	0.387667		PLAU	IGF2R	0.270218		C3	CD46	0.36192		COL9A2	ITGB1	0.215866
LIF	IL6ST	0.143619		BTLA	TNFRSF14	0.386887		FN1	ITGA3	0.268965		ICAM3	ITGAL	0.361696		COL5A2	ITGB1	0.212685
TNFSF9	TRAF2	0.143104		IL1B	IL1R1	0.38465		SPP1	S1PR1	0.267459		RTN4	RTN4R	0.360338		TNFSF14	TNFRSF14	0.208071
ICAM4	ITGAV	0.142876		PDCD1LG2	PDCD2	0.383304		LGALS3BP	VANGL1	0.266017		TGFB1	TGFBR3	0.36022		FBLN1	ITGB1	0.206251
IL1A	IL1R1	0.141015		CALM1	INSR	0.381096		CALM3	PDE1B	0.265296		HGF	ITGB1	0.358658		CCL18	CCR8	0.204785
THBS2	ITGB1	0.140377		KLRB1	CLEC2D	0.379273		TNFSF9	TNFRSF9	0.265228		SPP1	ITGAV	0.35756		LTB	TNFRSF1A	0.200844
FBLN1	ITGB1	0.140377		TGM2	SDC4	0.377014		IL16	CCR5	0.262336		VCAM1	ITGB2	0.357152		KLRB1	CLEC2D	0.199886
ADA	DPP4	0.13984		IL16	KCNA3	0.376039		CD274	PDCD1	0.26107		TNFSF9	TNFRSF9	0.354495		TNF	TRAF2	0.19839
LAMC3	ITGB1	0.139351		HBEGF	CD9	0.37594		NAMPT	INSR	0.261034		LGALS3BP	VANGL1	0.354466		F13A1	ITGA4	0.197732
IL6	IL6R	0.13897		TGFB1	TGFBR3	0.375768		PVR	TIGIT	0.259696		HSPA8	ADRB2	0.345037		MMP1	CD44	0.19755
ADAM15	ITGA5	0.129517		CD40LG	ITGB2	0.375477		COL6A2	ITGB1	0.258354		CALM1	HMMR	0.342499		LAMB2	ITGB1	0.197544
COL1A1	ITGAV	0.129381		ARPC5	ADRB2	0.375405		ADM	TSHR	0.257222		TNF	TNFRSF1A	0.34191		IL27	IL27RA	0.197013
LAMB3	ITGB1	0.129235		SPP1	ITGA5	0.373762		FN1	IL17RC	0.256149		HMGB1	THBD	0.339187		SEMA7A	ITGB1	0.196667
COL5A1	ITGB1	0.128782		UBB	ADRB2	0.37173		GNAI2	S1PR1	0.25467		ZG16B	CXCR4	0.338476		WNT5A	RYK	0.196159
COL1A2	ITGA2	0.126875		COL6A3	ITGB1	0.370022		CALM3	INSR	0.253974		TGFB1	ENG	0.33755		ADAM15	ITGAV	0.193564
ANGPT1	ITGB1	0.12678		ARF1	PLD2	0.369608		IL1A	IL1R2	0.252298		GNAI2	CAV1	0.336436		CXCL12	CXCR3	0.192418
APP	LRP1	0.126638		VCAM1	MSN	0.36879		COL1A2	ITGB1	0.251042		ARPC5	ADRB2	0.331998		HRAS	CAV1	0.188291
NID1	ITGB1	0.126381		TGFB1	TGFBR1	0.366406		IL10	IL10RB	0.251003		CCL5	CCR5	0.331921		EBI3	IL27RA	0.186059
FN1	ITGB1	0.125583		TNFSF10	TNFRSF10D	0.366217		ICOSLG	ICOS	0.250834		IL16	KCNA3	0.331757		MFGE8	ITGAV	0.18517
FBN1	ITGB1	0.125583		SPTAN1	PTPRA	0.366084		CCL13	CCR5	0.248021		IL15	IL15RA	0.328585		THBS2	CD47	0.185153
CD34	SELL	0.124907		ICAM4	ITGA4	0.363596		LPL	CD44	0.247864		GNAI2	FPR1	0.328227		ECM1	CACHD1	0.183883
CTF1	IL6ST	0.124057		CCL20	CCR6	0.361556		HBEGF	EGFR	0.247003		TNFSF14	TNFRSF14	0.328164		HAS2	CD44	0.183516
DUSP18	ITGA2	0.123859		SEMA7A	ITGB1	0.357852		MDK	SDC4	0.246855		IL1B	ADRB2	0.324903		CCL19	CCR7	0.183137
FARP2	PLXNA1	0.123562		CALM2	INSR	0.357185		C3	ITGAM	0.246716		RPS27A	TLR4	0.322557		IL2	IL2RG	0.182162
TNFSF18	TNFRSF18	0.117908		MMP7	CD44	0.355661		VCAN	ITGB1	0.246015		CCL20	CCR6	0.321209		CD274	PDCD1	0.181707
THBS2	CD47	0.116647		VCAM1	ITGA4	0.354587		CTGF	ITGB2	0.245962		COL3A1	ITGB1	0.320632		TNFSF9	TNFRSF9	0.180999
COL18A1	ITGA5	0.116582		IL27	IL27RA	0.354473		CD22	PTPRC	0.245394		CALM1	KCNQ1	0.320407		COL5A1	ITGB1	0.180323
VCAM1	ITGA4	0.116327		PSEN1	NCSTN	0.351914		VCAN	SELL	0.244936		ICAM5	ITGAL	0.317232		WNT5A	LDLR	0.178969
ADAM15	ITGAV	0.114884		CALM3	MYLK	0.350633		FADD	FAS	0.242971		MMP9	ITGAM	0.313931		IL15	IL15RA	0.174611
TNC	ITGB1	0.113813		GNAI2	F2R	0.347955		AREG	EGFR	0.240733		TNFSF15	TNFRSF25	0.311776		ICAM4	ITGAL	0.173987
SPP1	ITGA5	0.112858		MFNG	NOTCH2	0.347683		INHBA	ACVR1	0.24044		ICAM1	CAV1	0.311736		LAMC2	ITGB1	0.172444
INHBA	ACVR1	0.111002		CALM3	PLPP6	0.347555		IL15	IL15RA	0.239695		RTN4	NGFR	0.309891		CXCL12	SDC4	0.170454
COL3A1	ITGA2	0.105524		TNFSF10	TNFRSF10B	0.345949		ICAM4	ITGB1	0.238952		UBB	ADRB2	0.309525		MFNG	NOTCH1	0.169084
COL1A1	ITGA2	0.105449		CD34	SELL	0.344815		HBEGF	ERBB4	0.238854		ADAM15	ITGAV	0.308948		BTLA	CD247	0.168729
WNT5A	LDLR	0.104141		ICOSLG	ICOS	0.342443		TNFSF14	TNFRSF14	0.238238		TNFSF10	TNFRSF10B	0.308355		COL1A1	ITGAV	0.167782
EFNB1	EPHB6	0.103944		ACTR2	LDLR	0.342311		IL23A	IL12RB2	0.235378		CFH	SELL	0.307174		PODXL2	SELL	0.166616
SPP1	ITGA4	0.102678		LAMB1	ITGB1	0.339047		CALM3	MYLK	0.235228		TGM2	SDC4	0.306513		IL2	CD53	0.16335
COL18A1	ITGA3	0.101905		B2M	LILRB1	0.338767		CALM3	ABCA1	0.234137		LRPAP1	LRP8	0.305944		VCAM1	ITGB7	0.162939
BGN	LY96	0.101074		LTB	CD40	0.338724		LRPAP1	LRP8	0.232655		MFNG	NOTCH1	0.302391		JAG1	NOTCH3	0.162454
LAMC1	ITGB1	0.100536		TNFSF4	TNFRSF4	0.334388		INHBA	BAMBI	0.230131		VCAM1	MSN	0.302365		PLAT	ITGB2	0.161394
LAMA4	ITGB1	0.100536		LRPAP1	LDLR	0.333556		CCL2	CCR2	0.229549		PSEN1	NCSTN	0.301968		LAMA5	ITGB1	0.159489
MDK	ITGB1	0.100536		PSAP	LRP1	0.333466		AZGP1	ITGAV	0.227269		CALM2	KCNQ1	0.300936		COL1A2	ITGAV	0.159093
SPP1	ITGAV	0.0998908		B2M	CD1A	0.33129		FN1	PLAUR	0.224823		UBA52	TLR4	0.299999		LAMB3	CD151	0.158697
DLK1	NOTCH2	0.0988681		C3	CD81	0.331065		IL6	IL6ST	0.222825		ACTR2	ADRB2	0.298033		HP	ITGB2	0.158473
JAG1	CD46	0.0984747		CCL5	CCR1	0.328767		LTB	TNFRSF1A	0.222432		SERPING1	SELP	0.296314		COL4A1	ITGB1	0.157232
CYR61	ITGB2	0.0973054		DUSP18	CD151	0.328586		IL6	IL6R	0.21992		BGN	LY96	0.293238		LAMB1	ITGB1	0.156975
F10	ITGB2	0.0973054		PODXL	SELL	0.324352		VCAM1	ITGB1	0.217495		TIMP2	ITGA3	0.290808		APOC2	LDLR	0.154457
CD24	SELP	0.0963147		CCL2	ACKR1	0.32357		PLAT	ITGB2	0.216218		COL6A3	ITGB1	0.289948		WNT5A	MCAM	0.153989
IL23A	IL12RB1	0.0960623		CXCL12	SDC4	0.323013		CCL19	CCRL2	0.216018		CALM3	KCNQ1	0.289509		PDGFB	PDGFRA	0.152071
LAMB2	ITGA3	0.0947356		IL10	IL10RB	0.322882		DUSP18	ITGB1	0.211604		SPON2	ITGB2	0.288331		PIP	CD4	0.150723
APOC2	LDLR	0.0936826		BTLA	CD79A	0.321238		SEMA4A	PLXNB2	0.209215		S100A9	TLR4	0.288196		JAG1	NOTCH1	0.149468
LPL	LRP1	0.0926455		ADAM12	ITGB1	0.31981		TGFB1	TGFBR3	0.205892		PSEN1	NOTCH1	0.285434		COL1A1	ITGA1	0.148903
CD274	CD80	0.0922597		ADAM15	ITGAV	0.318722		PSEN1	NOTCH2	0.205681		HSP90B1	TLR2	0.285343		PDGFB	ITGAV	0.148651
WNT5A	FZD3	0.0899903		PENK	OGFR	0.317951		ICAM2	ITGAM	0.204362		ICAM4	ITGAM	0.28498		TNC	ITGB1	0.148268
TNFSF8	TNFRSF8	0.0892465		TNF	RIPK1	0.317419		FABP5	RXRA	0.202315		VCAM1	ITGA4	0.283887		HSPG2	ITGB1	0.147002
MLLT4	EPHB6	0.0883148		AGRN	ITGB1	0.317089		ICAM1	ITGAX	0.199922		LAMC1	ITGB1	0.283446		WNT5A	FZD3	0.146571
SFTPD	LY96	0.0879794		APOE	LRP1	0.315211		ADAM12	ITGB1	0.19899		ICAM4	ITGAV	0.283439		FARP2	PLXNA3	0.14605
CDH1	ITGAE	0.0863102		FN1	PLAUR	0.313738		GPI	AMFR	0.198686		TNFSF13B	TNFRSF13C	0.282564		AZGP1	ITGAV	0.146013
TNFSF4	TRAF2	0.0855968		CCL18	CCR8	0.313685		COL3A1	ITGB1	0.197931		CD14	TLR4	0.282481		CLCF1	IL6ST	0.143104
AZGP1	ITGAV	0.0843471		ARF1	INSR	0.313181		HGF	ITGB1	0.195731		CCL7	CXCR3	0.28072		CYR61	CAV1	0.142744
HSPG2	LRP1	0.0840239		C1QB	LRP1	0.31252		DUSP18	CD151	0.194929		TNF	RIPK1	0.280644		COL1A2	ITGA1	0.141026
COL6A1	ITGA2	0.0819637		LAMB2	ITGB1	0.312106		THBS1	ITGA4	0.193824		FN1	ITGB7	0.280373		COL7A1	ITGB1	0.140961
COL6A2	ITGA2	0.0804512		FN1	ITGA5	0.311547		CCL13	CCR1	0.193534		THBS1	ITGA3	0.279612		COL6A1	ITGA1	0.137087
JAG1	NOTCH2	0.0802784		ADM	TSHR	0.311493		IL27	IL27RA	0.193153		LTB	TNFRSF1A	0.27869		NCAM1	PTPRA	0.133587
IL24	IL10RB	0.0772887		NUCB2	ERAP1	0.309974		PROC	ITGB2	0.19126		TGFB1	CAV1	0.277596		LAMA2	ITGB1	0.133188
MYOC	FZD3	0.0766869		LTA	TNFRSF14	0.309506		HBEGF	PRLR	0.189976		CCL5	CCR1	0.276341		F8	LDLR	0.130028
SERPINE1	ITGAV	0.0765554		PSAP	CD1B	0.309152		IL23A	IL12RB1	0.187319		COL18A1	ITGB1	0.275503		CCL13	CCR2	0.129596
AGRN	ATP1A3	0.0763581		PVR	CD96	0.309081		MFNG	NOTCH2	0.186202		UBC	TLR4	0.273637		COL4A6	ITGB1	0.12919
AGRN	LRP1	0.0758881		HMGB1	SDC1	0.308931		IL1A	IL1R1	0.185734		C3	CD81	0.273202		DUSP18	CD151	0.12824
DLK1	NOTCH1	0.0748204		CCL2	CCR10	0.307585		PLAU	ST14	0.185095		VCAM1	ITGB1	0.272646		FBN1	ITGB1	0.128066
HSPG2	ITGA2	0.0728721		HSPG2	ITGB1	0.307207		C3	CD81	0.184564		THBS1	ITGA6	0.270414		CCL13	CCR1	0.12805
TFPI	LRP1	0.0727155		LTF	TFRC	0.305705		TIMP2	ITGA3	0.180917		ICAM2	ITGAM	0.268745		EFNA1	EPHA4	0.126937
SERPINE1	LRP1	0.0712766		IL21	IL2RG	0.302619		POMC	TSHR	0.180599		IL6	IL6ST	0.268133		CDH1	ITGAE	0.124866
TGFB2	TGFBR2	0.0711071		ICAM4	ITGAL	0.301076		PLAU	ITGA3	0.180385		CYR61	ITGB2	0.267423		COL16A1	ITGB1	0.124465
IFNL1	IL10RB	0.0691489		FBLN1	ITGB1	0.300354		SEMA4A	PLXNB1	0.180172		IL27	IL27RA	0.267027		CDH1	ITGB7	0.123524
WNT5A	FZD7	0.0673848		IL1B	ADRB2	0.300201		CKLF	CCR4	0.180041		SEMA4A	PLXNB2	0.265712		CTHRC1	FZD3	0.12338
PLAT	LRP1	0.065692		IL15	IL15RA	0.299168		ADAM15	ITGAV	0.179605		C3	ITGAM	0.265424		COL4A1	CD47	0.122885
PVR	CD226	0.0653103		COL5A2	ITGB1	0.298642		APP	NCSTN	0.177923		CCL23	CCR1	0.264873		WNT5A	FZD7	0.121469
WNT5A	RYK	0.0640042		C1QA	CD93	0.297958		AGRN	ITGB1	0.177206		PLAU	ITGA3	0.264206		NID1	ITGAV	0.11918
COL6A3	ITGA2	0.0615889		GPI	AMFR	0.297819		VEGFA	ITGAV	0.174834		ADA	DPP4	0.263183		IL2	IL2RB	0.118753
JAG1	NOTCH1	0.060449		PLAU	PLAUR	0.297698		CXCL12	CCR4	0.174154		ADAM9	ITGA3	0.263176		GZMB	IGF2R	0.118131
PDCD1LG2	PDCD2	0.0601313		FN1	ITGA3	0.297662		TNFSF12	TNFRSF8	0.173663		GNAI2	CNR1	0.262962		CXCL13	CXCR5	0.11792
CDH1	PTPRF	0.0588001		UBA52	AGTR1	0.297175		CCL8	CCR2	0.172363		HSPA1A	TLR4	0.262256		LAMA3	ITGB1	0.117748
MYOC	FZD7	0.0572131		CD55	ADGRE2	0.296492		ADAM12	SDC4	0.170822		VEGFA	SIRPA	0.259587		BTLA	TNFRSF14	0.116956
APOC2	LRP1	0.0569586		PLAU	ITGA5	0.295571		THBS2	ITGA4	0.169467		APOE	LRP5	0.258899		OMG	TNFRSF1B	0.116787
THBS2	ITGA4	0.0566253		FN1	ITGA6	0.293467		MMP7	CD44	0.169233		ADAM17	NOTCH1	0.25812		ANOS1	FGFR1	0.115983
ANGPT1	ITGA5	0.0560065		CYR61	ITGAV	0.293115		COL1A1	ITGAV	0.168696		CTGF	ITGB2	0.256487		PRSS23	TMEM222	0.114752
FN1	ITGA5	0.0554353		PLAT	ITGB2	0.292988		IL16	KCNA3	0.167952		ADAM9	ITGA6	0.254328		IL2	IL2RA	0.113785
FBN1	ITGA5	0.0554353		IL1RN	IL1R1	0.29283		LTF	TFRC	0.166316		ANXA1	FPR1	0.253964		TGFB2	TGFBR2	0.112844
LAMC3	ITGA3	0.0538281		ACTR2	ADRB2	0.292608		PVR	CD96	0.165942		C3	C3AR1	0.251477		VEGFC	ITGB1	0.112564
FN1	CD79A	0.0536602		GNAI2	CAV1	0.292331		ADAM9	ITGAV	0.165663		TNFSF12	TNFRSF8	0.250822		NGF	NGFRAP1	0.112204
TGFB2	ACVR1	0.0522817		GNAS	VIPR1	0.292295		LAMB2	ITGB1	0.163242		HMGB1	TLR4	0.250708		EFNA4	EPHA4	0.110935
MADCAM1	ITGA4	0.0519654		TNFSF15	TNFRSF25	0.292169		EREG	EGFR	0.162577		CD22	PTPRC	0.247507		IGF1	IGF2R	0.109946
BTLA	CD79A	0.0507758		LTB	LTBR	0.291522		COL6A3	ITGB1	0.162459		MFNG	NOTCH2	0.247316		GDF11	BMPR2	0.109884
FN1	ITGA4	0.0501425		GZMB	PGRMC1	0.290785		CCL11	CXCR3	0.161187		LAMB3	ITGB1	0.244644		IFNB1	IFNAR2	0.109675
TNC	ITGA5	0.0498652		CALR	LRP1	0.290218		LAMB3	ITGB1	0.160551		SLPI	CD4	0.241201		DUSP18	ITGA1	0.109171
LAMB3	ITGA3	0.0495628		FN1	TMPRSS6	0.289795		CCL19	CCR7	0.160352		CKLF	CCR4	0.239182		EFNA3	EPHA4	0.109016
NID1	ITGAV	0.0490411		SERPINA1	LRP1	0.287956		APOC2	LDLR	0.160344		TNFSF12	TNFRSF12A	0.239066		TNC	SDC4	0.10863
TIMP3	ADAM17	0.048894		NID1	ITGB1	0.286933		ADAM17	ERBB4	0.160113		APP	NGFR	0.236732		NPNT	ITGB1	0.104137
FN1	ITGAV	0.0487039		CALM1	CACNA1C	0.286593		CCL7	CCR5	0.158818		DUSP18	CD151	0.233883		IL23A	IL12RB1	0.103929
FBN1	ITGAV	0.0487039		PSEN1	NOTCH2	0.284806		EREG	ERBB4	0.156634		ADM	TSHR	0.233552		PDGFC	PDGFRA	0.102819
MFGE8	ITGAV	0.0487039		CCL13	CXCR3	0.283216		TNFSF9	TRAF2	0.156206		HSP90B1	TLR4	0.232856		UCN2	IL10RB	0.101378
EDIL3	ITGAV	0.0486931		LAMA1	RPSA	0.282612		RARRES2	CCRL2	0.155842		HSP90B1	ASGR1	0.232856		VCAM1	ITGA4	0.100825
NID1	ITGA3	0.0483707		PLAU	ITGA3	0.282106		THBS1	CD47	0.155135		PSEN1	NOTCH2	0.232418		COL4A6	CD47	0.10024
FN1	ITGA3	0.0480379		CCL19	CCR7	0.281745		TGM2	ADGRG1	0.154048		SELPLG	SELP	0.230007		COL6A2	ITGA1	0.0999719
TNFSF14	LTBR	0.0478887		ADAM9	ITGAV	0.281622		APP	GPC1	0.153236		UBB	TLR4	0.228915		SFTPD	LY96	0.0997927
TGFB2	TGFBR1	0.0467664		BGN	LY96	0.281187		COL5A2	ITGB1	0.153017		TNFSF18	TNFRSF18	0.227804		CYR61	ITGAV	0.0989715
NID1	PTPRF	0.0455659		RTN4	RTN4R	0.280938		OMG	TNFRSF1B	0.152183		FYN	SPN	0.224452		ICAM4	ITGAV	0.0987277
SERPINE2	LRP1	0.0450563		VEGFA	ITGAV	0.280741		LUM	ITGB1	0.151323		SEMA7A	ITGB1	0.224161		ICAM4	ITGA4	0.0982571
LAMC3	ITGA2	0.0437803		CFH	SELL	0.279906		ICAM4	ITGAM	0.150358		GPI	AMFR	0.223266		MATN1	ITGB1	0.097588
TNC	ITGAV	0.0437788		NAMPT	INSR	0.275544		VEGFA	EGFR	0.149071		LAMA2	RPSA	0.223195		RGMA	BMPR2	0.0966898
CD34	SELP	0.0437176		CALM3	INSR	0.275505		LAMA2	ITGB1	0.148054		TGFB1	ITGB8	0.220904		SERPINE1	ITGAV	0.0956447
CYR61	ITGA5	0.0436803		IL6	IL6ST	0.274645		PLAU	PLAUR	0.14784		APP	CAV1	0.219742		PROC	ITGB2	0.0951232
TNC	PTPRB	0.0431771		CALM1	PDE1B	0.274386		LAMA5	ITGB1	0.147208		CD274	PDCD1	0.218894		CCL21	CCR7	0.0948611
NOV	NOTCH1	0.0414941		MADCAM1	CD44	0.272116		LAMB3	CD151	0.147148		CXCL12	CCR4	0.21862		THBS2	NOTCH3	0.0944788
LAMB3	ITGA2	0.0402773		RPS27A	TLR4	0.271132		JAG1	CD46	0.146031		ADAM12	ITGB1	0.217888		COL4A4	ITGB1	0.0942361
NOV	PLXNA1	0.0398886		LRPAP1	LRP8	0.269603		COL1A1	TMPRSS6	0.145613		JAG1	CD46	0.216963		THBS2	ITGA4	0.0936607
MDK	ITGA4	0.039463		PIP	CD4	0.2695		PSEN1	NCSTN	0.145605		FN1	ITGAV	0.214179		LAMC1	ITGAV	0.0929217
FN1	ITGA2	0.0390263		ITGB2	THY1	0.268777		THBS1	ITGB1	0.14531		RTN4	GJB2	0.212134		IBSP	ITGAV	0.0923828
CYR61	ITGAV	0.0383184		AZGP1	ITGAV	0.26765		VEGFA	TYRO3	0.145243		COL1A1	ITGAV	0.210384		HGF	SDC1	0.091676
LAMC1	ITGAV	0.0383184		CD274	PDCD1	0.2667		IGF1	IGF2R	0.144991		VCAN	SELP	0.209756		IL12B	IL12RB1	0.0878377
LAMA4	ITGAV	0.0383184		CALM2	CACNA1C	0.266063		SEMA4D	PLXNB2	0.14417		NID1	ITGB1	0.209211		RGMB	BMPR2	0.0858749
LAMC1	ITGA3	0.0377888		COMP	ITGB1	0.266053		PIP	CD4	0.143435		PLAU	ITGA5	0.208917		CEACAM6	CEACAM1	0.0856065
LAMA4	ITGA3	0.0377888		POMC	TSHR	0.263884		COL1A2	ITGAV	0.141423		ADAM10	EFNA3	0.206894		IFNB1	IFNAR1	0.0846882
GPC3	LRP1	0.0355746		MFNG	NOTCH1	0.263379		INHBA	TGFBR3	0.141268		TFPI	SDC4	0.205243		GZMB	PGRMC1	0.0839466
MDK	LRP1	0.0355746		CCL5	ACKR1	0.261569		DEFB1	CCR6	0.140306		LAMA1	RPSA	0.203845		VTN	ITGB1	0.0836025
TNC	ITGA2	0.0350438		LAMA4	ITGB1	0.2613		TNFSF12	TNFRSF12A	0.138318		TNFSF4	TNFRSF4	0.20354		GDF9	BMPR2	0.0828844
LAMC1	ITGA2	0.030638		B2M	KLRC1	0.260584		MLLT4	EPHB6	0.137805		CCL5	CCR4	0.202461		PDGFA	PDGFRA	0.0826337
				CXCL8	ACKR1	0.260089		GAS6	TYRO3	0.136631		COL1A2	ITGAV	0.200482		LAMC1	ITGA1	0.0816401
				ADAM10	NOTCH1	0.259668		SERPINE1	ITGAV	0.135349		SEMA4D	PLXNB2	0.199581		BMP2	BMPR2	0.0811869
				HSP90B1	TLR1	0.259438		BGN	LY96	0.13494		TNFSF9	TRAF2	0.198971		NCAM1	FGFR1	0.0799831
				TNFSF9	TNFRSF9	0.254508		THBS2	CD47	0.134826		FN1	CD79A	0.198511		IL1A	IL1R2	0.0793702
				CALM2	PDE1B	0.254418		ICAM4	ITGAV	0.13367		FN1	PLAUR	0.197704		COL6A3	ITGA1	0.0765314
				HSP90B1	LRP1	0.254374		FYN	SPN	0.13359		LAMA4	ITGB1	0.197417		BMP8B	BMPR2	0.075675
				TGFB1	CAV1	0.253501		VCAM1	ITGB7	0.132428		LUM	ITGB1	0.196128		COL5A2	ITGA1	0.0744919
				ANXA1	FPR1	0.253048		COL6A1	ITGA6	0.131744		PTGS2	CAV1	0.19575		TGFB2	ACVR1	0.0729229
				CCL8	CCR5	0.252734		COL11A1	ITGB1	0.13167		LGALS8	ITGA3	0.195629		COL4A4	CD47	0.0724671
				CALR	SCARF1	0.252538		COL5A1	ITGB1	0.13167		POMC	TSHR	0.1955		LAMA4	ITGB1	0.0723955
				TIMP2	ITGA3	0.24826		C3	C3AR1	0.131159		SYK	FCGR2A	0.194863		COL9A3	ITGB1	0.0711994
				VCAM1	ITGB7	0.247184		INHBA	ACVR2A	0.129747		DEFB1	CCR6	0.192593		LAMC2	CD151	0.0693565
				IL1B	IL1RAP	0.246817		LTB	CD40	0.127939		CD55	ADGRE2	0.183588		CD6	ALCAM	0.0683651
				COL9A3	ITGB1	0.245612		MAPK1	FGFR2	0.127149		APOC2	LDLR	0.183582		BGN	LY96	0.0680434
				LAMB3	ITGB1	0.24474		ADAM9	ITGA6	0.127127		PVR	CD226	0.183272		SEMA7A	ITGA1	0.067983
				UBA52	TLR4	0.24383		THBS2	ITGB1	0.126095		ADAM10	AXL	0.182135		VWF	TNFRSF11B	0.0665281
				GZMB	IGF2R	0.24206		ADAM10	NOTCH1	0.125501		COL5A2	ITGB1	0.181103		VTN	CD47	0.064116
				UBA52	EGFR	0.238972		COL9A2	ITGB1	0.125128		GAS6	AXL	0.180418		COL8A1	ITGA1	0.0637276
				PDGFB	ITGAV	0.23726		MDK	ITGA6	0.124702		S100A8	TLR4	0.180344		FGF7	FGFR1	0.0636382
				FGF2	CD44	0.236874		THBS1	SDC4	0.123568		LTB	CD40	0.179404		BTLA	CD79A	0.0635339
				HSP90AA1	EGFR	0.236114		KLRB1	CLEC2D	0.123453		LIN7C	ABCA1	0.179158		CCL23	CCR1	0.0632935
				FASLG	FAS	0.236033		CYR61	ITGAM	0.122903		VEGFA	NRP1	0.17779		TNFSF9	TRAF2	0.0619162
				GNAI2	C5AR1	0.235925		SEMA4D	PLXNB1	0.122755		LAMB1	ITGB1	0.177466		COL5A1	ITGA1	0.0615147
				UBC	TLR4	0.235802		VEGFA	GPC1	0.121922		IL6	IL6R	0.175984		LAMA5	SDC1	0.0611646
				ADAM17	NOTCH1	0.233207		CDH1	ITGAE	0.121215		LPL	CD44	0.175777		DLL1	NOTCH3	0.060716
				THBS2	ITGB1	0.232377		ADAM17	NOTCH1	0.121072		CD40LG	ITGB2	0.174936		COL4A1	ITGAV	0.0601994
				COL4A5	ITGB1	0.232327		CCL7	CCR1	0.12078		COL5A1	ITGB1	0.174702		LAMB1	ITGAV	0.0600896
				SERPING1	SELP	0.230593		VEGFB	TYRO3	0.119509		FBLN1	ITGB1	0.173532		TNC	SDC1	0.056397
				CCL18	C14orf1	0.229732		SEMA7A	ITGB1	0.118874		MADCAM1	CD44	0.173263		TNC	ITGAV	0.056397
				IGF2	IGF2R	0.228885		COL6A1	ITGA2	0.118491		VCAN	TLR2	0.173045		SEMA3A	PLXNA3	0.0561849
				APOD	LEPR	0.228721		EFNB1	EPHB6	0.117817		TNFSF8	TNFRSF8	0.17238		HSPG2	SDC1	0.0558642
				LAMA2	RPSA	0.228716		VCAN	EGFR	0.117058		FBN1	ITGB1	0.171561		TNFSF4	TRAF2	0.0554959
				CTGF	NTRK1	0.228325		PODXL	SELL	0.117013		VCAM1	ITGB7	0.170859		DLL1	NOTCH1	0.0553254
				CALM1	KCNQ1	0.227623		CLCF1	IL6ST	0.116509		CCL17	CCR8	0.17013		MFAP5	NOTCH1	0.0550969
				CD52	SIGLEC10	0.227346		COL1A1	ITGA2	0.116501		FN1	TSHR	0.168202		IL23A	IL12RB2	0.0547251
				CDH1	ITGAE	0.225299		PDGFB	ITGAV	0.115963		PLAT	ITGB2	0.16696		SEMA3F	PLXNA3	0.0545319
				COL4A1	ITGB1	0.224898		CCL23	CCR1	0.115313		F8	LDLR	0.165961		EFNB2	EPHA4	0.0542486
				CALM1	EGFR	0.223874		SPINT1	ST14	0.114191		THBS1	LRP5	0.164883		BMP2	ACVR1	0.0536586
				COL16A1	ITGB1	0.222615		CD274	CD80	0.112755		SPP1	ITGA5	0.164051		FGF18	FGFR1	0.0528792
				ARF1	CHRM3	0.222469		C3	ITGAX	0.112479		CFH	ITGAM	0.163629		COL4A1	ITGA1	0.0526599
				APOE	SCARB1	0.222241		LGALS8	ITGA3	0.11165		COL1A1	CD93	0.163565		LAMB1	ITGA1	0.0525632
				TFPI	SDC4	0.220695		DLK1	NOTCH2	0.11165		LTA	TNFRSF1B	0.163122		CCL17	CCR8	0.0525346
				PSAP	SORT1	0.220461		PSEN1	NOTCH1	0.110539		TIMP3	ADAM17	0.16278		GPC3	CD81	0.0507582
				AREG	ERBB3	0.219793		GZMB	PGRMC1	0.110203		BST1	CAV1	0.160663		APOA1	LDLR	0.0506068
				ICAM1	CAV1	0.219329		CP	SLC40A1	0.109177		C3	ITGAX	0.159506		SLIT1	SDC1	0.0503797
				IL1A	IL1R2	0.217474		CYR61	ITGAV	0.108872		BTLA	TNFRSF14	0.15726		CGN	TGFBR2	0.0501055
				GNAI2	EDNRB	0.217202		CTGF	NTRK1	0.107178		VEGFA	NRP2	0.157231		COL4A6	ITGAV	0.0484678
				ADAM15	ITGA5	0.217001		MMP1	CD44	0.106838		IL23A	IL12RB1	0.157129		FBN1	ITGAV	0.0480073
				LAMC1	ITGB1	0.21436		CFH	SELL	0.106257		COL1A2	CD93	0.155433		CCL26	CCR2	0.0471182
				EFNB1	EPHB6	0.214269		IGF1	INSR	0.105672		ADAM12	SDC4	0.155112		CCL26	CCR1	0.0465037
				MFI2	TFRC	0.211354		PVR	CD226	0.105106		KLRB1	CLEC2D	0.154709		IL12B	IL12RB2	0.0458622
				PSEN1	NOTCH1	0.210821		TNC	ITGB1	0.103636		PDGFB	ITGAV	0.154449		IGFL1	IGFLR1	0.0457205
				HMGB1	TLR4	0.210266		LIPH	LPAR2	0.103059		BTLA	CD247	0.154407		BMP4	BMPR2	0.0442211
				CALM2	KCNQ1	0.210073		CGA	TSHR	0.102856		HSPG2	ITGB1	0.153653		LAMA2	ITGA1	0.0437765
				DEFB1	CCR6	0.209646		CCL13	CCR2	0.102546		CCL19	CCR7	0.153388		HDC	HRH2	0.0431651
				SELPLG	SELP	0.209643		JAG1	NOTCH2	0.101767		DLL1	NOTCH1	0.153179		COL4A6	ITGA1	0.0423315
				TP53	TNFRSF10D	0.208933		FARP2	PLXNA1	0.100688		FABP5	RXRA	0.153105		WNT2	FZD3	0.0413508
				C3	ITGAM	0.208803		ADAM9	ITGA3	0.100549		JAM3	ITGB2	0.151975		CAMP	P2RX7	0.0411197
				TNFSF12	TNFRSF8	0.208023		COL6A2	ITGA2	0.100102		MTMR4	SMAD3	0.151592		FGF13	FGFR1	0.0403556
				APOE	VLDLR	0.207603		MLLT4	PVRL2	0.0996325		TCN2	CNR1	0.150467		NOV	NOTCH1	0.0383281
				JAG1	CD46	0.207033		MFNG	NOTCH1	0.0989476		CCL24	CCR2	0.14995		NGF	MAGED1	0.0379036
				CD40LG	TRAF3	0.207004		MDK	GPC2	0.0971893		TGFB2	TGFBR2	0.148461		PTN	SDC1	0.0371593
				CALM2	EGFR	0.206535		ADA	DPP4	0.0967909		TNC	ITGB1	0.146272		FGF11	FGFR1	0.0369229
				ADAM17	ITGA5	0.204956		COL1A2	ITGA2	0.096685		ADM	ADRB2	0.146191		NGF	KIDINS220	0.0361276
				CLCF1	IL6ST	0.204811		LAMC1	ITGB1	0.0959837		MFI2	TFRC	0.145588		TNFSF11	TNFRSF11B	0.0354991
				THBS2	ITGA4	0.204417		TNFSF8	TNFRSF8	0.0953927		PRSS23	TMEM222	0.143322		COL4A4	ITGAV	0.0344892
				GNAI2	FPR1	0.203708		EFNA1	EPHB6	0.0947061		MDK	ITGA6	0.142319		WNT2	FZD7	0.0335603
				PRSS23	TMEM222	0.203669		PODXL2	SELL	0.0946691		CCL7	CCR5	0.142195		ASIP	MGRN1	0.0322977
				CCL8	CCR2	0.202371		CTGF	ITGAM	0.094609		SERPINE1	ITGAV	0.141224		MATN1	ITGA1	0.0312148
				GNAI2	ADORA1	0.202106		RGMB	BMPR2	0.0942479		TGFB3	ITGB1	0.138883		VTN	ITGAV	0.0303713
				HBEGF	PRLR	0.201457		BMP4	BMPR2	0.0933674		COL9A3	ITGB1	0.138044		FST	BMPR2	0.0301779
				MFGE8	ITGAV	0.201019		VEGFA	SIRPA	0.0929788		EFNB1	EPHB1	0.137654		COL4A4	ITGA1	0.0300667
				HMGB1	THBD	0.200225		WNT5A	LDLR	0.0922031		ADAM15	ITGA5	0.136171		VTN	TNFRSF11B	0.029086
				VTN	ITGB1	0.200042		MFI2	TFRC	0.0919886		PRND	RPSA	0.135882		LAMA4	ITGAV	0.0260968
				IL6	IL6R	0.199486		TGFB2	TGFBR1	0.0913266		JAG1	NOTCH1	0.135276
				BST2	LILRA4	0.198993		LTB	LTBR	0.0901169		IL1A	IL1R2	0.132709
				TGS1	RXRA	0.19892		TFPI	SDC4	0.0890894		LAMC1	ITGAV	0.132038
				ANXA1	EGFR	0.198696		SPON2	ITGB2	0.0888976		IFNG	IFNGR1	0.131031
				GNAS	ADORA1	0.198306		ICAM5	ITGB2	0.0888976		ADM	GPR84	0.129797
				CALM1	PTH2R	0.19826		DUSP18	ITGA6	0.0882121		IL23A	IL12RB2	0.129741
				UBB	TLR4	0.197863		FARP2	PLXNA3	0.0876436		SERPINE1	PLAUR	0.129436
				THBS2	CD47	0.197535		TNC	SDC4	0.0874917		INHBA	SMAD3	0.129225
				COL4A5	CD47	0.197491		BMP2	BMPR2	0.0868587		TSLP	IL7R	0.128663
				CYR61	ITGA5	0.197201		BMP2	ACVR1	0.0864665		FARP2	PLXNA3	0.128453
				SELPLG	ITGAM	0.19711		PIP	NPTN	0.0861947		MADCAM1	ITGA4	0.127996
				PLAU	ITGAM	0.196328		IL13	IL4R	0.0832284		CCL19	CCRL2	0.127288
				LTA	TNFRSF1A	0.196274		TGS1	RXRA	0.0829591		LTA	TNFRSF14	0.125865
				TNFSF8	TNFRSF8	0.196047		CLEC3A	CLEC2B	0.082636		LIF	IL6ST	0.124428
				LRPAP1	LRP1	0.195455		ADCYAP1	TSHR	0.0819193		EFNB1	EPHB6	0.124223
				COL7A1	ITGB1	0.195437		PLAT	ITGAM	0.0811972		CTF1	IL6ST	0.123851
				INHBA	ENG	0.194892		MMP7	CD151	0.0807821		VEGFC	ITGB1	0.122422
				MADCAM1	ITGA4	0.194875		FASLG	FAS	0.0802335		LAMB3	CD151	0.121949
				TIMP3	ADAM17	0.194566		SCT	TSHR	0.0799629		MFAP5	NOTCH1	0.121214
				MDK	ITGA6	0.193382		FBLN1	ITGB1	0.0797222		FGF2	CD44	0.121042
				FN1	C5AR1	0.192347		DUSP18	ITGA2	0.0789405		PODXL2	SELL	0.120858
				COL11A1	ITGB1	0.192022		TCTN1	TMEM67	0.0788441		ADAM17	ITGA5	0.120782
				COL4A1	CD47	0.190898		GZMB	IGF2R	0.078083		DLL1	NOTCH2	0.120583
				TNC	ITGB1	0.190574		TGFB2	ACVR1	0.0777772		POMC	ADRB2	0.120142
				ADAM12	SDC4	0.190511		TGFB2	TGFBR2	0.0774756		CLCF1	IL6ST	0.119888
				INHBA	SMAD3	0.190256		MFGE8	ITGAV	0.0771491		VTN	CD47	0.119778
				IGF1	IGF2R	0.19003		PRSS23	TMEM222	0.0769385		HP	ITGB2	0.119655
				CALM3	PDE1B	0.189318		LIF	IL6ST	0.0767709		CD274	CD80	0.118856
				TGFB1	ITGB8	0.188913		DCN	EGFR	0.0765246		VTN	ITGB1	0.118116
				HSP90B1	TLR4	0.188887		IL23A	IL23R	0.0762748		COL4A1	CD47	0.117889
				COL1A2	ITGAV	0.188843		PDGFB	S1PR1	0.0759399		DUSP18	ITGB4	0.117219
				ICAM1	ITGAM	0.188524		SEMA4B	DCBLD2	0.0751921		TGFB2	TGFBR1	0.116588
				SERPING1	LRP1	0.18616		ANGPT1	ITGB1	0.0747234		COL4A1	ITGB1	0.116249
				C3	ITGAX	0.185164		FBN1	ITGB1	0.0740547		DUSP18	ITGA3	0.116027
				CXCL13	CXCR5	0.185073		DCN	ERBB4	0.0734514		FARP2	PLXNA1	0.115812
				CDH1	ITGB7	0.184847		COL3A1	ITGA2	0.0730452		SEMA4D	CD72	0.115701
				TNFSF12	TNFRSF12A	0.184713		EFNB2	EPHB6	0.072586		FN1	ITGA3	0.115567
				GNAS	PTGDR	0.183845		COL18A1	ITGB1	0.0710468		RNASE2	TLR2	0.114171
				APP	CAV1	0.183778		TGFA	EGFR	0.0708111		COL9A2	ITGB1	0.113816
				FGF1	CD44	0.183572		ICAM5	ITGAL	0.0706675		HAS2	CD44	0.113605
				COL1A1	ITGAV	0.18351		MMP12	PLAUR	0.0705907		CD5L	CD5	0.113147
				CCL4	CCR3	0.183143		PROC	ITGAM	0.070424		FGF1	CD44	0.113019
				CCL3	CCR3	0.182979		IFNG	IFNGR1	0.0698443		CCL7	CCR1	0.11301
				THBS1	ITGA3	0.181135		CDH1	ITGB7	0.0691718		MFGE8	ITGAV	0.112428
				S100A9	TLR4	0.180087		DUSP18	ITGA3	0.0691253		OMG	RTN4R	0.111411
				LGALS8	ITGA3	0.179826		MFAP2	NOTCH1	0.068152		DUSP18	ITGA6	0.111379
				APOC1	VLDLR	0.17977		TGFA	ERBB4	0.0679505		FN1	ITGA6	0.110935
				FN1	ITGB8	0.179339		EFNA3	EPHB6	0.0674763		LY6G5C	TMEM8A	0.110097
				PDGFB	S1PR1	0.179255		HDC	HRH2	0.0674278		LAMA2	ITGB1	0.109656
				CCL8	CCR1	0.178773		DLL1	NOTCH2	0.067337		COL16A1	ITGB1	0.108598
				C3	LRP1	0.178731		EFNA5	EPHB6	0.0672446		JAM3	ITGB1	0.10787
				ADAM9	ITGA3	0.178643		CTGF	ERBB4	0.0672214		CXCL13	CXCR3	0.107047
				LAMC2	ITGB1	0.178631		CCL11	CCR5	0.0660877		CD36	TLR4	0.10699
				COL14A1	CD44	0.178217		BMP4	BMPR1A	0.0660695		VEGFB	NRP1	0.106756
				THBS1	ITGA6	0.178165		ASIP	MGRN1	0.0659711		POMC	GPR84	0.106305
				A2M	LRP1	0.178063		LAMA5	BCAM	0.0649828		JAG1	NOTCH2	0.106013
				LAMA3	ITGB1	0.178017		HGF	ST14	0.0649749		LAMA5	ITGB1	0.105537
				INHBA	TGFBR3	0.177861		SERPINE1	PLAUR	0.064959		CD34	SELL	0.104915
				IL23A	IL12RB1	0.177591		LAMB3	ITGA6	0.0644941		SEMA4B	DCBLD2	0.104136
				TNFSF13B	TNFRSF13C	0.17711		CFH	ITGAM	0.063145		CCL7	CCR2	0.103788
				RTN4	CNTNAP1	0.17674		CCL22	CCR4	0.0626915		IL2	IL2RG	0.10265
				ADAM9	ITGA6	0.175705		C4B	CD46	0.0615668		IRAK4	TLR4	0.101565
				MMP7	CD151	0.173883		CCL7	CCR2	0.0613927		TNC	SDC4	0.101453
				TNFSF9	TRAF2	0.17271		BMP2	BMPR1A	0.061335		IL1A	IL1RAP	0.100104
				ICAM4	ITGAV	0.171298		FASLG	TNFRSF1A	0.0600837		KITLG	EPOR	0.0996463
				CD14	TLR4	0.17022		LAMA2	ITGA6	0.058949		COL7A1	ITGB1	0.0995545
				SPP1	ITGB5	0.170175		LAMA5	ITGA6	0.0585771		ANGPT1	ITGB1	0.0989662
				GNAI2	S1PR5	0.170162		ZP3	EGFR	0.0583795		LAMA1	ITGB1	0.0988964
				LAMA1	ITGB1	0.169746		COL6A3	ITGA2	0.0583269		IL1A	IL1R1	0.0982645
				FASLG	TNFRSF1A	0.169616		THBS1	ITGA6	0.0577442		PODXL	SELL	0.098099
				IL18	IL18RAP	0.169476		LAMB3	ITGA2	0.057558		CXCL12	ACKR3	0.0969074
				VTN	CD47	0.16898		INSL3	TSHR	0.0570795		IL12A	CD28	0.0960335
				CCL5	SDC1	0.16866		DLK1	NOTCH1	0.0568882		SPON2	ITGAM	0.0957781
				CHAD	ITGB1	0.168402		LYPD3	AGR2	0.0556222		COL6A1	ITGA6	0.0956845
				PLAU	LRP1	0.167672		PROS1	TYRO3	0.0554057		LAMB2	ITGB4	0.0956774
				CTGF	ITGA5	0.166743		TNC	ITGAV	0.0537625		PROS1	AXL	0.0948536
				ICAM1	ITGAX	0.166697		HRAS	INSR	0.052921		LAMB2	ITGA3	0.0946813
				CCL17	ACKR1	0.164453		CXCL13	CXCR5	0.0527101		NID1	ITGAV	0.0923465
				HSPA1A	TLR4	0.164176		LAMA2	ITGA2	0.0525757		CD40LG	TRAF3	0.0919665
				ADM	ADRB2	0.163925		WNT5A	RYK	0.0525685		INHBA	TGFBR3	0.0914744
				CD14	TLR6	0.163704		LAMA5	ITGA2	0.0522418		OMG	NGFR	0.090863
				EFNA1	EPHB6	0.163572		CDH1	EGFR	0.0521162		MFAP2	NOTCH1	0.0902864
				CCL7	CCR5	0.16254		JAG1	NOTCH1	0.0515712		IL24	IL10RB	0.0892066
				S100A8	TLR4	0.16249		LAMB2	ITGA3	0.0512116		MATN1	ITGB1	0.0891584
				IL21	IL21R	0.162437		FGF11	FGFR2	0.0505728		FASLG	FAS	0.0882181
				SEMA4A	PLXNB2	0.162274		LAMB3	ITGA3	0.0502564		FN1	ITGA5	0.0876766
				MLLT4	EPHB6	0.162223		LAMC1	ITGAV	0.0495889		BGN	TLR2	0.0874458
				INHBA	ACVR1	0.158853		THBS2	ITGA6	0.049439		CYR61	ITGAM	0.0871234
				HP	ITGB2	0.158067		CAMP	P2RX7	0.0488334		CYR61	ITGAV	0.0865226
				NPNT	ITGB1	0.157968		TNFSF14	LTBR	0.0482306		LAMA4	ITGAV	0.086421
				GNAI2	EGFR	0.157716		CAMP	EGFR	0.0479666		COL1A1	ITGA5	0.0858786
				COL9A1	ITGB1	0.15759		F8	LDLR	0.0468732		TGS1	RXRA	0.0858077
				CXCL13	CCR10	0.157301		WNT5A	ROR1	0.0467399		INHBA	ACVR1	0.0848979
				SELPLG	ESAM	0.156026		LIN7C	ABCA1	0.0465705		MLLT4	F11R	0.0844315
				THBS1	CD36	0.154891		COL11A1	ITGA2	0.0461847		GZMB	IGF2R	0.0838909
				VCAN	SELP	0.154531		LAMA2	ITGA3	0.0458754		INHBA	ENG	0.0835098
				LAMA5	ITGB1	0.154465		LAMA5	ITGA3	0.045582		AGRN	ATP1A3	0.0831757
				TNFSF4	TRAF2	0.154157		THBS1	ITGA3	0.0449251		HRAS	CAV1	0.0827418
				CALM3	KCNQ1	0.153976		TNC	EGFR	0.0448702		CTGF	ITGAM	0.0827279
				GNAI2	CXCR1	0.153761		SAA1	FPR1	0.0444818		MLLT4	EPHB6	0.0822384
				ADM	VIPR1	0.152393		GDF11	BMPR2	0.0442758		ANOS1	FGFR1	0.0809518
				SFTPD	LY96	0.152119		CGA	SIRPA	0.0440022		RGMB	BMPR2	0.0802811
				APOC2	LDLR	0.151634		TGFB2	TGFBR3	0.0419883		CXCL11	ACKR3	0.0802444
				CALM3	EGFR	0.151202		FGF11	FGFR4	0.0418776		FN1	NT5E	0.0790271
				RTN4	NGFR	0.150338		SEMA3A	PLXNA1	0.040073		TGFB3	TGFBR2	0.0790269
				ADA	DPP4	0.150325		FBN1	ITGAV	0.0378161		FN1	ITGB8	0.0775609
				GNAI2	IGF1R	0.149925		CDH1	PTPRF	0.0372876		TNFSF4	TRAF2	0.0770514
				SERPINE1	ITGAV	0.148588		LAMC1	ITGA6	0.0368608		LAMB1	ITGAV	0.0766163
				FBN1	ITGB1	0.148472		MMP7	ERBB4	0.0364852		EGFL8	NCR3	0.0764034
				CXCL10	CCR3	0.148375		TNC	ITGA2	0.0356053		FBN1	ITGAV	0.0737658
				CCL2	CCR3	0.148125		FYN	THY1	0.0355586		CCL14	CCR5	0.0736887
				MTMR4	SMAD3	0.147659		SEMA4C	PLXNB2	0.0346561		IL23A	IL23R	0.0735978
				IL18	IL1RAPL1	0.147498		FST	BMPR2	0.0346242		IL2	CD53	0.0730531
				CYR61	CAV1	0.147448		SEMA3A	PLXNA3	0.0345794		HRAS	TLR2	0.0726612
				GNAI2	UNC5B	0.147389		EPGN	EGFR	0.0345053		INHBA	ACVR2A	0.0723825
				BSG	SELE	0.147123		LY6G5C	TMEM8A	0.0343606		PI3	PLD2	0.0717235
				ICAM5	ITGB2	0.146547		TNC	NT5E	0.0341288		TGFB2	TGFBR3	0.0716681
				TLN1	ITGB5	0.146139		TIMP3	ADAM17	0.033561		MADCAM1	ITGB7	0.0708908
				CAMP	P2RX7	0.14546		DLL1	NOTCH1	0.0334905		SEMA4C	PLXNB2	0.0690484
				CXCL11	ACKR1	0.144857		CDH1	PTPRM	0.0333701		LAMC1	ITGB4	0.0687105
				CD24	SELP	0.143904		NOV	PLXNA1	0.0332898		GDF11	BMPR2	0.0680387
				TNFSF13	SDC2	0.143752		PAPLN	SIRPA	0.0332151		LAMC1	ITGA3	0.0679741
				TGFB2	TGFBR2	0.143692		LAMC1	ITGA2	0.0327924		BGN	TLR4	0.067902
				DUSP18	ITGA3	0.142949		IFNG	IFNGR2	0.030966		IL12A	IL12RB1	0.0678343
				TNFSF14	LTBR	0.142321		GDF11	BMPR1A	0.0308426		LAMA1	SDC4	0.0674468
				TGFB1	ITGB5	0.142164		SPON2	ITGAM	0.0303094		GDF9	ORAI2	0.0674105
				DLK1	NOTCH2	0.141881		LAMC1	ITGA3	0.0285373		CCL17	CCR4	0.0672711
				SEMA4A	PLXNB1	0.141749		SEMA4G	PLXNB2	0.0280793		TGFB2	ACVR1	0.0664115
				SEMA4D	PLXNB2	0.141284		NOV	NOTCH1	0.0273467		EFNB2	EPHB1	0.06631
				AREG	EGFR	0.140967		CD6	ALCAM	0.0253524		GZMB	PGRMC1	0.0658207
				EGFL8	NCR3	0.140684		COL18A1	GPC1	0.0240381		NCAM1	PTPRA	0.0656427
				DUSP18	ITGA6	0.140498		CCL11	CCR2	0.0239287		COL18A1	ITGA3	0.0655172
				CCL19	CCRL2	0.139501		GDF11	ACVR2A	0.0212502		TGFB2	ENG	0.0653041
				LAMB3	CD151	0.139407		COL18A1	ITGA3	0.0207216		LAMC1	ITGA6	0.065109
				LY86	CD180	0.13901		IL13	IL13RA1	0.0206798		COL4A2	CD93	0.0648581
				INHBA	BAMBI	0.138515		SERPINC1	GPC1	0.0200916		GDF9	TGFBR1	0.0637661
				TGFB3	ITGB1	0.137389		MMP1	ITGA2	0.0179388		COL14A1	CD44	0.0636146
				LAMC3	ITGB1	0.136755		MFAP5	NOTCH1	0.0166761		DUSP18	ITGA2	0.0625879
				LAMB1	ITGAV	0.136086		QRFP	P2RY14	0.0153794		EFNA4	EPHA4	0.0625458
				CCL8	ACKR1	0.13602						CTGF	NTRK1	0.0624344
				RARRES2	CCRL2	0.136002						IL2	IL2RB	0.0624314
				JAG1	NOTCH2	0.135656						FN1	ITGA2	0.0623247
				TGFB1	SDC2	0.135155						IGF2	IGF2R	0.0618565
				POMC	ADRB2	0.134466						TNC	ITGAV	0.0618167
				TGFB1	ACVRL1	0.13404						EDA	EDA2R	0.061703
				LAMA2	ITGB1	0.133373						COL1A1	ITGA2	0.0610118
				APP	LRP1	0.1331						TGFB3	TGFBR1	0.0609929
				ADM	RAMP2	0.132564						ASIP	MGRN1	0.0607649
				LIF	IL6ST	0.131487						COL4A4	CD47	0.0604885
				FN1	FLT4	0.130496						CD6	ALCAM	0.059731
				IL18	IL1RL2	0.129215						COL4A4	ITGB1	0.0595933
				FN1	SDC2	0.127875						EFNB2	EPHB6	0.0593613
				IL12B	IL12RB1	0.127335						PTN	PLXNB2	0.0593078
				CCL7	CCR2	0.127093						IL11	IL6ST	0.0585333
				SEMA4D	CD72	0.126822						COL1A2	ITGA2	0.0576271
				MADCAM1	ITGB7	0.126376						CCL14	CCR1	0.05762
				PLAU	ITGB5	0.126004						SEMA7A	PLXNC1	0.0572179
				MDK	SDC1	0.125664						LAMB3	ITGB4	0.0569674
				IL23A	IL12RB2	0.125632						FGF2	SDC4	0.0566936
				VCAN	TLR1	0.125301						LAMB3	ITGA3	0.0563492
				CYR61	ITGAM	0.125121						C4B	CD46	0.0561648
				POMC	VIPR1	0.124697						CSF2	ITGB1	0.0554319
				CCL1	CCR8	0.124089						IL12A	IL12RB2	0.054995
				ICAM2	ITGAM	0.124062						EFEMP2	CATSPER1	0.054917
				BST1	CAV1	0.123893						IL2	IL2RA	0.0545226
				SEMA4D	PLXNB1	0.123024						LAMB3	ITGA6	0.0539457
				LRPAP1	VLDLR	0.121477						PF4	CXCR3	0.0536329
				PVR	CD226	0.12144						COL6A1	ITGA2	0.0533559
				FN1	IL17RC	0.121353						COL6A2	ITGA2	0.0531463
				IGFBP4	LRP6	0.120907						CD40LG	ITGAM	0.0525217
				LRPAP1	SORT1	0.120747						LTA	TNFRSF1A	0.0522916
				HBEGF	EGFR	0.120427						ZG16B	TLR2	0.052219
				SERPING1	SELE	0.120257						COL4A5	CD47	0.0517993
				PLAU	MRC2	0.119038						GDF9	BMPR2	0.0510935
				PTGS2	CAV1	0.118605						COL4A5	ITGB1	0.0510257
				MDK	GPC2	0.11757						FGF13	SCN8A	0.0501
				COL1A1	ITGA5	0.1175						CCL11	CXCR3	0.0498758
				SEMA4A	PLXND1	0.115807						PLAT	ITGAM	0.0497902
				THBS1	SDC1	0.115016						COL18A1	ITGA5	0.0490359
				SYK	FCGR2A	0.114672						VTN	ITGAV	0.0489849
				CCL5	CCR3	0.114072						RGMA	BMPR2	0.0488153
				IFNB1	IFNAR2	0.113981						RSPO3	SDC4	0.0484686
				ICAM1	EGFR	0.112964						MMP12	PLAUR	0.0484571
				CD48	CD244	0.112382						BTLA	CD79A	0.0484081
				CXCL9	CCR3	0.11236						COL4A1	ITGAV	0.048151
				MDK	LRP1	0.111431						CHAD	ITGB1	0.0481155
				ICAM3	ITGAD	0.111214						CNTF	IL6ST	0.0470981
				NCAM1	PTPRA	0.111097						APOA1	LDLR	0.0469794
				CCL7	CCR1	0.111051						LTF	TFRC	0.046723
				PLAU	ST14	0.110862						NID1	ITGA3	0.0465087
				LIPH	LPAR2	0.110695						NPNT	ITGB1	0.0446223
				IGF2	INSR	0.110671						VTN	PLAUR	0.0444974
				NID1	ITGAV	0.109978						IFNG	IFNGR2	0.0444735
				VEGFA	NRP2	0.10983						FGF13	FGFR1	0.044057
				IFNG	IFNGR1	0.109622						LAMA4	ITGA3	0.0433838
				CCL21	CCR7	0.109355						CTHRC1	FZD3	0.0426852
				C3	CD19	0.10901						COL4A6	CD47	0.0426352
				COL18A1	ITGA5	0.108921						L1CAM	ITGAV	0.0425485
				CD6	ALCAM	0.108014						COL3A1	ITGA2	0.0423862
				POMC	RAMP2	0.108013						COL4A6	ITGB1	0.0419924
				SELPLG	SELE	0.107925						LAMA4	ITGA6	0.041509
				CD274	CD80	0.107408						FASLG	TNFRSF1A	0.0410858
				COL1A1	TMPRSS6	0.107187						WNT5A	LDLR	0.0407469
				APP	TNFRSF21	0.107166						RARRES2	CCRL2	0.0407035
				FGF2	SDC4	0.10596						ZG16B	TLR4	0.0402014
				TNC	SDC4	0.105427						GDF11	ACVR2A	0.0401833
				CTGF	ITGAM	0.104349						IFNB1	IFNAR2	0.0392103
				ANOS1	FGFR1	0.104244						LAMB1	ITGB4	0.0386852
				MMP9	ITGAM	0.103888						BMP8B	BMPR2	0.0386208
				CXCL1	ACKR1	0.103693						CCL1	CCR8	0.0384276
				CDH1	KLRG1	0.103434						LAMB1	ITGA3	0.0382573
				PLAU	VLDLR	0.102865						CD40LG	CD40	0.038245
				COL18A1	ITGA3	0.102719						CYR61	CAV1	0.0380925
				PDAP1	PDGFRB	0.102711						NGF	NGFRAP1	0.0377328
				JAM3	ITGB2	0.102316						COL6A3	ITGA2	0.0368844
				IL1RN	IL1RL2	0.102254						CSF1	CSF1R	0.0368268
				THBS1	LRP1	0.101848						CCL22	CCR4	0.0367342
				CXCL8	CXCR1	0.101776						TGFB3	TGFBR3	0.0366056
				VEGFA	FLT1	0.101679						LAMB1	ITGA6	0.0365956
				PIGF	FLT1	0.101513						F12	CD93	0.0360424
				PI3	PLD2	0.101489						COL4A1	CD93	0.0357985
				CCL13	CCR5	0.100975						LAMC1	ITGA2	0.0357712
				CD40LG	CD40	0.100294						WNT5A	MCAM	0.0356215
				EREG	ERBB3	0.100079						HP	ITGAM	0.0343156
				PIP	NPTN	0.100056						EFNB2	EPHA4	0.0338329
				DLK1	NOTCH1	0.099841						TGFB3	ENG	0.0332436
				CCL24	CCR2	0.0982813						IGFL3	IGFLR1	0.0331706
				LAMC2	CD151	0.0980567						FGF5	FGFR1	0.0325015
				LAMA4	ITGAV	0.0979811						ASIP	F11R	0.0323835
				F8	LDLR	0.0972041						RIMS2	ABCA1	0.0323303
				PSEN1	NOTCH4	0.096786						CYR61	ITGA5	0.0323182
				COL1A2	CD36	0.0966728						MMP7	CD44	0.0321521
				COL6A1	ITGA6	0.0960096						SEMA3C	NRP1	0.0308182
				CTGF	LRP6	0.095432						CTGF	ITGA5	0.0305951
				JAG1	NOTCH1	0.095256						SEMA3A	PLXNA3	0.0305701
				TNF	TNFRSF21	0.0947369						PAPLN	SIRPA	0.0303205
				SERPINE1	PLAUR	0.0945674						GDF9	ACVR2A	0.0299526
				PTDSS1	SCARB1	0.0943711						LAMB3	ITGA2	0.0294795
				ADM	RAMP3	0.093806						EFNA1	EPHB1	0.0289072
				COL1A1	CD36	0.0936425						CALCB	TSHR	0.02883
				LAMA1	SDC4	0.092837						PGF	NRP1	0.0282704
				CGN	TGFBR2	0.0901291						CNTF	IL6R	0.0280053
				IGF1	INSR	0.0895527						LAMA3	ITGB1	0.0277088
				LTF	LRP11	0.0885979						FBN1	ITGA5	0.0273143
				ORM1	CCR5	0.0885499						CD200	CD200R1	0.0272875
				DSC2	DSG1	0.0885235						GDF5	BMPR2	0.0272685
				IL12B	IL12RB2	0.0884968						SEMA3A	PLXNA1	0.0272603
				VEGFA	NRP1	0.0883486						SFTPD	LY96	0.0269123
				CTGF	LRP1	0.087654						SEMA3C	NRP2	0.0267025
				HRAS	CAV1	0.0876229						UCN	CRHR1	0.026467
				MMP9	LRP1	0.0872595						IL13	IL4R	0.0263535
				EFNA4	EPHA1	0.0872317						BDNF	NGFRAP1	0.0258683
				SPINT1	ST14	0.0868393						IL33	IL1RL1	0.0258302
				TGM2	ADGRG1	0.0866681						EFNA1	EPHB6	0.0257698
				LTF	LRP1	0.0861406						APOA2	LDLR	0.0245317
				CD36	TLR4	0.0857987						PGF	NRP2	0.0244864
				IFNG	IFNGR2	0.0854877						JAG2	NOTCH1	0.0244564
				JAM3	ITGB1	0.0854475						ASIP	ATRN	0.0241213
				TGFB2	ENG	0.0853609						VTN	ITGA3	0.0240989
				SCT	TSHR	0.0850815						COL4A4	ITGAV	0.0237904
				COL4A5	ITGAV	0.0850325						CCL26	CCR1	0.0236617
				HRAS	INSR	0.0850284						DKK 1.00	LRP5	0.0232947
				VCAN	EGFR	0.0848613						IBSP	ITGAV	0.02329
				IL1A	IL1R1	0.0843163						CD34	SELP	0.0231003
				WNT5A	LDLR	0.0839234						TNC	ITGA5	0.0227053
				RSPO3	SDC4	0.0831268						NGF	KIDINS220	0.0226784
				LY6G5C	TMEM8A	0.0830075						LAMA2	ITGB4	0.0224559
				CCL7	ACKR1	0.0828598						IGFL2	IGFLR1	0.0223422
				ICAM5	ITGAL	0.0826342						LAMA2	ITGA3	0.0222034
				GAS6	AXL	0.082467						CDH1	ITGAE	0.0218363
				CD36	TLR6	0.082194						CCL11	CCR5	0.0218099
				F10	ITGB2	0.0819676						VWF	SIRPA	0.0217311
				ADAM10	AXL	0.0819508						CDH1	ITGB7	0.021645
				COL4A1	ITGAV	0.0818114						NGF	MAGED1	0.02161
				IFNL1	IL10RB	0.0817026						CCL26	CCR2	0.0215537
				PDGFB	LRP1	0.0812806						LAMA5	ITGB4	0.0215331
				CCL5	GPR75	0.0811856						LAMA5	ITGA3	0.0212908
				LAMB1	ITGA3	0.0803706						LAMA2	ITGA6	0.0212236
				APOC2	LRP1	0.0798314						EFNA5	EPHB1	0.0210416
				CCL28	CCR10	0.0794573						CGN	TGFBR2	0.0206622
				HGF	SDC1	0.0790448						IFNL1	IL10RB	0.0205942
				LAMB1	ITGA6	0.0788938						LAMA5	ITGA6	0.0203504
				CXCL2	CXCR1	0.0787381						TNC	NT5E	0.0203226
				RGMB	BMPR2	0.0783582						NCAM1	ROBO3	0.0202786
				CYR61	ITGB5	0.0778328						COL4A5	ITGAV	0.0202592
				CCL13	CCR2	0.0777085						CAMP	P2RX7	0.0200984
				GZMB	CHRM3	0.0775036						LAMA1	ITGB4	0.0200596
				ASIP	MGRN1	0.0774809						GPC3	CD81	0.0200125
				CCL7	CCR10	0.0774055						LAMA1	ITGA3	0.0198335
				LAMC1	ITGAV	0.0773093						LAMB1	ITGA2	0.0198333
				LTA	LTBR	0.0769946						VWF	SELP	0.0193418
				TGFB2	TGFBR3	0.0769864						INSL3	TSHR	0.0192046
				MFAP2	NOTCH1	0.0766272						SEMA3A	NRP1	0.019159
				POMC	RAMP3	0.0758055						NOV	NOTCH1	0.0191499
				IRAK4	TLR4	0.0757944						VEGFC	LYVE1	0.0190131
				APP	NGFR	0.0755514						LAMA1	ITGA6	0.0189563
				CCL19	CCR10	0.0754218						GDF5	ACVR1	0.0187546
				FARP2	PLXNA3	0.0753829						EFNA5	EPHB6	0.0187414
				EFNA3	EPHB6	0.075323						JAG2	NOTCH2	0.0186489
				YARS	CXCR1	0.0749165						APOD	LEPR	0.0186345
				TGFB2	TGFBR1	0.0741836						CSF2	CSF2RB	0.0185583
				FYN	THY1	0.0741017						IFNB1	IFNAR1	0.0185111
				ADAM9	ITGB5	0.0738986						WNT5A	RYK	0.0184005
				SEMA3C	NRP2	0.0732743						PF4	LDLR	0.0183133
				ADM	CALCRL	0.0728086						NGF	NTRK1	0.0178847
				IRAK4	TLR6	0.0725767						VTN	ITGA5	0.0178378
				WNT5A	RYK	0.0721059						FGF11	FGFR1	0.0177526
				LAMB2	ITGA3	0.0717531						EFNA3	EPHB1	0.0176177
				VTN	ITGAV	0.0713143						COL4A4	CD93	0.0175719
				SEMA3C	PLXND1	0.0707496						CALCA	TSHR	0.0170291
				PTN	PLXNB2	0.0706882						IL17C	IL17RE	0.0169936
				LPL	SDC1	0.0694461						FGF18	FGFR1	0.0169399
				VEGFA	EGFR	0.0687228						C4A	C3AR1	0.0168619
				TGFB2	ACVR1	0.0678688						EDIL3	ITGAV	0.0168115
				WNT5A	ADRB2	0.0678666						GIP	DPP4	0.0167798
				TGFB3	TGFBR2	0.0678179						HSPG2	ITGA2	0.0167415
				TNC	ITGAV	0.0674256						COL4A6	ITGAV	0.0165775
				CCL13	CCR1	0.0674186						SEMA3A	NRP2	0.0165737
				SPON2	ITGAM	0.0671967						CALCB	ADRB2	0.0164069
				SEMA4D	MET	0.067015						BMP2	BMPR2	0.0161169
				DUSP18	ITGA1	0.0668716						PNOC	OPRL1	0.0159811
				ICAM4	ITGAM	0.0665483						AMH	ACVR1	0.0159002
				CCL23	CCR1	0.0662767						GDF5	ACVR2A	0.0158213
				THBS1	SCARB1	0.0657651						TNC	ITGA2	0.0158143
				CXCL3	CXCR1	0.0656708						CGN	TGFBR1	0.0157198
				ADM	GPR84	0.0645936						EFNA3	EPHB6	0.0156858
				VEGFB	FLT1	0.0643863						VTN	ITGB8	0.0156416
				NID1	ITGA3	0.0641575						DLK2	NOTCH1	0.0156237
				PROC	ITGAM	0.064002						WNT5A	ADRB2	0.0154586
				MLLT4	F11R	0.063876						L1CAM	ITGA5	0.0154276
				DSC2	DSG2	0.0634629						COL4A1	ITGB8	0.0153662
				IFNB1	IFNAR1	0.0634215						UCN2	IL10RB	0.0153447
				EFNA1	EPHA1	0.063138						CCL11	CCR2	0.0153376
				LTBP3	ITGB5	0.0630838						PTHLH	TSHR	0.0152303
				WNT5A	MCAM	0.0626622						SEMA4F	NRP2	0.0151567
				AGRN	ATP1A3	0.0626285						ADCYAP1	TSHR	0.0151483
				DCN	MET	0.0626162						SEMA3B	NRP1	0.0151469
				COL1A2	CD93	0.0620774						COL4A5	CD93	0.0149496
				CTF1	IL6ST	0.0620683						ANGPT1	ITGA5	0.0146753
				SEMA4A	PLXNB3	0.0619857						VEGFC	NRP2	0.0145953
				LPL	LRP1	0.0611348						EFNA1	EPHA4	0.0144653
				EREG	EGFR	0.0608392						CALCB	GPR84	0.0143228
				DCN	EGFR	0.06038						CP	SLC40A1	0.0142314
				RGMA	BMPR2	0.0601713						COL8A1	ITGA2	0.0141615
				CDH1	PTPRF	0.0601165						BMP5	BMPR2	0.0141252
				COL1A1	CD93	0.0600594						WNT7B	LRP5	0.0140758
				CSF1	CSF1R	0.0596299						GDF7	BMPR2	0.0138974
				BGN	TLR1	0.0586382						QRFP	P2RY14	0.0138522
				SEMA3C	NRP1	0.058473						WNT5A	FZD3	0.0136755
				VCL	ITGB5	0.0581288						BMP8A	BMPR2	0.01332
				CXCL11	CCR3	0.0580036						GIP	TSHR	0.0132152
				POMC	MC1R	0.057486						LAMA1	NT5E	0.0131138
				LAMA4	ITGA3	0.0568399						SEMA3B	NRP2	0.0130958
				EFNA4	EPHA4	0.0567475						HAS2	HMMR	0.0128618
				SEMA7A	PLXNC1	0.0566586						LAMA1	ITGB8	0.0128534
				FARP2	PLXNA1	0.0560602						CXCL13	CXCR5	0.012755
				LAMA4	ITGA6	0.0557692						NCAM1	FGFR1	0.0127388
				VEGFB	NRP1	0.0556421						CDH1	KLRG1	0.0124331
				CX3CL1	CX3CR1	0.0556077						SAA1	FPR1	0.0123553
				HRAS	AGTR1	0.0553724						CALCB	RAMP1	0.0123492
				MFAP5	NOTCH1	0.0548373						COL4A6	CD93	0.0122208
				HHLA3	CHRM3	0.0545675						COL4A1	ITGA2	0.0121862
				NID1	PTPRF	0.0544402						INHBB	SMAD3	0.0121819
				LYPD3	AGR2	0.054311						BMP7	BMPR2	0.0120741
				CCL8	CCR3	0.05413						TG	ASGR1	0.0119429
				SEMA4C	PLXNB2	0.0535686						LAMA2	ITGA2	0.0114188
				INHBA	ACVR1B	0.0534546						FGF2	FGFR1	0.0112822
				UCN2	IL10RB	0.0531524						LHB	TSHR	0.0112711
				COL1A2	ITGA1	0.0525782						NGF	NGFR	0.0111448
				PDGFB	PDGFRB	0.0524933						FGF2	NRP1	0.0110987
				LAMB3	ITGA3	0.0523197						BMP2	ACVR1	0.0110453
				PTN	SDC1	0.0522036						IL2	NGFR	0.0110057
				IGF2	IGF1R	0.0520491						LAMA5	ITGA2	0.0109445
				POMC	GPR84	0.0518777						INSL3	ADRB2	0.0108826
				FGF7	FGFR1	0.0518588						BMP2	ENG	0.0108504
				TFPI	F3	0.0517822						EFNA5	EPHA4	0.0104869
				LAMB3	ITGA6	0.0513296						FGF1	FGFR1	0.010448
				COL4A2	CD93	0.0512319						FGF1	NRP1	0.0102778
				COL1A1	ITGA1	0.0508523						COL7A1	ITGA2	0.0102626
				FBN1	ITGAV	0.0508217						LAMA1	ITGA2	0.0101881
				MMP12	PLAUR	0.0507847						GPHA2	TSHR	0.0100666
				ITGB3BP	ITGB5	0.0506441						CGN	F11R	0.00995113
				DLK2	NOTCH1	0.050365						NOV	PLXNA1	0.00993716
				MMP2	SDC2	0.0502831						FGF7	FGFR1	0.00993384
				DLL3	NOTCH2	0.0498528						WNT1	RYK	0.0098814
				CCL13	ACKR1	0.0496845						FGF7	NRP1	0.009772
				F8	LRP1	0.0496666						CD24	SELP	0.00977012
				CD40LG	ITGAM	0.0496085						SEMA4G	PLXNB2	0.00967075
				ANOS1	SDC2	0.0494991						HP	ASGR1	0.00964281
				HGF	MET	0.0492014						CALCA	ADRB2	0.0096406
				SERPINE2	LRP1	0.0491563						FST	BMPR2	0.00963529
				THBS2	ITGA6	0.0481143						INSL3	GPR84	0.00949351
				HGF	SDC2	0.0481082						FGF9	FGFR1	0.00942335
				BMP7	ENG	0.0477904						MMP7	CD151	0.0093461
				L1CAM	ITGAV	0.0475797						WNT5A	LRP5	0.00910118
				SERPINE1	LRP1	0.0472891						SFTPD	SIRPA	0.00904288
				TFPI	LRP1	0.0470869						SEMA3G	NRP2	0.00887663
				EDN1	KEL	0.0470508						SEMA3E	NRP1	0.00885342
				IL6	F3	0.0469185						EFNA3	EPHA4	0.00876507
				COL6A2	ITGA1	0.0468474						PTHLH	ADRB2	0.0086154
				CD34	SELP	0.0464099						ADCYAP1	ADRB2	0.00856875
				IL1A	IL1RAP	0.0460493						CALCA	GPR84	0.00840865
				TGFA	ERBB3	0.0456214						BMP7	ACVR1	0.00826398
				EFEMP2	AQP1	0.0451757						BMP7	ENG	0.00811775
				CGN	TGFBR1	0.0451642						GDF7	ACVR2A	0.00801705
				INHBA	ACVR2B	0.0449356						INHBB	ACVR1	0.00765053
				ASIP	ATRN	0.0449252						SEMA3D	NRP1	0.00761105
				EDN1	ADGRL4	0.044622						S100A1	TLR4	0.00760224
				COL6A1	ITGA1	0.0444901						BDNF	NGFR	0.00757467
				LAMC1	ITGA3	0.0444205						PTHLH	GPR84	0.00751347
				HGF	ST14	0.0442979						ADCYAP1	GPR84	0.00747274
				VTN	PLAUR	0.0439374						GIP	ADRB2	0.00746889
				COL1A2	FLT4	0.0437382						CSF2	CSF3R	0.00744077
				INHBA	ACVR2A	0.0436066						WNT1	FZD3	0.00732766
				LAMC1	ITGA6	0.043573						CALCA	RAMP1	0.00724402
				VTN	ITGA5	0.0435111						LEFTY2	ACVR2A	0.00708127
				SAA1	FPR1	0.0433037						BMP7	ACVR2A	0.00695981
				TF	TFRC	0.0430002						PF4	THBD	0.00695673
				MFGE8	PDGFRB	0.0428879						NTS	NGFR	0.00685757
				BMP7	BMPR2	0.0428868						MEPE	PHEX	0.00682341
				EFNA4	EPHA2	0.0426564						IFNL1	IFNLR1	0.006787
				CDH1	ERBB3	0.0426539						GIP	GIPR	0.00665376
				DLK1	NOTCH4	0.042596						LRP1B	PLAUR	0.00660256
				PTHLH	TSHR	0.0425604						GIP	GPR84	0.00651264
				HSPG2	SDC1	0.0425007						INHBB	ACVR2A	0.00644254
				HRAS	SDC2	0.0423257						LHB	ADRB2	0.0063647
				COL1A1	FLT4	0.0422895						CSF2	CSF1R	0.00619231
				IGF1	IGF1R	0.0415941						COL4A4	ITGA2	0.00590801
				COL6A3	ITGA1	0.0412231						ADAM23	ITGA5	0.00580541
				TNC	ITGA5	0.0410715						LEP	LEPR	0.00557549
				THBS2	CD36	0.0409817						LHB	GPR84	0.00554903
				NRG1	ERBB3	0.0409672						UCN2	CRHR1	0.00552894
				CD200	CD200R1	0.0409396						FGF22	FGFR1	0.00547955
				MLLT4	PVRL2	0.0409157						LAMA3	ITGB4	0.00528735
				VTN	ITGA3	0.0408629						LAMA3	ITGA3	0.00522686
				EFNA1	EPHA4	0.0406982						CORT	SSTR3	0.00508468
				JAG1	NOTCH4	0.0405215						IL34	CSF1R	0.00502115
				EDN1	EDNRB	0.0403237						COL4A5	ITGA2	0.00501745
				COL18A1	ITGB5	0.0403069						WNT1	LRP5	0.00486615
				SCGB3A1	MARCO	0.0397614						SFTPD	TLR4	0.00483246
				BGN	TLR4	0.0397605						CHAD	ITGA2	0.00471823
				C4BPA	BMPR2	0.039731						IL13	IL13RA1	0.00433915
				C4BPA	CD40	0.039626						TPH1	HTR2B	0.0041485
				EFNB2	EPHB6	0.0393059						COL4A6	ITGA2	0.00409405
				SEMA7A	ITGA1	0.0391945						CDH1	LRP5	0.00376013
				AGRN	LRP1	0.0389729
				UCN2	CRHR1	0.0389418
				TGFB3	ENG	0.0388887
				SCT	ADRB2	0.0387395
				ANGPTL4	TIE1	0.0386549
				ADM2	TSHR	0.0384267
				BMP7	ACVR1	0.03768
				SFRP1	FZD6	0.0373907
				HSPG2	LRP1	0.037285
				COL4A2	ITGB5	0.0372221
				GPC3	CD81	0.0370582
				LAMB1	ITGA1	0.0361911
				CXCL1	CXCR1	0.035951
				LPL	VLDLR	0.0357376
				INHBB	SMAD3	0.0357285
				LAMC2	ITGA3	0.0357284
				SCT	VIPR1	0.035639
				LAMA3	ITGA3	0.0355843
				EFNA5	EPHB6	0.035363
				VCAM1	ITGAD	0.0353357
				CXCL6	ACKR1	0.0352065
				LAMC2	ITGA6	0.0350406
				PROC	THBD	0.0349279
				TGFB3	TGFBR3	0.0348995
				PROC	PROCR	0.0348629
				BMP8B	BMPR2	0.0348019
				BTLA	VTCN1	0.034791
				PLAT	ITGAM	0.0347289
				SERPINE1	ITGB5	0.0343044
				DLL3	NOTCH1	0.0340008
				LAMA1	ITGA3	0.03366
				TGFB3	TGFBR1	0.0335732
				IL23A	IL23R	0.0335685
				BMP2	ENG	0.0334467
				HSPG2	CHRM3	0.0333349
				LAMA1	ITGA6	0.0330106
				SHBG	CD177	0.0327135
				CCL28	CCR3	0.0326823
				MICA	KLRK1	0.0324835
				LAMA1	TMPRSS6	0.0324479
				CALCB	TSHR	0.0322159
				CFH	ITGAM	0.0321981
				CCL7	CCR3	0.0317966
				AGRN	LRP4	0.0317918
				NCAM1	FGFR1	0.0313902
				DLL1	NOTCH2	0.030891
				C5	C5AR1	0.0308844
				FBN1	ITGA5	0.0307435
				FGF7	NRP1	0.0306885
				EFNA1	EPHA2	0.0304637
				SCT	RAMP2	0.0304558
				APOA1	LDLR	0.0303594
				JAG2	NOTCH2	0.0303073
				FGF2	FGFR1	0.0302442
				COL5A2	ITGA1	0.0302275
				LAMA5	ITGA3	0.0301845
				NTF3	NTRK1	0.0300638
				SAA1	SCARB1	0.0300115
				BMP2	BMPR2	0.0299686
				LAMA5	ITGA6	0.0296001
				IL33	IL1RL1	0.0293927
				INHBC	ACVR1	0.0292076
				PDGFC	FLT1	0.0291195
				WNT5A	FZD6	0.0289798
				INHBB	ACVR1	0.0289204
				CP	SLC40A1	0.0288199
				PLAT	LRP1	0.0288142
				L1CAM	ITGA5	0.0287435
				SPINK1	EGFR	0.0286674
				MICB	KLRK1	0.0285519
				GDF11	BMPR2	0.0284489
				ASIP	F11R	0.0280147
				IFNL1	IFNLR1	0.0279018
				TFPI	VLDLR	0.0273556
				EFNA3	EPHA1	0.0273053
				ZG16B	TLR4	0.0271348
				TGFA	EGFR	0.027091
				CAMP	EGFR	0.0269645
				PTN	PTPRS	0.0267364
				EFEMP1	EGFR	0.0265718
				LEP	LEPR	0.0265683
				FST	BMPR2	0.0264167
				CGN	F11R	0.0264158
				BMP2	ACVR1	0.0262871
				LAMC3	ITGA3	0.0262807
				NOV	NOTCH1	0.0262454
				ZG16B	TLR6	0.0259249
				LAMC3	ITGA6	0.0257699
				COL4A5	CD93	0.0257409
				NRG2	ERBB3	0.0255613
				LAMA2	ITGA3	0.0255499
				WNT5A	ROR1	0.0255215
				CAMP	IGF1R	0.0254374
				THBS2	NOTCH4	0.025399
				CDH1	EGFR	0.0252969
				LAMA5	BCAM	0.0251701
				SHBG	CLDN4	0.0250998
				LAMA2	ITGA6	0.025053
				VWF	SELP	0.0249314
				RLN2	TSHR	0.0249076
				COL4A1	ITGB8	0.0248556
				COL4A1	CD93	0.0247052
				KITLG	EPOR	0.0246452
				WNT7A	LRP6	0.0245709
				SEMA4B	DCBLD2	0.0241563
				CCL24	CCR3	0.0239945
				CDH1	IGF1R	0.0238619
				IL17B	IL17RB	0.0236972
				FGF2	SDC1	0.0231522
				CXCL5	ACKR1	0.0231325
				TNC	SDC1	0.023025
				IL12B	IL23R	0.0229325
				INHA	TGFBR3	0.0220992
				FGF1	FGFR1	0.0220925
				COL4A5	ITGA1	0.0216735
				HSPG2	PTPRS	0.0216588
				EDA	EDA2R	0.0214983
				VTN	ITGB8	0.0214953
				SHBG	SLC37A1	0.0214779
				ULBP2	KLRK1	0.0213627
				PRL	PRLR	0.0213608
				DLL1	NOTCH1	0.0209355
				SCT	RAMP3	0.0208343
				COL4A1	ITGA1	0.020798
				SCT	VIPR2	0.0207871
				JAG2	NOTCH1	0.020536
				ZP3	EGFR	0.0200909
				SEMA6D	TYROBP	0.0200833
				RSPO1	LRP6	0.0199405
				PDGFC	FLT4	0.0199155
				LAMC1	ITGA1	0.0195819
				NCAM1	CACNA1C	0.0195057
				NTNG2	LRRC4	0.0194513
				TF	LDLR	0.0194318
				INHA	ACVR1	0.0193458
				CDH1	PTPRM	0.0193269
				ADAM23	ITGA5	0.0192459
				FGF11	FGFR1	0.0191896
				RGMB	NEO1	0.0191824
				BMP7	BMPR1A	0.0189946
				PTHLH	ADRB2	0.0189003
				PROS1	AXL	0.0187918
				CGN	OCLN	0.0186781
				CCL13	CCR3	0.0186502
				SFTPD	TLR4	0.0186368
				EFEMP2	CATSPER1	0.0185811
				FGF2	FGFRL1	0.0184522
				COL8A1	ITGA1	0.018148
				PDGFC	PDGFRB	0.0180877
				LAMA5	SDC1	0.017958
				S100A1	TLR4	0.0178761
				QRFP	P2RY14	0.0178093
				FGF2	NRP1	0.0177325
				LAMA1	ITGB8	0.0176435
				EGF	LDLR	0.0175947
				EFNA3	EPHA4	0.0173647
				PTHLH	VIPR1	0.0173589
				RSPO3	LRP6	0.0170748
				ADM2	ADRB2	0.0170237
				PDGFA	PDGFRB	0.0166986
				GPC3	LRP1	0.0166411
				F12	CD93	0.0164913
				HP	ITGAM	0.0160384
				L1CAM	ERBB3	0.0159553
				C4BPA	LRP1	0.0156826
				ADM2	VIPR1	0.0156329
				TF	ADRB2	0.0155051
				VTN	ITGB5	0.0153899
				BMP8B	BMPR1A	0.0153416
				PDGFD	PDGFRB	0.0152711
				IL34	CSF1R	0.0152687
				APOA1	LRP1	0.0149701
				DKK 2.00	LRP6	0.0148297
				PTHLH	RAMP2	0.0147935
				SEMA3A	PLXNA3	0.0147577
				LAMA1	ITGA1	0.0147454
				SLIT1	SDC1	0.0146278
				RGMA	NEO1	0.0145139
				DKK 1.00	LRP6	0.0144883
				CALCB	ADRB2	0.0142211
				SEMA3E	PLXND1	0.0141747
				EGF	ADRB2	0.0140339
				SCT	GPR84	0.0139953
				DLL3	NOTCH4	0.0139222
				SEMA3A	NRP2	0.0138578
				SEMA3B	NRP2	0.013841
				AMH	ACVR1	0.0137783
				FGF2	SDC2	0.013764
				TNC	EGFR	0.0134849
				FGF1	FGFRL1	0.0134348
				FGF17	FGFR1	0.0133796
				WNT1	RYK	0.0133394
				ADM2	RAMP2	0.0133192
				CTHRC1	FZD6	0.0132575
				BMP2	BMPR1A	0.013174
				RSPO1	LGR4	0.013093
				SEMA4G	PLXNB2	0.0130596
				CALCB	VIPR1	0.0130562
				EFNA3	EPHA2	0.0129189
				FGF1	NRP1	0.0129082
				VTN	PVR	0.0128688
				ASIP	MC1R	0.0127681
				LAMA3	SDC2	0.0126042
				EGF	CAV1	0.012588
				OXT	OXTR	0.0125278
				GDF11	BMPR1A	0.012495
				EFNA5	EPHA1	0.0124757
				FGF18	FGFR1	0.0122852
				ANGPTL2	TIE1	0.0120036
				SEMA6D	TREM2	0.0120031
				LAMA1	SDC2	0.0119073
				PGF	NRP2	0.0118991
				CXCL6	CXCR1	0.011626
				SEMA3E	NRP1	0.0115926
				NRG3	ERBB3	0.0113547
				RSPO3	LGR4	0.0112001
				LAMA2	ITGA1	0.0111401
				NCAM1	ROBO1	0.0111313
				CALCB	RAMP2	0.0111195
				RLN2	ADRB2	0.0109488
				PGF	FLT1	0.0109268
				SEMA3A	NRP1	0.0109172
				SEMA3B	NRP1	0.0109039
				SEMA3A	PLXNA1	0.0107935
				SEMA3D	NRP1	0.0107385
				GPC3	IGF1R	0.0104843
				RSPO1	ZNRF3	0.0103653
				SERPINC1	LRP1	0.0102111
				FGF13	FGFR1	0.0100935
				PTHLH	RAMP3	0.0100686
				RLN2	VIPR1	0.0100492
				ANGPT2	TIE1	0.0100015
				FGF1	EGFR	0.00985955
				TGFB3	ITGB5	0.00985726
				EGF	ERBB3	0.00982288
				BMP7	ACVR2B	0.00966074
				FGF10	FGFR1	0.00954844
				NOV	PLXNA1	0.00937678
				PGF	NRP1	0.00937013
				BMP7	ACVR2A	0.00936477
				L1CAM	EGFR	0.00935647
				SEMA4F	NRP2	0.00934205
				TGFB3	ACVRL1	0.00921278
				ADM2	RAMP3	0.00906083
				INHBC	ACVR1B	0.0089166
				INHBB	ACVR1B	0.00882713
				EFNB2	EPHA4	0.00879778
				PNOC	OPRL1	0.0086205
				RLN2	RAMP2	0.00855471
				LIPH	LPAR1	0.0085372
				DLL1	NOTCH4	0.00850445
				WNT1	LRP6	0.00842379
				GPC6	LRP1	0.00837501
				CSF3	CSF1R	0.00837084
				JAG2	NOTCH4	0.00834013
				NTF3	NTRK2	0.00833797
				LIPC	LRP1	0.00829069
				PLA2G10	PLA2R1	0.00811106
				EFNA5	EPHA4	0.00789012
				SCGB3A2	MARCO	0.007789
				F10	ITGAM	0.00769218
				GDF11	ACVR1B	0.00759349
				CXCL5	CXCR1	0.00757537
				MST1	MST1R	0.00756058
				CALCB	RAMP3	0.00755905
				INHBC	ACVR2B	0.00743978
				INHBB	ACVR2B	0.00736502
				INHBC	ACVR2A	0.00721136
				INHBB	ACVR2A	0.00713888
				GDF10	ACVR1B	0.00708484
				EFNB2	PECAM1	0.00701672
				F10	F3	0.0070151
				SEMA6D	PLXNA1	0.0069927
				SERPINC1	SDC2	0.00691407
				ADM2	CALCRL	0.00688847
				INHBB	ACVR1C	0.00685104
				SLIT1	ROBO1	0.00673934
				PTHLH	GPR84	0.0067392
				BMP2	ACVR2B	0.0066809
				PTHLH	PTH2R	0.00666038
				CSF3	CSF3R	0.0066379
				NTN1	UNC5B	0.00656255
				EFNB2	RHBDL2	0.00649757
				NTN1	NEO1	0.00638929
				GDF11	ACVR2B	0.00633441
				ANGPT4	TIE1	0.00625168
				ADM2	RAMP1	0.00621597
				NRG4	EGFR	0.00617133
				GDF11	ACVR2A	0.00613972
				ADM2	GPR84	0.00606261
				EFNA5	EPHA2	0.0058556
				AGT	AGTR1	0.00584002
				RLN2	RAMP3	0.00581067
				EGF	EGFR	0.00574551
				CALCB	CALCRL	0.00574466
				SEMA5A	MET	0.00556607
				TF	TFR2	0.00553919
				CNTN4	PTPRG	0.00539782
				NTF3	NGFR	0.00532872
				KITLG	KIT	0.00527812
				CALCB	RAMP1	0.00518325
				IL36B	IL1RL2	0.00509724
				CALCB	GPR84	0.00505523
				FGL1	EGFR	0.00502264
				INHA	ACVR2B	0.00489075
				INHA	ACVR2A	0.00474021
				AGT	ENPEP	0.00458046
				FGF13	EGFR	0.00447417
				SEMA5A	PLXNB3	0.00435471
				APLN	APLNR	0.00433428
				AMH	EGFR	0.00407576
				FGF13	SCN8A	0.00407279
				RLN2	GPR84	0.00388371

## Sheet: LigTregs_RecepMyeloid
Ligand: T-regs & Receptor: Myeloid
Patient 1				Patient 2				Patient 3				Patient 4				Patient 5
Ligand	Receptor	LRscore		Ligand	Receptor	LRscore		Ligand	Receptor	LRscore		Ligand	Receptor	LRscore		Ligand	Receptor	LRscore
B2M	LILRB2	0.855567		VIM	CD44	0.901831		VIM	CD44	0.895449		RPS19	C5AR1	0.928962		B2M	TFRC	0.918379
B2M	LILRB1	0.843349		RPS19	C5AR1	0.890787		PKM	CD44	0.882841		B2M	LILRB2	0.92487		RPS19	C5AR1	0.91696
RPS27A	TLR4	0.831389		PKM	CD44	0.88433		RPS19	C5AR1	0.877295		B2M	LILRB1	0.918405		B2M	LILRB2	0.909507
RPS19	C5AR1	0.818946		B2M	LILRB2	0.883787		B2M	LILRB2	0.874706		B2M	TFRC	0.91114		VIM	CD44	0.905134
VIM	CD44	0.814287		ICAM3	ITGB2	0.876397		B2M	LILRB1	0.870405		CALM1	ABCA1	0.908278		LGALS1	PTPRC	0.879749
B2M	TFRC	0.813523		B2M	LILRB1	0.871107		LTB	CD40	0.865744		VIM	CD44	0.905622		B2M	LILRB1	0.873333
UBA52	TLR4	0.810319		LTB	TNFRSF1A	0.86997		CALM1	ABCA1	0.833186		LGALS1	PTPRC	0.902202		LTB	TNFRSF1A	0.870469
ICAM3	ITGB2	0.807699		SELPLG	ITGB2	0.865522		LTB	LTBR	0.83296		RPS27A	TGFBR2	0.899837		PKM	CD44	0.870431
UBC	TLR4	0.806174		RPS27A	TGFBR2	0.837257		B2M	TFRC	0.829058		LTB	TNFRSF1A	0.899344		TIMP1	CD63	0.859264
RPS27A	TGFBR2	0.795753		LTB	LTBR	0.833935		LTB	TNFRSF1A	0.828037		CALM3	ABCA1	0.893073		HMGB1	THBD	0.843411
CD52	SIGLEC10	0.794547		LTB	CD40	0.831137		ICAM3	ITGB2	0.824307		LGALS1	ITGB1	0.880301		SPP1	CD44	0.842944
UBB	TLR4	0.783414		LGALS1	PTPRC	0.827477		LGALS1	PTPRC	0.821852		UBA52	TGFBR2	0.879445		LGALS1	ITGB1	0.837673
RPS27A	ADRB2	0.778809		UBC	TGFBR2	0.81246		CD99	PILRA	0.808237		UBC	TGFBR2	0.876926		SELPLG	ITGB2	0.826175
LGALS1	PTPRC	0.777172		B2M	CD1A	0.809675		RPS27A	TGFBR2	0.799688		ICAM3	ITGB2	0.873327		LTB	CD40	0.821791
PKM	CD44	0.771708		ICAM2	ITGB2	0.80645		SELPLG	ITGB2	0.797169		LTB	LTBR	0.872754		GNAI2	C5AR1	0.812878
UBA52	TGFBR2	0.771454		CD99	PILRA	0.806174		CD52	SIGLEC10	0.780081		RPS27A	TLR4	0.869386		RPS27A	TGFBR2	0.811301
UBC	TGFBR2	0.766704		UBA52	TGFBR2	0.80539		RPS27A	TLR4	0.778964		SELPLG	ITGB2	0.869339		LTB	LTBR	0.808813
HMGB1	TLR4	0.753391		B2M	CD1B	0.803087		LGALS1	ITGB1	0.777663		CALM2	ABCA1	0.867899		ICAM3	ITGB2	0.804518
UBA52	ADRB2	0.75312		B2M	CD3D	0.797446		LTA	TNFRSF14	0.773791		PKM	CD44	0.86512		CALM1	ABCA1	0.803903
RPS27A	TGFBR1	0.751945		CALM1	SELL	0.79246		CALM3	ABCA1	0.771351		HMGB1	THBD	0.864033		PSEN1	CD44	0.793445
ICAM2	ITGB2	0.750082		CALM1	ABCA1	0.788114		CALM2	ABCA1	0.761331		TIMP1	CD63	0.855834		RPS27A	LDLR	0.792164
UBC	ADRB2	0.748113		RPS27A	TGFBR1	0.787438		UBC	TGFBR2	0.758507		CD99	PILRA	0.855116		CALM1	SELL	0.788598
UBB	TGFBR2	0.740799		TIMP1	CD63	0.784805		CALR	LRP1	0.754599		UBB	TGFBR2	0.852282		RPS27A	TLR4	0.788152
CALM1	ABCA1	0.733939		B2M	TFRC	0.780337		UBA52	TGFBR2	0.74896		CALR	LRP1	0.845718		RPS27A	TGFBR1	0.782801
CALM2	ABCA1	0.724358		RPS27A	TLR4	0.77939		TIMP1	CD63	0.741698		UBA52	TLR4	0.84387		CALM2	ABCA1	0.77906
UBA52	TGFBR1	0.72424		UBB	TGFBR2	0.776016		LGALS1	CD69	0.735966		UBC	TLR4	0.840742		UBA52	TGFBR2	0.778278
UBB	ADRB2	0.720896		ALOX5AP	ALOX5	0.77525		UBC	TLR4	0.734935		RPS27A	TGFBR1	0.838593		SPP1	ITGB1	0.777064
UBC	TGFBR1	0.718866		B2M	CD3G	0.770691		HSP90B1	LRP1	0.730314		LTB	CD40	0.831452		GNAI2	FPR1	0.77102
HSPA8	ADRB2	0.71759		LGALS1	ITGB1	0.770471		LTA	LTBR	0.726334		GNAI2	C5AR1	0.817574		UBC	TGFBR2	0.766854
RPS27A	LDLR	0.711445		TGFB1	CXCR4	0.769907		UBA52	TLR4	0.724795		LTA	TNFRSF1B	0.816967		CALM2	SELL	0.762389
TIMP1	CD63	0.708266		CALR	LRP1	0.757395		GNAI2	C5AR1	0.721563		HSP90B1	LRP1	0.815794		UBB	TGFBR2	0.760164
RPS27A	RIPK1	0.707696		UBC	TGFBR1	0.757252		LTA	TNFRSF1A	0.719328		HMGB1	TLR4	0.813476		UBA52	LDLR	0.756796
CALM1	SELL	0.705085		CD52	SIGLEC10	0.756338		UBB	TGFBR2	0.717534		UBB	TLR4	0.810419		CALM1	KCNN4	0.755851
IL16	CD4	0.703194		IL16	CD4	0.751227		HMGB1	TLR4	0.712616		CD52	SIGLEC10	0.808694		UBA52	TLR4	0.752315
CD99	PILRA	0.702954		CALM2	SELL	0.750244		CALM1	KCNN4	0.70472		UBA52	TGFBR1	0.808387		UBA52	TGFBR1	0.746349
LTB	TNFRSF1A	0.700211		UBA52	TGFBR1	0.748744		RPS27A	TGFBR1	0.704077		LTA	TNFRSF1A	0.805947		UBC	LDLR	0.744628
LGALS1	CD69	0.698196		UBC	TLR4	0.748425		LTA	TNFRSF1B	0.692846		UBC	TGFBR1	0.804713		CALR	LRP1	0.741678
SELPLG	ITGB2	0.696198		GNAI2	FPR1	0.748213		UBB	TLR4	0.691589		TNF	TNFRSF1B	0.802426		UBC	TLR4	0.74
CALM2	SELL	0.694897		LTA	TNFRSF1B	0.745462		IL16	CD4	0.689291		HSPA1A	TLR4	0.801661		HSP90B1	TLR2	0.739034
UBB	TGFBR1	0.689799		CALM2	ABCA1	0.745298		GNAI2	FPR1	0.684284		IL16	CD4	0.799416		ICAM2	ITGB2	0.738477
RPS27A	SMAD3	0.682416		CALM3	SELL	0.740992		B2M	CD3G	0.683437		LGALS1	CD69	0.798639		UBB	LDLR	0.737519
UBA52	LDLR	0.681135		UBA52	TLR4	0.739715		TGFB1	CXCR4	0.67595		CSF1	CSF1R	0.795197		UBC	TGFBR1	0.733843
UBA52	RIPK1	0.67717		CALM3	ABCA1	0.735928		HMGB1	THBD	0.663551		TNF	TNFRSF1A	0.790755		UBB	TLR4	0.732808
UBC	LDLR	0.675299		LTA	TNFRSF1A	0.732846		PSAP	LRP1	0.662535		RPS27A	RIPK1	0.786588		CD52	SIGLEC10	0.730817
UBC	RIPK1	0.671296		CALM1	KCNN4	0.725241		TGFB1	ITGB1	0.662152		ICAM2	ITGB2	0.780651		UBB	TGFBR1	0.726543
LGALS1	ITGB1	0.670139		B2M	CD247	0.72316		RPS27A	ADRB2	0.654393		CALM1	PTPRA	0.779213		CALM1	PTPRA	0.726
CALM1	INSR	0.66947		CALM1	PTPRA	0.722742		UBC	TGFBR1	0.651799		B2M	HFE	0.776847		LGALS1	CD69	0.724615
UBA52	NOTCH1	0.66665		GNAI2	C5AR1	0.721161		COL1A1	CD44	0.65155		TGFB1	ITGB1	0.776473		HSP90B1	LRP1	0.721521
LTB	LTBR	0.666445		APP	CD74	0.717135		DUSP18	RPSA	0.650555		CALM1	KCNQ1	0.775513		HMGB1	TLR4	0.718657
CALM2	INSR	0.658648		HMGB1	THBD	0.715726		CALM1	PTPRA	0.649525		CALR	ITGAV	0.775141		HSPA8	LDLR	0.716382
B2M	HFE	0.652843		UBB	TGFBR1	0.713858		ICAM2	ITGB2	0.64873		TGFB1	ENG	0.774281		RPS27A	RIPK1	0.71224
HSPA1A	TLR4	0.651682		SELPLG	SELL	0.711833		HSPA1A	TLR4	0.647135		TGFB1	TGFBR2	0.772446		PSAP	LRP1	0.708032
UBA52	SMAD3	0.650555		HMGB1	TLR4	0.710602		ALOX5AP	ALOX5	0.644668		LTA	TNFRSF14	0.76953		MMP7	CD44	0.706918
LTB	CD40	0.644693		LTA	TNFRSF14	0.706806		RPS27A	LDLR	0.64305		UBB	TGFBR1	0.769411		RPS27A	SMAD3	0.696545
UBC	SMAD3	0.64445		PSAP	LRP1	0.704502		UBA52	TGFBR1	0.640036		PSAP	LRP1	0.761916		CALR	ITGAV	0.695316
UBB	LDLR	0.643958		UBB	TLR4	0.704071		TGFB1	ENG	0.63912		LTA	LTBR	0.761234		SELPLG	ITGAM	0.695262
HSPA8	LDLR	0.640195		TGFB1	ITGB1	0.69832		PSEN1	CD44	0.633171		SELPLG	ITGAM	0.755539		IL16	CD4	0.689512
UBB	RIPK1	0.639775		RPS27A	RIPK1	0.6974		ICAM1	ITGB2	0.63223		RPS27A	LDLR	0.750693		ICAM1	ITGB2	0.687997
CD40LG	ITGB2	0.63534		RPS27A	ADRB2	0.695522		RPS27A	RIPK1	0.631944		UBA52	RIPK1	0.749556		CTGF	ITGB2	0.68665
CALM3	ABCA1	0.624629		CALR	ITGAV	0.692185		HSP90B1	ASGR1	0.628149		LRPAP1	LRP1	0.745926		ALOX5AP	ALOX5	0.685568
TGFB1	CXCR4	0.623891		LGALS1	CD69	0.68882		B2M	HFE	0.622177		UBC	RIPK1	0.74511		HBEGF	CD44	0.684681
CALM1	PTPRA	0.623806		HSP90B1	LRP1	0.687828		HSP90B1	TLR4	0.620343		CALM3	KCNQ1	0.744489		SELPLG	SELL	0.682927
CALR	LRP1	0.621265		LRPAP1	SORL1	0.686573		CALR	ITGAV	0.619688		UBA52	NOTCH1	0.742755		FYN	SPN	0.682686
HSP90B1	TLR4	0.616823		TGFB1	ENG	0.678063		HSP90B1	TLR2	0.618081		HSP90B1	TLR4	0.738392		CALM3	ABCA1	0.679886
HSP90B1	TLR1	0.612224		DUSP18	RPSA	0.677021		RPS27A	ERBB2	0.615292		RPS27A	ADRB2	0.734554		FN1	PLAUR	0.677367
UBB	SMAD3	0.611843		ICAM1	ITGB2	0.673685		UBB	TGFBR1	0.602216		CD40LG	ITGB2	0.73136		HSPA1A	TLR4	0.670501
CD48	CD2	0.603354		LTA	LTBR	0.673089		LRPAP1	LRP1	0.601466		CALM1	SELL	0.729545		GNAS	ADCY7	0.669754
ARPC5	ADRB2	0.599833		PSEN1	CD44	0.665619		UBC	ADRB2	0.598345		HSP90B1	ASGR1	0.726001		UBA52	RIPK1	0.668954
FYN	SPN	0.596849		CALM1	FAS	0.663585		HMGB1	SDC1	0.596826		IFNG	IFNGR2	0.720961		B2M	CD3D	0.668561
LRPAP1	SORL1	0.594432		SELPLG	ITGAM	0.660114		CALM1	FAS	0.593923		TGFB1	CXCR4	0.720805		FN1	CD44	0.668262
B2M	CD1B	0.593695		UBC	RIPK1	0.659948		CYR61	ITGB2	0.593583		ICAM1	ITGB2	0.717654		ACTR2	LDLR	0.664712
HSP90B1	LRP1	0.591987		CD6	ALCAM	0.659585		BTLA	TNFRSF14	0.592941		CALM1	FAS	0.716513		CALM1	INSR	0.664437
HSP90B1	TLR2	0.591902		UBC	ADRB2	0.657952		HSPA8	ADRB2	0.591546		TGFB1	ITGAV	0.712784		SPP1	ITGAV	0.662929
ANXA1	FPR3	0.591386		HSPA8	ADRB2	0.657798		TGFB1	TGFBR2	0.589987		HSP90B1	TLR7	0.710985		CALM3	SELL	0.659007
CALM3	SELL	0.590535		TNF	TNFRSF1B	0.657026		UBC	LDLR	0.586325		UBA52	LDLR	0.709731		TNF	TNFRSF1B	0.656508
CALM1	KCNQ1	0.587986		FYN	SPN	0.65651		UBA52	ADRB2	0.585923		HSP90B1	TLR1	0.709589		APOE	LRP1	0.654641
GNAI2	C5AR1	0.586968		CYR61	ITGB2	0.653388		CALM1	SELL	0.584036		GNAI2	FPR1	0.709078		UBC	RIPK1	0.654399
SPON2	ITGB2	0.58666		UBA52	RIPK1	0.649609		SLPI	CD4	0.581547		GNAS	ADCY7	0.708051		UBA52	SMAD3	0.652052
LRPAP1	LRP1	0.585456		LRPAP1	LRP1	0.648917		HSPA8	LDLR	0.579467		HSP90B1	TLR2	0.707339		PLAU	PLAUR	0.651231
PSAP	LRP1	0.582105		UBA52	ADRB2	0.647584		HSP90AA1	ERBB2	0.577853		UBC	LDLR	0.704856		LGALS9	HAVCR2	0.649344
ALOX5AP	ALOX5	0.578954		HSP90B1	TLR1	0.646445		B2M	KLRD1	0.576707		UBB	RIPK1	0.703011		GNAI2	ADCY7	0.647807
GNAI2	ADCY7	0.578861		ICAM3	ITGAL	0.645504		HSP90B1	TLR7	0.575927		HSPA8	LDLR	0.700925		CD99	PILRA	0.646782
CALM2	KCNQ1	0.576184		UBA52	NOTCH1	0.644761		UBC	RIPK1	0.574622		CALM2	KCNQ1	0.696233		MMP1	CD44	0.646027
GNAI2	FPR1	0.573904		SPON2	ITGB2	0.644033		CSF1	CSF1R	0.573829		COL9A2	ITGB1	0.695448		UBB	RIPK1	0.645972
DUSP18	RPSA	0.566236		TNF	TNFRSF1A	0.64213		UBA52	LDLR	0.573797		CALM3	SELL	0.69467		CALM1	FAS	0.641849
UBA52	ACVR1	0.562872		CD48	CD2	0.638814		GNAS	ADCY7	0.566216		UBA52	ADRB2	0.692028		HSP90B1	ASGR1	0.63983
HSP90B1	TLR7	0.560517		COL9A2	ITGB1	0.636842		UBA52	RIPK1	0.562004		CCL5	CCR1	0.691708		CCL4	CCR1	0.638791
ARF1	INSR	0.556545		ANXA1	FPR1	0.634562		LGALS3BP	ITGB1	0.56139		ICAM3	ITGAL	0.690454		UBC	SMAD3	0.637157
ANXA1	FPR1	0.552294		PSAP	SORT1	0.631732		UBC	ERBB2	0.557193		MMP9	ITGB2	0.689889		SPP1	ITGA5	0.63707
B2M	KLRC1	0.551852		RPS27A	SMAD3	0.631718		GSTP1	TRAF2	0.553027		ALOX5AP	ALOX5	0.689566		ARPC5	LDLR	0.636945
ADAM10	AXL	0.551542		HSPA1A	TLR4	0.629963		SERPINE2	LRP1	0.550474		UBC	ADRB2	0.686987		ICAM1	ITGAX	0.635214
CALM3	INSR	0.549917		TGFB1	TGFBR2	0.626174		UBB	ADRB2	0.546447		HSPA8	ADRB2	0.682925		UBA52	ACVR1	0.630896
GNAI2	UNC5B	0.546524		CALM1	KCNQ1	0.62583		TNF	TNFRSF1A	0.544726		TGFB1	ITGB5	0.68286		CALM2	INSR	0.630057
ICAM2	ITGAM	0.542749		B2M	HFE	0.623682		UBA52	NOTCH1	0.544472		TNF	TNFRSF21	0.681969		UBB	SMAD3	0.628548
CALM1	FAS	0.54162		ADAM10	AXL	0.622719		UBA52	ERBB2	0.544467		GNAI2	ADCY7	0.676178		LRPAP1	LRP1	0.6277
ICAM3	ITGAL	0.539271		HSP90B1	TLR2	0.621327		PLAT	ITGB2	0.541166		TNF	TRADD	0.667696		SPP1	ITGA4	0.625039
KLRB1	CLEC2D	0.539012		PSAP	CD1B	0.609406		MMP9	ITGB2	0.538953		SPON2	ITGB2	0.666806		C3	ITGB2	0.624662
GNAS	ADCY7	0.53402		UBB	RIPK1	0.608161		B2M	CD1B	0.53822		TGFB1	TGFBR1	0.662522		MDK	ITGB1	0.624261
ACTR2	ADRB2	0.527957		GNAS	ADCY7	0.607451		UBB	LDLR	0.534084		UBB	LDLR	0.659149		HSP90B1	TLR1	0.624181
B2M	CD3G	0.526078		HSP90B1	ASGR1	0.606993		DUSP18	CD151	0.53249		CCL4	CCR1	0.658155		TGS1	RXRA	0.624063
HMGB1	THBD	0.522591		HSP90B1	TLR4	0.606845		UBA52	ACVR1	0.532033		CALM1	PDE1B	0.658144		COL1A2	CD44	0.623146
CALR	ITGAV	0.519849		LGALS9	HAVCR2	0.606065		GNAI2	ADCY7	0.527891		RPS27A	SMAD3	0.653107		CCL5	CCR1	0.622931
B2M	CD247	0.518173		UBB	ADRB2	0.606042		TGFB1	ITGAV	0.52731		PSEN1	CD44	0.651579		HBEGF	CD9	0.618588
NAMPT	INSR	0.513243		CD58	CD2	0.604913		HSP90B1	TLR1	0.527133		TNFSF14	TNFRSF14	0.648986		APOE	SORL1	0.615918
ARPC5	LDLR	0.512109		BST2	LILRA4	0.602342		SELPLG	ITGAM	0.526649		TLN1	ITGB5	0.645768		FN1	C5AR1	0.615598
IL16	CCR5	0.502702		CD59	CD2	0.595923		IL7	IL2RG	0.523441		CALM2	SELL	0.641535		B2M	HFE	0.614048
TGFB1	ITGB1	0.491976		CALM1	MYLK	0.592911		COL9A2	ITGB1	0.522279		UBB	ADRB2	0.639927		TGFB1	CXCR4	0.611438
LTA	TNFRSF1B	0.489917		CCL5	CCR1	0.592179		ZG16B	CXCR4	0.522117		TNFSF14	LTBR	0.638389		HSP90B1	TLR4	0.607809
SELPLG	SELL	0.488564		UBC	SMAD3	0.590906		UBB	RIPK1	0.522107		UBA52	ACVR1	0.637586		CYR61	ITGB2	0.607738
ADAM12	ITGB1	0.484534		CD40LG	ITGB2	0.581534		LRPAP1	SORL1	0.522019		IRAK4	TLR4	0.637222		PLAU	ITGB2	0.60434
CALM1	KCNN4	0.477529		HSP90B1	TLR7	0.580236		CALM1	INSR	0.520748		CALR	SCARF1	0.637219		CALM1	KCNQ1	0.598167
B2M	CD1A	0.475631		UBA52	SMAD3	0.579804		IFNG	IFNGR2	0.520436		IFNG	IFNGR1	0.631405		TNF	TNFRSF1A	0.595557
SELPLG	ITGAM	0.475425		CSF1	CSF1R	0.578776		MMP9	CD44	0.518791		CD6	ALCAM	0.62992		CALR	SCARF1	0.595285
COL1A1	CD44	0.474098		CTGF	ITGB2	0.578163		B2M	CD3D	0.518629		CALM1	INSR	0.628953		LTA	TNFRSF1B	0.592823
CALM3	KCNQ1	0.462617		APOE	SORL1	0.577241		ICAM3	ITGAL	0.517435		MMP9	CD44	0.624703		SLPI	CD4	0.592457
PSEN1	CD44	0.460357		ARF1	PLD2	0.574892		CALM1	KCNQ1	0.516775		LRPAP1	SORL1	0.624451		LRPAP1	SORL1	0.587858
TLN1	ITGB5	0.457459		ICAM1	IL2RG	0.574423		TNF	TRADD	0.515902		ICAM2	ITGAM	0.623096		ARF1	INSR	0.587617
LGALS9	HAVCR2	0.456177		TNF	TRADD	0.572596		TNF	TNFRSF1B	0.512925		TNFSF10	TNFRSF10B	0.622719		PSEN1	NCSTN	0.580751
ICAM2	ITGAL	0.455451		LGALS3BP	ITGB1	0.571828		CCL5	CCR1	0.512529		ARF1	PLD2	0.621354		TLN1	ITGB5	0.577423
PTDSS1	JMJD6	0.453729		LRPAP1	SORT1	0.570798		CCL5	SDC4	0.510479		ADAM15	ITGB1	0.620287		ICAM2	ITGAM	0.575457
TGS1	RXRA	0.453402		CALM2	KCNQ1	0.568189		COL1A2	CD44	0.509566		CALM3	PDE1B	0.618872		RPS27A	ADRB2	0.573394
CALR	SCARF1	0.451549		VASP	CXCR2	0.565324		COL1A1	ITGB1	0.506235		DUSP18	RPSA	0.61745		B2M	CD1B	0.573319
LTA	TNFRSF1A	0.447604		CALM1	INSR	0.562125		FN1	PLAUR	0.505688		LIN7C	ABCA1	0.615292		NAMPT	INSR	0.569862
TNF	TNFRSF1B	0.444662		CALR	SCARF1	0.560041		SEMA4D	CD72	0.505203		C1QB	LRP1	0.614155		C3	ITGAX	0.567893
ARF1	PLD2	0.441712		PTDSS1	SCARB1	0.558477		UBB	ERBB2	0.504382		B2M	CD3D	0.613723		PSEN1	NOTCH2	0.5678
RPS27A	ERBB2	0.441197		RPS27A	LDLR	0.558046		FN1	CD44	0.500977		SEMA4D	PLXNB2	0.613416		FN1	ITGB1	0.566766
GNAI2	CCR5	0.44083		ICAM2	ITGAM	0.556995		HEBP1	FPR3	0.495058		CSF2	CSF1R	0.610657		GNAI2	CCR5	0.566625
LRPAP1	LDLR	0.439306		CALM3	KCNQ1	0.556183		CALM1	HMMR	0.491275		MMP9	LRP1	0.607969		PTDSS1	JMJD6	0.564905
ACTR2	LDLR	0.439207		IL7	IL2RG	0.556119		ICAM1	IL2RG	0.488284		LGALS3BP	ITGB1	0.606423		CALM1	HMMR	0.564441
CD177	PECAM1	0.43878		CD55	ADGRE5	0.555768		CALM3	SELL	0.486738		IRAK4	TLR7	0.604888		CALM2	KCNQ1	0.561478
CCL4	CCR1	0.43551		PTDSS1	JMJD6	0.552461		ARF1	PLD2	0.483882		UBA52	SMAD3	0.604557		ADAM15	ITGB1	0.557185
PTMA	VIPR1	0.435174		GNAI2	ADCY7	0.551909		MFNG	NOTCH2	0.479966		LGALS9	HAVCR2	0.602245		SPP1	ITGB5	0.557052
TGFB1	ENG	0.431735		CALM1	PDE1B	0.549182		CALM2	SELL	0.47277		CALM1	KCNN4	0.601942		SAA1	FPR1	0.553831
LUM	ITGB1	0.430777		TGFB1	TGFBR1	0.546722		HBEGF	CD44	0.471392		SEMA4D	CD72	0.601497		B2M	CD1A	0.550308
TGFB1	TGFBR2	0.424894		BTLA	TNFRSF14	0.545465		CD6	ALCAM	0.467562		PTDSS1	SCARB1	0.600987		UBA52	NOTCH1	0.550211
BGN	LY96	0.424736		UBA52	ACVR1	0.544415		PTN	SDC3	0.466078		APP	CD74	0.599617		SEMA7A	ITGB1	0.549549
MFNG	NOTCH2	0.421055		TGFB1	ITGAV	0.541856		TGFB1	CD109	0.465222		SELPLG	SELL	0.59927		IFNG	IFNGR1	0.545911
CALM1	PDE1B	0.420532		ARPC5	ADRB2	0.541725		DUSP18	ITGB1	0.464319		UBC	SMAD3	0.598914		C3	CD81	0.545813
LTA	TNFRSF14	0.412121		IL16	CCR5	0.540998		GZMB	PGRMC1	0.463639		PSAP	SORT1	0.597031		TNFSF10	TNFRSF10B	0.545631
ADAM17	ITGB1	0.410546		CALM1	HMMR	0.53943		TGFB1	ACVRL1	0.4629		SPTAN1	PTPRA	0.590918		ANXA1	FPR3	0.543529
LTA	LTBR	0.409385		GNAI2	S1PR4	0.536999		APOE	LRP1	0.462507		CALM3	INSR	0.588425		BTLA	TNFRSF14	0.542773
CALM2	PDE1B	0.408757		UBB	SMAD3	0.535997		B2M	CD1A	0.461874		ARPC5	LDLR	0.588069		TGFB1	ITGB1	0.542387
CD40LG	ITGAM	0.407951		APOE	LRP1	0.53534		TGFB1	TGFBR1	0.461664		BTLA	TNFRSF14	0.584192		CTGF	LRP1	0.542324
UBA52	ERBB2	0.406193		MFNG	NOTCH2	0.534874		PSAP	SORT1	0.455064		B2M	KLRD1	0.583595		ADAM9	ITGB1	0.54132
CALM1	MYLK	0.404722		CALM2	MYLK	0.533975		RPS27A	SMAD3	0.454923		ZG16B	CXCR4	0.577741		PSAP	SORT1	0.541219
TNF	TNFRSF1A	0.403168		COL1A1	CD44	0.531465		ADAM15	ITGB1	0.448212		MFNG	NOTCH2	0.577222		MDK	LRP1	0.541163
CD55	ADGRE5	0.40047		ADAM15	ITGB1	0.526672		ICAM1	ITGAX	0.447236		LRPAP1	SORT1	0.576129		IFNG	IFNGR2	0.540374
UBC	ERBB2	0.399758		ANXA1	FPR3	0.526034		AZGP1	ITGAV	0.445387		SERPINE2	LRP1	0.574403		B2M	KLRD1	0.540104
LGALS3BP	ITGB1	0.398115		B2M	KLRD1	0.523324		ADAM10	AXL	0.444072		TGFB1	CAV1	0.573698		GNAI2	S1PR4	0.538397
CALM2	MYLK	0.393089		TNFSF14	TNFRSF14	0.522453		CCL4	CCR1	0.442999		ZG16B	TLR4	0.571347		COL9A2	ITGB1	0.537785
CALM1	HMMR	0.390847		CALM3	MYLK	0.521818		SEMA4D	PLXNB2	0.442378		FN1	PLAUR	0.567963		PLAU	ITGB1	0.537785
HSP90AA1	ERBB2	0.390378		MDK	ITGB1	0.520891		PTDSS1	SCARB1	0.441682		HBEGF	CD44	0.5675		ADAM12	ITGB1	0.537785
GPC3	CD81	0.387183		CALM1	CRHR1	0.519817		LPL	CD44	0.441485		ARPC5	ADRB2	0.567469		APOE	LDLR	0.537377
LRPAP1	SORT1	0.385505		GNAI2	CXCR2	0.518402		CALM1	PDE1B	0.440772		TNF	RIPK1	0.564297		GNAI2	CAV1	0.530506
CD40LG	CD40	0.384463		SERPINE2	LRP1	0.516919		IRAK4	TLR4	0.439223		ADAM17	ITGB1	0.563479		ARF1	PLD2	0.529526
PSAP	SORT1	0.382243		ICAM2	ITGAL	0.516916		VCAM1	ITGB2	0.437583		EBI3	IL6ST	0.563141		MFGE8	ITGAV	0.528793
CD200	CD200R1	0.379977		CALM1	PLPP6	0.515512		EBI3	IL6ST	0.436541		CALM1	MYLK	0.562251		LTA	TNFRSF1A	0.528685
CD55	ADGRE2	0.377566		UBC	LDLR	0.515333		BST2	LILRA4	0.43422		CALM2	PDE1B	0.560884		TNFSF10	TNFRSF11B	0.527605
VEGFA	NRP2	0.372262		HSPA8	LDLR	0.515162		SPTAN1	PTPRA	0.433683		C1QA	CD93	0.559852		UBA52	ADRB2	0.523205
CD59	CD2	0.370079		SPP1	CD44	0.511921		CTGF	ITGB2	0.429173		CD40LG	ITGAM	0.558427		LGALS3BP	ITGB1	0.523086
HSP90B1	ASGR1	0.369787		CD177	PECAM1	0.507634		ARPC5	ADRB2	0.427747		GNAI2	CAV1	0.555111		ANXA1	FPR1	0.522788
UBB	ERBB2	0.366761		DUSP18	ITGB1	0.50659		HBEGF	CD9	0.426296		TGFB1	ACVRL1	0.549929		COL1A2	ITGB1	0.517807
TGFB1	TGFBR1	0.365015		ZG16B	CXCR4	0.506146		TGS1	RXRA	0.425984		FABP5	RXRA	0.549291		LUM	ITGB1	0.517807
SPON2	ITGAM	0.359516		SPTAN1	PTPRA	0.505083		HSP90B1	ERBB2	0.425795		UBB	SMAD3	0.547337		CSF1	CSF1R	0.515746
TGFB1	ITGAV	0.357427		UBA52	LDLR	0.503902		HSP90AA1	ITGB3	0.424842		TNFSF10	TNFRSF10D	0.546463		ICAM1	ITGAM	0.514209
VEGFA	ITGB1	0.354232		DUSP18	CD151	0.502895		LTF	LRP1	0.423441		SERPINA1	LRP1	0.546078		MMP7	CD151	0.513227
DUSP18	ITGB1	0.354232		CALM2	INSR	0.502472		CALR	SCARF1	0.423359		ITGB2	THY1	0.544453		CTGF	ITGAM	0.512644
COL1A1	ITGB1	0.351502		MDK	ITGA4	0.502298		CALM3	INSR	0.423266		PTDSS1	JMJD6	0.543203		HSP90AA1	EGFR	0.511952
THBS1	ITGB1	0.351338		ADAM17	ITGB1	0.498308		TNFSF14	TNFRSF14	0.422725		ICAM1	ITGAM	0.541431		RPS27A	ERBB2	0.509602
COL3A1	ITGB1	0.349061		GSTP1	TRAF2	0.497898		B2M	KLRC1	0.4216		ADAM15	ITGAV	0.538543		LRPAP1	LDLR	0.508161
MDK	ITGB1	0.348432		CCL4	CCR1	0.496559		FYN	SPN	0.421006		ACTR2	LDLR	0.53803		UBC	ADRB2	0.506964
COL6A2	ITGB1	0.348197		GNAI2	P2RY12	0.490791		CALM3	KCNQ1	0.419385		CEACAM1	CD209	0.537555		ICAM3	ITGAL	0.506582
AGRN	ITGB1	0.347293		CALM3	INSR	0.490277		TNF	TRAF2	0.416791		ANXA1	FPR3	0.536889		CALM3	INSR	0.506378
TIMP2	ITGB1	0.347088		CALM2	PDE1B	0.489367		FN1	C5AR1	0.416614		ARF1	INSR	0.536682		COL4A1	ITGB1	0.505965
COL18A1	ITGB1	0.347088		IRAK4	TLR4	0.488995		ARPC5	LDLR	0.415609		B2M	CD3G	0.535579		COL6A1	ITGB1	0.505965
SEMA4D	PLXNB2	0.345935		ARF1	INSR	0.485963		SPON2	ITGB2	0.414839		ICAM2	ITGAL	0.535193		IL16	CCR5	0.505626
ADAM15	ITGB1	0.343302		CALM1	EGFR	0.484378		DLK1	NOTCH2	0.414176		ZG16B	TLR2	0.533005		PGF	NRP2	0.504169
BST2	LILRA4	0.342973		UBA52	EGFR	0.483751		GNAI2	S1PR4	0.41237		ADAM10	AXL	0.529338		HMGB1	SDC1	0.503163
CALM1	OPRM1	0.340086		TNFSF14	LTBR	0.483041		TNFSF10	TNFRSF10B	0.412295		CALM2	INSR	0.529328		FN1	SDC2	0.502289
FABP5	RXRA	0.33836		HSP90AA1	EGFR	0.482573		GZMB	IGF2R	0.409936		ICAM1	IL2RA	0.52847		UBB	ADRB2	0.497701
SEMA4D	CD72	0.337565		CD55	ADGRE2	0.48176		PSEN1	NOTCH2	0.409897		GNAI2	CCR5	0.524198		FABP5	RXRA	0.496456
GNAS	PTGIR	0.334263		GPI	AMFR	0.481603		CALM2	INSR	0.409665		FN1	C5AR1	0.524094		ICAM1	IL2RG	0.495725
PTDSS1	SCARB1	0.332541		GNAI2	CXCR3	0.480954		FABP5	RXRA	0.409433		MADCAM1	CD44	0.523949		IL10	IL10RB	0.494983
CALM1	VIPR1	0.327355		EBI3	IL27RA	0.478618		ARF1	INSR	0.408501		CALM3	MYLK	0.519997		SPTAN1	PTPRA	0.494787
BGN	TLR4	0.325645		APOE	SCARB1	0.478338		APOE	SCARB1	0.407192		B2M	CD247	0.519436		CD6	ALCAM	0.49458
IRAK4	TLR4	0.325645		CALM3	PDE1B	0.477186		PIP	CD4	0.406398		CD40LG	CD40	0.518999		PAPLN	SIRPA	0.49421
IL16	KCNJ15	0.321774		B2M	KLRC1	0.476969		CALM2	KCNQ1	0.405822		CSF2	ITGB1	0.517034		HSP90AA1	ERBB2	0.493613
COL1A1	CD36	0.321575		CALM1	KCNQ3	0.474294		C1QB	LRP1	0.405372		ACTR2	ADRB2	0.516982		COL4A1	CD47	0.49226
THBS1	CD36	0.321418		FLT3LG	FLT3	0.47305		PTN	PLXNB2	0.405185		IL16	CCR5	0.516361		GPI	AMFR	0.491705
BGN	TLR1	0.321396		EBI3	IL6ST	0.473042		LGALS9	HAVCR2	0.404673		HEBP1	FPR3	0.516219		PIGF	FLT1	0.491299
CCL5	CCR1	0.320968		GNAI2	CCR5	0.472508		IL7	IL7R	0.403135		GPI	AMFR	0.509895		ITGB3BP	ITGB5	0.490525
THBS1	LRP1	0.320357		ICAM1	ITGAX	0.471372		S100A9	TLR4	0.402646		MMP9	ITGAM	0.508212		COL1A2	CD36	0.489064
TGFB1	ITGB5	0.319302		CCL5	SDC4	0.466381		TGFB1	SDC2	0.402285		CALM1	PLPP6	0.508019		C3	C3AR1	0.488366
HRAS	TLR2	0.317705		ICAM1	SPN	0.462221		CCL5	SDC1	0.401622		SERPINE1	PLAUR	0.504824		IL10	IL10RA	0.487134
MDK	LRP1	0.317582		IL7	IL7R	0.461899		BGN	LY96	0.400906		ICAM1	ITGAX	0.502565		GNAS	PTGIR	0.484333
AGRN	LRP1	0.316494		TNFSF10	TNFRSF10C	0.461812		ZG16B	TLR4	0.399515		LTBP3	ITGB5	0.499667		TNF	TRADD	0.483414
GPC3	LRP1	0.316494		IRAK4	TLR7	0.461488		ZG16B	TLR2	0.397216		APOE	LRP1	0.496586		CCL5	SDC4	0.48315
CCL3	CCR1	0.31597		COL1A2	CD44	0.460979		UBC	SMAD3	0.396366		CCL5	CCR5	0.49654		CD177	PECAM1	0.482719
ANXA1	FPR2	0.315432		ACTR2	ADRB2	0.460355		IRAK4	TLR7	0.394307		TGFB1	CD109	0.496404		TGFB1	SDC2	0.477626
TNFSF14	TNFRSF14	0.313513		UBB	LDLR	0.459558		POMC	GPR84	0.392434		CALM1	HMMR	0.494584		UBA52	EGFR	0.477253
TNFSF14	LTBR	0.311086		CALM2	PLPP6	0.455658		LRPAP1	SORT1	0.390964		GNAI2	EDNRB	0.493774		IRAK4	TLR4	0.475453
CCL4	CCR5	0.311037		PSEN1	NCSTN	0.451901		PLAT	LRP1	0.390482		ADAM10	NOTCH1	0.493233		C3	LRP1	0.473669
CALM3	PDE1B	0.304482		MMP7	CD44	0.446109		SELPLG	SELL	0.388984		FASLG	TNFRSF1A	0.492394		LTA	TNFRSF14	0.472672
BGN	TLR2	0.30318		MMP9	ITGB2	0.445921		MMP9	LRP1	0.388363		MFNG	NOTCH1	0.491483		HSPA8	ADRB2	0.471102
MFNG	NOTCH1	0.301158		LAMA2	RPSA	0.445839		CD55	ADGRE5	0.38482		S100A9	TLR4	0.491375		TNFSF10	TNFRSF10D	0.470779
CALM1	CALCR	0.295275		TGFB1	CD109	0.444408		IL10	IL10RA	0.384591		FN1	CD44	0.491099		CCL4	CCR5	0.469356
VEGFA	NRP1	0.29481		CALM3	PLPP6	0.443587		UBA52	SMAD3	0.384127		NAMPT	INSR	0.485319		EBI3	IL6ST	0.46895
THBS1	ITGA4	0.294423		COL1A1	ITGB1	0.44048		MDK	LRP1	0.384013		HMGB1	SDC1	0.484525		MDK	SDC3	0.465383
GNAI2	CXCR3	0.29277		PSEN1	NOTCH2	0.440229		APOE	SORL1	0.383742		NUCB2	ERAP1	0.484222		SERPINE2	LRP1	0.464112
MDK	ITGA4	0.291776		HEBP1	FPR3	0.438532		SERPINA1	LRP1	0.382291		ANXA1	FPR1	0.482694		APOA1	LRP1	0.464112
IL7	IL2RG	0.291521		MDK	LRP1	0.435416		GNAI2	CAV1	0.377951		DUSP18	ITGB1	0.48256		HSP90B1	TLR7	0.4639
ADAM10	NOTCH1	0.291343		TGS1	RXRA	0.435224		GNAI2	UNC5B	0.376688		SPON2	ITGAM	0.481764		TIMP3	ADAM17	0.463805
CALM3	MYLK	0.290845		IFNG	IFNGR2	0.434926		ACTR2	ADRB2	0.374947		OSM	IL6ST	0.477506		SEMA4D	PLXNB2	0.4638
COL1A1	CD93	0.289991		TNFSF10	TNFRSF10B	0.434787		IL18	IL18BP	0.3748		ZG16B	TLR5	0.475918		COL1A2	CD93	0.461304
TGFB1	SMAD3	0.289508		CD70	CD27	0.434745		TGFB1	CAV1	0.373492		FYN	THY1	0.473974		TNFSF14	TNFRSF14	0.460686
C1QA	CD93	0.288698		HMGB1	SDC1	0.434359		CALM1	PLPP6	0.372492		IL7	IL7R	0.473918		SEMA4D	CD72	0.459606
CD40LG	TRAF3	0.287982		TGFB1	SDC2	0.431523		PTDSS1	JMJD6	0.369598		TGS1	RXRA	0.47391		UBA52	ERBB2	0.458988
OSM	IL6ST	0.28779		CCL5	CXCR3	0.428447		ICAM3	ITGAD	0.368636		GNAI2	ADRA2B	0.47188		CTGF	ITGA5	0.456705
FLT3LG	FLT3	0.285901		CALM2	EGFR	0.424968		COL1A1	ITGAV	0.368512		IL7	IL2RG	0.471752		SAA1	FPR2	0.456018
SPTAN1	PTPRA	0.285767		COL18A1	ITGB1	0.42428		HBEGF	CD82	0.368047		CD48	CD244	0.46899		PGF	NRP1	0.454133
SEMA4A	PLXNB2	0.284586		FN1	PLAUR	0.424256		MDK	ITGB1	0.367241		B2M	CD1B	0.466799		CALM1	MYLK	0.453717
SEMA4C	PLXNB2	0.284052		ITGB2	THY1	0.423938		LIN7C	ABCA1	0.365428		CALM3	PLPP6	0.465507		LIN7C	ABCA1	0.453202
ITGB3BP	ITGB5	0.283744		ADAM12	ITGB1	0.423387		COL1A1	ITGA5	0.364829		COL1A2	CD93	0.465427		CCL5	CCR5	0.452434
BTLA	TNFRSF14	0.28367		SPP1	ITGB1	0.421273		TGFB1	ITGB5	0.364568		GNAI2	S1PR1	0.464116		PLAU	LRP1	0.45234
PSAP	CD1B	0.281338		CCL5	CCR5	0.420177		FLT3LG	FLT3	0.364048		PSEN1	NCSTN	0.461869		ICAM1	SPN	0.45124
PSEN1	NOTCH2	0.281226		CD48	CD244	0.419921		ACTR2	LDLR	0.363356		TNFSF10	TNFRSF10A	0.461816		LRPAP1	SORT1	0.450603
DUSP18	CD151	0.280626		CXCL12	CXCR4	0.418425		NUCB2	ERAP1	0.363236		CALM2	MYLK	0.46009		COL4A1	CD93	0.449549
NUCB2	ERAP1	0.278223		LUM	ITGB1	0.415537		TNFSF10	TNFRSF10A	0.363221		IRAK4	TLR6	0.45947		NUCB2	ERAP1	0.448411
IRAK4	TLR7	0.276723		CALM2	KCNQ3	0.415125		COL1A2	ITGB1	0.362935		CD55	ADGRE5	0.45931		CALM1	EGFR	0.444537
GSTP1	TRAF2	0.274201		FN1	CD44	0.414014		TNFSF14	LTBR	0.362313		LRPAP1	LDLR	0.45842		C3	ITGAM	0.4441
TNF	RIPK1	0.272073		CALM3	EGFR	0.413093		IFNG	IFNGR1	0.362167		CCL4	CCR5	0.458379		TGFB1	ENG	0.443517
CLCF1	IL6ST	0.271902		IFNG	IFNGR1	0.41187		GNAI2	CCR5	0.357262		DUSP18	CD151	0.458096		UBC	ERBB2	0.442889
THBS1	CD47	0.268865		PTMA	VIPR1	0.409986		COL6A3	ITGB1	0.355976		PSEN1	NOTCH2	0.455918		MDK	ITGA4	0.442759
TNF	TNFRSF21	0.267752		CALM3	KCNQ3	0.403332		FN1	ITGB1	0.355028		GNAI2	S1PR4	0.451845		C3	CD46	0.440415
IL16	GRIN2C	0.26638		SPP1	ITGA4	0.403244		TLN1	ITGB5	0.353846		ICAM1	ITGAL	0.451255		HBEGF	CD82	0.439788
CLEC2B	KLRF1	0.266319		CD14	ITGB2	0.403153		TNFSF10	TNFRSF10D	0.353715		COL1A2	CD44	0.448831		CALM3	KCNQ1	0.435416
IGF1	INSR	0.262917		MMP9	CD44	0.400578		IL18	CD48	0.353524		B2M	CD1A	0.448178		GZMB	IGF2R	0.435313
HRAS	INSR	0.259792		BGN	LY96	0.399751		EBI3	IL27RA	0.34808		CCL5	SDC4	0.44405		UBB	ERBB2	0.433767
PSEN1	NCSTN	0.259334		LTF	LRP1	0.399676		CALM3	PDE1B	0.347408		CCL3	CCR1	0.443176		CALM1	PDE1B	0.432627
GPI	AMFR	0.258067		GNAI2	UNC5B	0.397957		NAMPT	INSR	0.347387		F8	LRP1	0.442567		B2M	KLRC1	0.42952
CD58	CD2	0.252929		ADAM10	NOTCH1	0.397042		UBB	SMAD3	0.346858		QDPR	DYSF	0.44247		CYR61	ITGAM	0.426509
ADAM12	SDC4	0.252796		MFGE8	ITGAV	0.395987		ANXA1	FPR1	0.344366		FN1	ITGB1	0.441784		ANXA1	FPR2	0.425232
TGFB1	CD109	0.246575		ARPC5	LDLR	0.395192		ICAM2	ITGAM	0.34332		CSF2	CSF3R	0.441659		FN1	ITGAV	0.424679
GNAI2	EDNRB	0.243716		FADD	FAS	0.39402		CALM1	KCNQ3	0.341633		FYN	SPN	0.438739		GNAI2	S1PR3	0.423435
VEGFA	SIRPA	0.243054		MADCAM1	CD44	0.393553		MDK	SDC3	0.341459		TNFSF10	TNFRSF10C	0.438143		PLAU	ITGAM	0.423032
EBI3	IL6ST	0.241189		TNFSF10	TNFRSF10A	0.39349		TYROBP	TREM1	0.338231		CD48	CD2	0.438015		SPINT1	ST14	0.422492
MDK	SDC3	0.240356		GNAS	PTGIR	0.39207		COL5A1	ITGB1	0.336645		PDGFB	LRP1	0.437944		CALM2	MYLK	0.4167
VEGFA	ITGAV	0.239588		SERPINE1	PLAUR	0.39131		CD55	ADGRE2	0.334952		POMC	GPR84	0.434985		ADAM15	ITGAV	0.415198
THBS1	SCARB1	0.239528		MFNG	NOTCH1	0.390654		CALM2	PDE1B	0.33483		SEMA4F	NRP2	0.433847		PLAU	IGF2R	0.415185
ADAM17	NOTCH1	0.239433		TNF	TRAF2	0.390646		COL3A1	ITGB1	0.334819		ADAM15	ITGA5	0.432936		TNF	TNFRSF21	0.414962
TNFSF10	TNFRSF10B	0.239046		CD47	SIRPG	0.389328		IL10	IL10RB	0.332904		PLTP	ABCA1	0.432054		LTA	LTBR	0.413884
COL1A1	ITGAV	0.237417		IRAK4	TLR6	0.386642		GNAI2	CXCR3	0.330362		GNAI2	P2RY12	0.431978		ICAM2	ITGAL	0.413291
IL16	GRIN2D	0.236609		FABP5	RXRA	0.384532		ADAM12	ITGB1	0.330111		P4HB	GPR162	0.431853		ACTR2	ADRB2	0.411457
ADAM17	ITGA5	0.236265		ICAM1	ITGAM	0.383852		LUM	ITGB1	0.329748		CD55	ADGRE2	0.431681		APOE	SCARB1	0.410895
CCL20	CCR6	0.23539		SEMA4D	PLXNB2	0.380957		CALM1	MYLK	0.329363		MDK	LRP1	0.431389		CALR	ITGA3	0.410518
ADAM15	ITGAV	0.230931		CD40LG	CD40	0.378518		IL16	CCR5	0.329212		ICAM1	IL2RG	0.429788		MDK	SDC4	0.409169
HSPA1A	GRIN2D	0.230521		KLRB1	CLEC2D	0.376846		ANXA1	FPR3	0.328988		CD55	CR1	0.427607		CXCL10	SDC4	0.408563
GNAI2	S1PR4	0.229318		COL1A2	ITGB1	0.372468		SPINT1	ST14	0.328559		MADCAM1	ITGA4	0.42691		CALM2	EGFR	0.40771
TNF	TRAF2	0.224334		SEMA7A	ITGB1	0.371029		B2M	CD247	0.327681		C1QA	CR1	0.423159		TNFSF14	LTBR	0.402252
GNAI2	ADORA1	0.223467		IL16	KCNJ15	0.369032		ICAM1	ITGAM	0.327349		TNF	TRAF2	0.422593		IRAK4	TLR6	0.401399
ANXA1	DYSF	0.221435		C3	ITGB2	0.367005		GNAI2	S1PR3	0.325921		RPS27A	ERBB2	0.421426		TGFB1	ITGAV	0.400758
GNAI2	CAV1	0.220562		SEMA4D	CD72	0.366918		CCL5	CCR5	0.32556		SEMA4A	PLXND1	0.4197		CYR61	ITGAV	0.399726
MTMR4	SMAD3	0.219344		GNAI2	CXCR1	0.364144		S100A8	TLR4	0.323661		THBS1	LRP1	0.417906		ADAM9	ITGAV	0.399726
CCL5	CCR5	0.216667		SPINT1	ST14	0.363668		LTF	TFRC	0.3226		ANXA1	DYSF	0.416778		TNFSF10	TNFRSF10A	0.399578
IL7	IL7R	0.215567		CYR61	ITGAM	0.362584		LPL	LRP1	0.317663		CSF2	CSF2RA	0.416294		PLAU	ST14	0.397714
ADAM12	ITGA9	0.215321		ADAM15	ITGAV	0.362458		LRPAP1	LDLR	0.317638		TGFB1	SMAD3	0.415683		FN1	ITGA5	0.397164
EBI3	IL27RA	0.214478		TNF	RIPK1	0.360067		VCAM1	MSN	0.317329		IL10	IL10RA	0.412222		RTN4	GJB2	0.397076
SEMA4A	PLXND1	0.212998		NAMPT	INSR	0.359979		ADAM15	ITGAV	0.316166		GSTP1	TRAF2	0.411367		PLAU	ITGAV	0.396317
CCL3	CCR5	0.212784		P4HB	GPR162	0.359806		CALR	ITGA2B	0.314808		SERPINE1	LRP1	0.410806		CALM2	PDE1B	0.396083
P4HB	GPR162	0.209418		CTGF	LRP1	0.359095		LILRB4	LAIR1	0.31361		TYROBP	TREM1	0.41043		SEMA7A	PLXNC1	0.395594
PECAM1	CD38	0.208735		CALM1	VIPR1	0.358493		ADAM15	ITGA5	0.312748		CALM2	PLPP6	0.406561		LTBP3	ITGB5	0.392986
GNAI2	OPRM1	0.206883		TGFB1	SMAD3	0.358352		PDCD1LG2	PDCD2	0.312478		VCL	ITGB5	0.405709		ADAM15	ITGA5	0.387882
VCL	ITGB5	0.205567		CYR61	ITGAV	0.356941		CD70	CD27	0.312176		HRAS	TLR2	0.404088		CD48	CD2	0.38733
HSP90B1	ERBB2	0.204936		APP	LRP1	0.355254		COL5A1	SDC3	0.311952		COL4A5	CD93	0.403204		GNAI2	UNC5B	0.386074
COL18A1	ITGB5	0.204769		NUCB2	ERAP1	0.355197		IL15	IL2RG	0.311923		HSPA1A	GRIN2D	0.400936		FN1	ITGA4	0.384858
GNAI2	S1PR3	0.202472		MMP7	CD151	0.355162		QDPR	DYSF	0.309219		COL1A2	ITGB1	0.40042		PTDSS1	SCARB1	0.383781
GNAI2	LPAR3	0.199109		GNAS	CRHR1	0.35422		GNAI2	IGF1R	0.307877		MDK	ITGB1	0.400417		AZGP1	ITGAV	0.382287
TNFSF12	TNFRSF12A	0.199047		FN1	C5AR1	0.354195		SYK	FCGR2A	0.305406		TGFB1	SDC2	0.399129		ARPC5	ADRB2	0.38221
IRAK4	TLR6	0.198596		SPON2	ITGAM	0.353151		ICAM1	IL2RA	0.304813		C5	C5AR1	0.398516		COL1A2	ITGAV	0.377304
PDAP1	PDGFRB	0.198532		TNFSF10	TNFRSF10D	0.347723		IL16	KCNJ10	0.302768		B2M	KLRC1	0.397009		C3	C5AR2	0.376104
CCL20	CXCR3	0.196059		TGFB1	ITGB5	0.347678		VEGFA	NRP2	0.301646		FN1	ITGA4	0.395095		TNFSF12	TNFRSF12A	0.373184
COL1A1	ITGA5	0.194035		TYROBP	TREM1	0.346652		CLCF1	IL6ST	0.301449		PLAU	PLAUR	0.394623		FYN	THY1	0.373072
GNAI2	P2RY12	0.193682		ICAM1	ITGAL	0.346488		CCL5	CXCR3	0.299933		VASP	CXCR2	0.393379		CYR61	ITGA5	0.37278
GNAS	ADORA1	0.193506		CALR	ITGA3	0.344957		PSEN1	NCSTN	0.298758		ZG16B	TLR6	0.392109		PLAU	ITGA5	0.369459
CD47	SIRPG	0.19235		TNF	TNFRSF21	0.342361		CALM1	PTH2R	0.296963		PLAU	ITGB2	0.390068		B2M	CD3G	0.369039
GNAI2	ADRA2A	0.191308		RPS27A	LRP2	0.340055		ICAM2	ITGAL	0.296802		PLAT	ITGB2	0.389527		TGFB1	TGFBR2	0.367736
GNAI2	ADCY9	0.191308		CCL2	CCR1	0.338786		CYR61	ITGAV	0.295962		CSF2	CSF2RB	0.389264		GZMB	PGRMC1	0.36729
COL18A1	ITGA5	0.191016		MDK	SDC4	0.336856		IRAK4	TLR6	0.29397		CD40LG	TRAF3	0.389023		COL4A1	ITGAV	0.366235
ADA	DPP4	0.190511		CXCL13	CXCR3	0.334591		ICAM1	SPN	0.293759		MMP9	EPHB2	0.388701		ITGB2	THY1	0.358383
GNAI2	S1PR1	0.190153		TLN1	ITGB5	0.334202		CXCL10	SDC4	0.293459		THBS1	ITGB1	0.387243		GDF11	BMPR2	0.356903
IL23A	IL12RB1	0.18956		COL6A2	ITGB1	0.333902		THBS1	CD47	0.29316		APP	LRP1	0.386738		PGF	FLT1	0.356635
LTBP3	ITGB5	0.189293		IL15	IL2RG	0.333877		FADD	FAS	0.292965		PTMA	VIPR1	0.38582		EBI3	IL27RA	0.355457
IGF1	IGF2R	0.188855		FYN	THY1	0.333148		CYR61	ITGA5	0.292668		EBI3	IL27RA	0.385737		ICAM1	ITGAL	0.354876
ADAM15	ITGA5	0.188441		CXCL12	ITGB1	0.332319		CYR61	ITGAM	0.292515		HBEGF	CD82	0.384564		GSTP1	TRAF2	0.354557
PSEN1	NOTCH1	0.188203		ADAM15	ITGA5	0.331442		SEMA7A	ITGB1	0.292387		ADAM15	ITGA9	0.383794		TGFB1	CD109	0.352539
GNAI2	ADRA2B	0.187784		FASLG	TNFRSF1A	0.331222		GPI	AMFR	0.290446		ICAM3	ITGAD	0.382741		ICAM1	CAV1	0.348465
VEGFA	EPHB2	0.184399		ANXA1	DYSF	0.331025		CTGF	LRP1	0.289966		SEMA7A	ITGB1	0.378627		APOA1	LDLR	0.346714
ANXA1	ADRA2A	0.178083		CXCL12	CD4	0.330654		ITGB2	THY1	0.289712		CD200	CD200R1	0.378091		CD274	CD80	0.342157
CXCL10	SDC4	0.175165		LIN7C	ABCA1	0.330326		THBS1	LRP1	0.289082		COL1A1	CD93	0.376699		PSAP	CELSR1	0.338031
GDNF	GFRA2	0.174129		CCL4	CCR5	0.329865		SERPING1	LRP1	0.287983		ICAM1	CAV1	0.376652		KLRB1	CLEC2D	0.337159
GNAI2	CXCR2	0.173566		FN1	ITGB1	0.329017		MFGE8	ITGAV	0.287893		THBS1	CD47	0.376529		IRAK4	TLR7	0.336031
CD55	CR1	0.172811		GNAI2	EDNRB	0.328252		CALM3	PLPP6	0.286189		ADAM17	ITGA5	0.376284		CALM1	PLPP6	0.335871
CCL4	ACKR2	0.171438		ADAM28	ITGA4	0.326822		COL1A1	CD93	0.285932		CALM1	CALCR	0.375592		MDK	ITGA6	0.334003
GNAS	VIPR1	0.170387		CYR61	ITGA5	0.326155		COL18A1	ITGB1	0.285737		CD14	ITGB2	0.375051		CD48	CD244	0.333685
AREG	ERBB3	0.167737		CALM1	KCNQ5	0.323541		IL21	IL2RG	0.285667		SEMA4A	PLXNB2	0.37488		TNF	RIPK1	0.330929
TP53	TNFRSF10D	0.167229		ICAM3	ITGAD	0.322793		BTLA	CD79A	0.285151		MDK	SDC3	0.374136		CD59	CD2	0.330793
CCL5	SDC4	0.16488		COL1A1	CD93	0.322562		VCAM1	EZR	0.284768		COL18A1	ITGB1	0.374087		PDAP1	PDGFRB	0.329427
GNAS	ADCY9	0.164745		COL1A1	CD36	0.32199		CD59	CD2	0.282796		PSEN1	NOTCH1	0.372329		TGFB1	TGFBR1	0.327753
THBS1	SDC4	0.163142		TGFB1	ACVRL1	0.320794		VCAM1	ITGB1	0.282352		UBA52	ERBB2	0.371648		CDH1	ITGAE	0.327319
TNF	TRADD	0.162806		ACTR2	LDLR	0.320441		LYZ	ITGAL	0.282287		HSP90AA1	ERBB2	0.371286		ADAM12	SDC4	0.32659
MDK	SDC4	0.161405		HBEGF	CD9	0.318537		ICAM1	ITGAL	0.282065		ITGB3BP	ITGB5	0.368726		GNAI2	EDNRB	0.324356
TGFB1	SDC2	0.155975		VCAN	CD44	0.318282		HSP90AA1	EGFR	0.281821		UBC	ERBB2	0.366166		GNAI2	CXCR3	0.322731
GNAI2	IGF1R	0.154534		APP	NCSTN	0.316736		TNF	RIPK1	0.278765		GNAI2	UNC5B	0.363404		TP53	TNFRSF10D	0.318741
CD80	CD28	0.152808		LRPAP1	LDLR	0.316368		CALM2	PLPP6	0.274894		PGF	NRP2	0.36312		GNAI2	LPAR3	0.313835
DUSP18	ITGA6	0.149975		RPS27A	ERBB2	0.316244		SEMA4A	PLXND1	0.274754		CALM1	VIPR1	0.361404		FN1	ITGB7	0.313306
TGFB1	CAV1	0.149134		HBEGF	CD44	0.315186		THBS1	ITGB1	0.274608		FN1	ITGAV	0.361187		GNAI2	ADRA2B	0.311954
THBS1	ITGA6	0.148366		COL6A3	ITGB1	0.315075		ZG16B	TLR5	0.274467		COL1A1	CD44	0.36113		GNAI2	EGFR	0.311735
TNFSF12	TNFRSF25	0.147477		AZGP1	ITGAV	0.314388		PTN	SDC1	0.274338		IL18	CD48	0.360312		FN1	TNFRSF11B	0.311129
MDK	ITGA6	0.146759		TGFB1	ITGB8	0.314327		GNAI2	P2RY12	0.273298		TNFSF12	TNFRSF12A	0.360269		CALM1	GLP2R	0.306565
PSEN1	NOTCH4	0.145725		FN1	ITGA4	0.312801		GNAI2	F2R	0.271682		UBA52	EGFR	0.35965		CALM2	PLPP6	0.303133
RTN4	TNFRSF19	0.142716		GZMB	PGRMC1	0.311768		VEGFA	ITGB1	0.271		IL16	KCNJ15	0.359586		HSP90B1	ERBB2	0.302103
MICA	KLRK1	0.138767		COL3A1	ITGB1	0.310797		ADAM17	ITGB1	0.270093		IL15	IL2RA	0.359395		BTLA	CD79A	0.301509
VEGFA	ITGA9	0.13803		TNFSF13	TNFRSF1A	0.310306		COL5A2	ITGB1	0.270093		HSP90AA1	EGFR	0.359294		CALM3	MYLK	0.300844
VASP	CXCR2	0.135642		POMC	GPR84	0.307259		TNFSF10	TNFRSF10C	0.270045		APOE	SORL1	0.358433		TGFB1	ITGB5	0.299544
CXCL10	CXCR3	0.135115		SERPING1	LRP1	0.306851		MFNG	NOTCH1	0.270011		CALM1	CRHR1	0.356541		PSEN1	NOTCH1	0.299039
ADAM15	ITGA9	0.132403		ADAM17	ITGA5	0.306778		BGN	TLR4	0.269875		CALM1	EGFR	0.356528		CYR61	ITGB5	0.298642
C1QA	CR1	0.131032		PDAP1	PDGFRB	0.306365		CALM1	EGFR	0.269858		LYZ	ITGAL	0.356227		ADAM9	ITGB5	0.298642
CCL5	CXCR3	0.12682		SELPLG	ESAM	0.306339		FASLG	TNFRSF1A	0.268075		VEGFB	NRP1	0.355648		LGALS8	ITGA3	0.297765
CCL5	ACKR1	0.123814		SERPINA1	LRP1	0.306068		BGN	TLR2	0.267989		MDK	ITGA4	0.355317		CDH1	ITGB7	0.297141
CCL20	ADRA2A	0.122317		GNAI2	S1PR1	0.305024		CCL4	CCR5	0.267477		COL4A6	CD93	0.354816		PLAU	ITGB5	0.29567
RTN4	CNTNAP1	0.121582		PSEN1	NOTCH1	0.304805		CD48	CD2	0.26734		GNAI2	CXCR2	0.350707		CALM3	EGFR	0.293097
TNFSF13B	TNFRSF13C	0.119733		ANXA1	FPR2	0.30472		PIGF	FLT1	0.266922		RIMS2	ABCA1	0.348963		CALM1	KCNQ3	0.293097
RTN4	NGFR	0.118065		CCL3	CCR1	0.30459		ADAM10	NOTCH1	0.26677		A2M	LRP1	0.348561		PSEN1	NOTCH3	0.292447
THBS1	TNFRSF11B	0.11498		ARF1	CHRM3	0.303574		OSM	IL6ST	0.266413		CLCF1	IL6ST	0.348103		ICAM3	ITGAD	0.289466
TNFSF8	TNFRSF8	0.113358		UBC	LRP2	0.302603		HSPA1A	GRIN2D	0.266174		COL6A1	ITGB1	0.346578		APOE	LRP8	0.289261
ST6GAL1	CD22	0.112528		HSPA8	LRP2	0.302459		KLRB1	CLEC2D	0.265549		APOE	SCARB1	0.345336		CALM1	GP6	0.287725
CCL5	ACKR2	0.112506		C3	IFITM1	0.302216		ZG16B	TLR6	0.261275		THBS1	ITGA4	0.342779		GNAS	ADORA1	0.287461
CCL3	ACKR2	0.110227		TGFB1	TGFBR3	0.299114		COL7A1	ITGB1	0.261083		COL4A5	ITGB1	0.341339		PSAP	CD1B	0.285064
TNFSF10	TNFRSF11B	0.107876		GNAI2	F2R	0.299034		CALM3	KCNQ3	0.259523		GNAS	PTGIR	0.336898		GDF11	ACVR1B	0.284844
MICB	KLRK1	0.107856		PIP	CD4	0.298165		GNAI2	ADRA2B	0.259258		LAMB1	ITGB1	0.334164		CALM3	PDE1B	0.283176
LYPD3	AGR2	0.10485		PDCD1LG2	PDCD2	0.297454		MDK	SDC4	0.258652		CD58	CD2	0.334157		FN1	ITGA6	0.283099
TGFB1	TGFBR3	0.101699		CD40LG	ITGAM	0.295451		GNAS	PTGIR	0.258472		ADAM17	NOTCH1	0.333008		CD58	CD2	0.281843
SEMA4D	ERBB2	0.101606		MADCAM1	ITGA4	0.294826		LTBP3	ITGB5	0.255721		PGF	NRP1	0.331831		GNAI2	PTPRU	0.281801
TNFSF10	TNFRSF10D	0.0996007		UBA52	LRP2	0.293038		GNAI2	ADRA2A	0.255226		COL4A5	CD47	0.331208		ARF1	CHRM3	0.279654
COL1A1	DDR2	0.0957992		CTGF	ITGAM	0.292579		UBA52	EGFR	0.255199		PDGFB	ITGAV	0.328861		CCL5	SDC1	0.274071
GDNF	EDNRB	0.0955229		MDK	SDC3	0.291423		GNAI2	S1PR1	0.25496		COL3A1	ITGB1	0.327606		TGFB1	CAV1	0.273993
COL3A1	DDR2	0.0948743		ADAM9	ITGB1	0.291281		MDK	ITGA4	0.254522		MFGE8	ITGAV	0.327298		CYR61	CAV1	0.273139
TNFSF10	TNFRSF10A	0.0938238		MRC1	PTPRC	0.290751		VEGFA	SIRPA	0.253868		BST2	LILRA4	0.325818		RTN4	RTN4R	0.270264
HRAS	SDC2	0.0926744		PLAU	ITGB2	0.290263		GNAS	ADORA1	0.251925		TIMP2	ITGB1	0.325185		GNAI2	ADORA1	0.267879
HRAS	CAV1	0.0883197		GZMB	IGF2R	0.28883		SEMA4D	ERBB2	0.250772		COL1A2	ITGAV	0.323004		TNF	TRAF2	0.267575
BTLA	CD247	0.0877253		COL1A1	ITGAV	0.286855		LGALS3BP	VANGL1	0.250529		COL5A2	ITGB1	0.321214		LRPAP1	LRP8	0.265784
CD80	CTLA4	0.0876981		CXCL2	CXCR2	0.285921		PLAT	ITGAM	0.250311		UBB	ERBB2	0.318705		TNFSF10	TNFRSF10C	0.265285
TNFSF12	TNFRSF8	0.0868405		FBLN1	ITGB1	0.285427		TNF	TNFRSF21	0.249629		CALM3	EGFR	0.318486		PSEN1	NOTCH4	0.264099
CXCL10	ADRA2A	0.081958		TNFSF13	TNFRSF14	0.283356		GNAI2	EDNRB	0.249185		COL1A1	ITGB1	0.316742		CALM2	KCNQ3	0.262878
EREG	ERBB3	0.0807862		LAMA2	ITGB1	0.28267		CALM3	MYLK	0.249087		ANXA1	FPR2	0.314016		ADAM9	ITGA6	0.262667
COL1A1	ITGA11	0.0783582		BTLA	CD247	0.281996		CALM2	KCNQ3	0.248914		FLT3LG	FLT3	0.311427		WNT2	FZD1	0.260303
DUSP18	ITGA7	0.0783209		BGN	TLR1	0.281487		MMP9	ITGAM	0.248642		CCL5	SDC1	0.310304		C3	CR1	0.259246
EREG	ERBB2	0.0772691		SLPI	CD4	0.281136		THBS1	SCARB1	0.245051		INHBA	ENG	0.310294		FADD	FAS	0.259172
CCL5	ADRA2A	0.0766375		UBC	ERBB2	0.280301		COL1A2	ITGAV	0.244863		S100A8	TLR4	0.308724		EFNB1	EPHB2	0.258202
HRAS	GRIN2D	0.0764281		CD14	ITGB1	0.280199		FN1	ITGA4	0.244608		F13A1	ITGB1	0.308679		CALM2	GP6	0.257858
BTLA	CD79A	0.0746606		YARS	CXCR1	0.278087		TNFSF12	TNFRSF12A	0.242042		PLAU	LRP1	0.308349		P4HB	GPR162	0.257806
COL18A1	GPC4	0.0737613		C1QB	LRP1	0.278023		CD274	CD80	0.241255		PLAT	LRP1	0.307865		GNAI2	CXCR2	0.25565
EFNA4	EPHA4	0.0711094		COL5A2	ITGB1	0.275485		CD55	CR1	0.240863		IL10	IL10RB	0.306921		PSAP	GPR37	0.255313
TNFSF10	TNFRSF10C	0.0679257		LTF	TFRC	0.2751		CALM2	MYLK	0.238766		MFI2	TFRC	0.306166		SAA1	SCARB1	0.254691
CCL5	ACKR4	0.0602633		GNAI2	EGFR	0.274765		FN1	ITGAV	0.238566		SERPINE1	ITGAV	0.304817		GNAI2	CNR1	0.252526
IGF1	IGF1R	0.0597926		C3	C3AR1	0.273978		IL16	KCNJ15	0.23849		HBEGF	CD9	0.299762		VASP	CXCR2	0.249937
GPC3	IGF1R	0.0585606		CALM2	KCNQ5	0.273398		CD58	CD2	0.237457		PTN	SDC3	0.298707		CXCL13	CXCR3	0.248024
GDNF	GFRA1	0.0565162		F8	LRP1	0.27326		TGFB1	ITGB3	0.237269		HRAS	CAV1	0.297618		PI3	PLD2	0.246027
				HSPA1A	GRIN2D	0.272879		POMC	ADRB2	0.235855		IFNL1	IL10RB	0.297528		FN1	CD79A	0.242253
				ZG16B	TLR2	0.272477		FN1	ITGA5	0.235697		COL4A6	ITGB1	0.296684		UBA52	BMPR1B	0.2406
				UBA52	ERBB2	0.271166		PSAP	CD1B	0.234269		GNAS	ADCY9	0.295703		RTN4	RTN4RL1	0.238734
				SPP1	ITGAV	0.271101		TGFB1	SMAD3	0.231256		POMC	ADRB2	0.294946		IL16	KCNJ15	0.237619
				HRAS	TLR2	0.270812		CCL5	ADRA2A	0.229348		CD274	CD80	0.29455		PLAU	MRC2	0.237246
				HSP90AA1	ERBB2	0.270235		TLN1	ITGB3	0.228941		KLRB1	CLEC2D	0.294154		TGFB1	SMAD3	0.236941
				IL10	IL10RA	0.268925		IL15	IL15RA	0.228734		PDCD1LG2	PDCD2	0.294032		COL6A1	ITGA6	0.236141
				PDGFB	LRP1	0.266157		CD48	CD244	0.228666		CALM1	PDE1A	0.293839		MTMR4	SMAD3	0.23223
				IL16	KCNA3	0.266057		ADAM12	SDC4	0.228535		GNAI2	IGF1R	0.293147		GNAI2	S1PR1	0.231586
				CD14	ITGA4	0.265437		LTA	EDNRA	0.228048		CALR	ITGA3	0.291251		CCL5	CXCR3	0.231443
				COL1A2	CD93	0.264161		SEMA4A	PLXNB2	0.227488		CSF2	ITGA9	0.289857		IL23A	IL12RB1	0.230539
				BTLA	CD79A	0.263914		TGFB1	ITGB8	0.225904		COL4A6	CD47	0.287301		FN1	IL17RC	0.229006
				CALM3	KCNQ5	0.263815		CXCL13	CXCR3	0.225843		IL15	IL15RA	0.28235		SPP1	S1PR1	0.228407
				COL1A2	CD36	0.263652		C1QA	CR1	0.225106		PLAU	ITGB1	0.281832		GNAI2	F2R	0.22588
				HSP90AA1	ITGB3	0.261636		COL1A1	DDR1	0.224658		CCL23	CCR1	0.278072		ST6GAL1	CD22	0.224407
				PLAU	PLAUR	0.261549		GNAI2	ADORA1	0.223893		THBS1	SCARB1	0.277415		HSP90AA1	ITGB3	0.221315
				ZG16B	TLR4	0.260532		VEGFA	NRP1	0.222343		PTGS2	ALOX5	0.276675		ADA	DPP4	0.221275
				CTGF	ITGA5	0.260311		FARP2	PLXNA1	0.221859		SERPINE1	ITGB5	0.275586		MDK	SDC1	0.218567
				BGN	TLR2	0.260117		DLK1	NOTCH1	0.220782		IL15	IL2RG	0.273942		GNAS	ADCY9	0.217074
				COL1A1	ITGA5	0.259673		COL1A1	CD36	0.220478		GZMB	IGF2R	0.272783		CEACAM1	CD209	0.21648
				UBB	LRP2	0.257614		SEMA3E	PLXND1	0.220335		IL16	GRIN2D	0.272299		TNFSF13B	TNFRSF13C	0.216472
				ADAM12	SDC4	0.255434		PSEN1	NOTCH1	0.217759		SEMA7A	PLXNC1	0.271442		SPP1	ITGA9	0.21495
				PLAT	ITGB2	0.254894		CDH1	PTPRF	0.214794		JAG2	NOTCH2	0.271266		GNAI2	IGF1R	0.214248
				CXCL10	SDC4	0.251986		CCL5	ACKR2	0.21391		CD59	CD2	0.271042		RTN4	TNFRSF19	0.213885
				LGALS3BP	VANGL1	0.251609		MMP9	EPHB2	0.213216		TP53	TNFRSF10D	0.270806		CALM3	PLPP6	0.207614
				PLTP	ABCA1	0.251166		TNFSF13B	TNFRSF13B	0.213078		COL18A1	ITGB5	0.270318		SEMA4D	MET	0.206433
				IL16	GRIN2D	0.249973		ITGB3BP	ITGB5	0.211921		COL4A5	ITGAV	0.270198		C3	IFITM1	0.205899
				BGN	TLR4	0.248528		ADM2	GPR84	0.211856		FN1	ITGA5	0.27001		BST2	LILRA4	0.203948
				IL23A	IL12RB1	0.247839		RTN4	RTN4R	0.211748		IL18	IL18BP	0.269975		GNAI2	ADCY9	0.200935
				MMP9	LRP1	0.247554		DUSP18	ITGA6	0.211587		GZMB	PGRMC1	0.269909		CTGF	LRP6	0.200884
				COL18A1	ITGA5	0.247185		SEMA7A	PLXNC1	0.211396		CD70	CD27	0.269816		CDH1	PTPRM	0.196888
				CDH1	ITGB7	0.245334		GNAS	ADCY9	0.210902		F13A1	ITGA4	0.269271		MFGE8	PDGFRB	0.196393
				PIGF	FLT1	0.245074		CDH1	ITGB7	0.210849		APP	TNFRSF21	0.269264		FN1	ITGB8	0.19561
				SPP1	ITGA5	0.244899		APOE	LDLR	0.209743		CD14	ITGB1	0.269144		AREG	EGFR	0.194154
				VCAN	ITGB1	0.24473		ICAM1	CAV1	0.209124		CALM2	EGFR	0.268794		CDH1	PTPRF	0.193988
				COL6A1	ITGB1	0.244317		TGFB1	ITGB6	0.208849		CD80	CD28	0.265719		BTLA	VTCN1	0.193342
				GNAI2	IGF1R	0.243808		FYN	THY1	0.206433		GNAI2	ADCY9	0.265511		FN1	ITGA2	0.191298
				GNAS	PTGDR	0.243735		ANXA1	DYSF	0.206381		LAMB1	ITGAV	0.263919		CXCL13	CCR10	0.190529
				RTN4	NGFR	0.243034		C1QA	CD93	0.204494		SPINT1	ST14	0.263802		HSPA1A	GRIN2D	0.19003
				CD200	CD200R1	0.242293		PSAP	CELSR1	0.201813		COL1A2	CD36	0.261013		IL16	KCNJ10	0.189245
				THBS1	ITGB1	0.242062		CDH1	ITGAE	0.201426		CALM3	PDE1A	0.259786		SELPLG	ESAM	0.186002
				TNFSF12	TNFRSF12A	0.24155		BGN	TLR1	0.201391		CCL3	CCR5	0.25918		GDF11	ACVR2A	0.185516
				RLN2	GPR84	0.240425		CCL3	CCR1	0.200282		LY6G5C	TMEM8A	0.255247		HBEGF	PRLR	0.185485
				CLCF1	IL6ST	0.239828		CALM3	EGFR	0.199765		IL1B	IL1RAP	0.252598		FN1	ITGA3	0.183845
				ADAM17	NOTCH1	0.239671		FN1	IL17RC	0.199595		PSEN1	NOTCH4	0.251608		GNAI2	OPRD1	0.18228
				CCL20	CXCR3	0.239621		PIP	NPTN	0.197106		ADAM28	ITGA4	0.250664		CXCL10	CXCR3	0.182028
				RPS27A	FGFR2	0.238934		TNFSF13B	TNFRSF17	0.196683		THBS1	CD36	0.250506		TGFB1	ITGB8	0.180543
				UBB	ERBB2	0.237498		IL23A	IL12RB1	0.196681		COL1A1	ITGAV	0.248791		CCL5	ACKR1	0.17972
				MDK	ITGA6	0.236484		ADAM28	ITGA4	0.195808		RTN4	GJB2	0.248706		QDPR	DYSF	0.179191
				SAA1	FPR1	0.236207		FN1	ITGB7	0.195764		FADD	FAS	0.247753		CALM3	KCNQ3	0.176825
				CD40LG	TRAF3	0.234819		SEMA3E	NRP1	0.195069		PTN	PLXNB2	0.243185		ANXA1	DYSF	0.176757
				SEMA7A	PLXNC1	0.234514		CALM2	EGFR	0.190968		CALM1	MIP	0.242399		ICAM1	EGFR	0.176537
				TIMP2	ITGB1	0.233726		VCAM1	ITGA4	0.187949		PDAP1	PDGFRB	0.241361		MMP1	ITGA2	0.17649
				TIMP3	ADAM17	0.233423		CGN	TGFBR2	0.187875		RLN2	GPR84	0.240912		APOE	VLDLR	0.1749
				ICAM4	ITGB2	0.233367		GNAI2	ADCY9	0.186297		ICAM1	SPN	0.239305		CALM3	GP6	0.173062
				IL10	IL10RB	0.232852		THBS1	SDC4	0.185384		CALM1	KCNQ3	0.238977		GDF11	ACVR2B	0.171901
				SERPINE1	LRP1	0.232809		IL16	GRIN2D	0.184394		TIMP3	ADAM17	0.237148		TGFB1	ACVRL1	0.169177
				THBS1	CD47	0.232708		GNAI2	EDNRA	0.183715		APP	NCSTN	0.237022		CALM1	MIP	0.169105
				COL1A2	ITGAV	0.232698		CYR61	CAV1	0.18344		GNAI2	CXCR3	0.236191		ADAM9	ITGA3	0.168889
				CX3CL1	CX3CR1	0.232009		MDK	SDC1	0.183378		HSP90B1	ERBB2	0.235983		MDK	PTPRZ1	0.167559
				VCAN	ITGA4	0.231237		SEMA4C	PLXNB2	0.18333		CD14	ITGA4	0.233082		CD274	PDCD1	0.167038
				SEMA4A	PLXNB2	0.230067		COL18A1	ITGA5	0.183084		FN1	ITGA9	0.231802		PLAU	ITGA3	0.166901
				THBS1	ITGA4	0.228672		TP53	TNFRSF10D	0.182735		COL4A6	ITGAV	0.231577		APOE	LRP5	0.164788
				GNAS	ADORA1	0.227932		THBS1	ITGA4	0.182136		PLAU	ITGAM	0.229033		EFNB1	EPHB6	0.164242
				ST6GAL1	CD22	0.227852		COL1A2	CD93	0.182006		IL16	KCNJ10	0.228991		COL1A2	ITGA2	0.1626
				CD274	CD80	0.226845		LY6G5C	TMEM8A	0.178996		PLAT	ITGAM	0.228632		COL4A1	ITGB8	0.159927
				QDPR	DYSF	0.226716		CYR61	ITGB5	0.177768		GNAI2	F2R	0.227404		LRPAP1	VLDLR	0.158633
				DUSP18	ITGA6	0.226303		GNAI2	CXCR2	0.177058		IL16	GRIN2C	0.225168		COL4A1	ITGA2	0.156249
				TGFB1	CAV1	0.225951		CTGF	ITGA5	0.175595		GNAS	VIPR1	0.223283		COL6A1	ITGA2	0.156249
				GNAI2	CAV1	0.225764		CTGF	ITGAM	0.175488		SELPLG	ESAM	0.22323		CKLF	CCR4	0.155326
				CCL5	SDC1	0.22523		VEGFA	ITGAV	0.174638		TGFB1	TGFBR3	0.222129		SEMA4D	ERBB2	0.154297
				C3	CD81	0.224204		PTN	PTPRS	0.173972		FASLG	FAS	0.221539		CCL20	CXCR3	0.153289
				CXCL10	CXCR3	0.224164		IL15	IL2RA	0.172394		APOE	LDLR	0.221428		HBEGF	EGFR	0.152529
				APOE	LDLR	0.223879		TGFB1	TGFBR3	0.172175		EFNB1	EPHB2	0.219799		IL16	GRIN2C	0.152439
				POMC	ADRB2	0.222812		ADAM17	ITGA5	0.17171		GNAS	CRHR1	0.219639		WNT2	LRP6	0.151463
				ZG16B	TLR5	0.222568		CCL4	ACKR2	0.170704		B2M	KLRC2	0.219078		GDF11	BMPR1A	0.150882
				GNAS	VIPR1	0.220671		CDH1	KLRG1	0.16884		IL1RN	IL1R2	0.219027		C6orf15	DDR1	0.148331
				S100A8	TLR4	0.22055		CXCL13	ADRA2A	0.168498		PLAU	ITGAV	0.21897		TNFSF12	TNFRSF25	0.146043
				OSM	IL6ST	0.220258		SPON2	ITGAM	0.167146		COL18A1	ITGA5	0.218339		FN1	ITGB6	0.145589
				IL34	CSF1R	0.217506		IL21	IL21R	0.166365		TGFB1	ITGB6	0.217882		FN1	NT5E	0.144323
				CEL	CXCR4	0.2147		FN1	CD79A	0.164342		CCL5	CXCR3	0.216805		EFEMP1	EGFR	0.144165
				JAM3	ITGB2	0.21396		CXCL13	CCR10	0.163665		CALM2	PDE1A	0.216346		HBEGF	ERBB2	0.143285
				LTBP3	ITGB5	0.213767		FN1	SDC2	0.158977		LGALS3BP	VANGL1	0.214871		CCL20	CCR6	0.142166
				LTA	CACHD1	0.21313		TNFSF4	TRAF2	0.155379		PIGF	FLT1	0.214841		CD70	CD27	0.141143
				IL1RN	IL1R2	0.212827		MDK	ITGA6	0.152324		ADM	GPR84	0.214357		IL16	KCND1	0.140831
				TNFSF10	TNFRSF11B	0.212658		SELPLG	ESAM	0.152227		IL21	IL2RG	0.213846		TNFSF12	TNFRSF8	0.139943
				LRPAP1	LRP8	0.212649		SEMA4D	MET	0.149397		FN1	IL17RC	0.211225		EFNB1	EPHB4	0.139334
				GNAS	ADCY9	0.211128		FARP2	PLXNA3	0.148482		CD14	TLR4	0.210502		WNT2	FZD5	0.137551
				FN1	ITGB7	0.21086		CD200	CD200R1	0.148277		IL1B	ADRB2	0.209737		GNAI2	EDNRA	0.134465
				A2M	LRP1	0.210719		VCAM1	ITGB7	0.148198		CALM3	KCNQ3	0.209396		CDH1	EGFR	0.133984
				ARPC5	LRP2	0.210515		DLK1	NOTCH4	0.146036		JAG2	NOTCH1	0.208555		TGFB1	ITGB6	0.133734
				COMP	ITGB1	0.210353		CXCL10	CXCR3	0.145769		LRPAP1	LRP8	0.206621		CXCL13	OPRD1	0.133669
				HGF	CD44	0.209667		FN1	ITGA6	0.145614		CALM1	PTH2R	0.20648		LGALS3BP	VANGL1	0.129501
				CDH1	ITGAE	0.209404		VEGFA	EPHB2	0.145606		IL16	KCNA3	0.206449		ANXA1	EGFR	0.128433
				UBC	FGFR2	0.209091		GNAI2	EGFR	0.144152		DUSP18	ITGA6	0.205814		GNAI2	ADRA2A	0.125188
				INHBA	ENG	0.208327		PSEN1	NOTCH4	0.143847		CALM1	GP6	0.205405		ICAM1	IL2RA	0.123831
				FBN1	ITGB1	0.207364		LPL	SDC1	0.143612		CALCB	GPR84	0.204708		C3	CD19	0.119823
				HBEGF	CD82	0.20732		VCL	ITGB5	0.143577		UBA52	AGTR1	0.201977		IL16	GRIN2D	0.119642
				PDGFB	ITGAV	0.207131		VASP	CXCR2	0.143222		TSLP	IL7R	0.201467		TLN1	ITGB3	0.115801
				HSPG2	ITGB1	0.206777		P4HB	MTTP	0.142652		IL16	KCND1	0.201327		EFNB1	ERBB2	0.115111
				SEMA4F	NRP2	0.205594		HEBP1	ADRA2A	0.142417		HRAS	INSR	0.201119		EFNB1	EPHB3	0.113215
				COL14A1	CD44	0.205106		RTN4	GJB2	0.141533		CALM1	KCNQ5	0.200735		CXCL13	CXCR5	0.112758
				PODXL2	SELL	0.204578		ADAM10	EFNA3	0.139661		CCL8	CCR1	0.200052		TNFSF13B	TNFRSF13B	0.110919
				ICAM1	IL2RA	0.204339		COL1A2	CD36	0.135817		IL1B	IL1R2	0.19761		AREG	ERBB3	0.109387
				CCL2	CCR5	0.203633		IL1B	ADRB2	0.13552		COL1A1	CD36	0.1969		SPP1	ITGB3	0.10757
				LILRB4	LAIR1	0.203293		EFNA1	EPHB6	0.132393		CD86	CD28	0.195835		CCL5	CCR4	0.102287
				SEMA4A	PLXND1	0.20206		HBEGF	PRLR	0.13212		PLAU	ITGB5	0.195655		CXCL13	ACKR4	0.101462
				COL5A1	ITGB1	0.20193		POMC	ADRA2A	0.131993		GNAI2	EGFR	0.195053		GZMB	CHRM3	0.0980379
				UBA52	FGFR2	0.201627		COL1A1	DDR2	0.130921		NCAM1	PTPRA	0.191044		CLEC2B	KLRF1	0.0976949
				APP	FPR2	0.201247		DUSP18	ITGB4	0.129389		TNFSF12	TNFRSF8	0.188846		CCL5	ACKR4	0.0934612
				IL2	CD53	0.200616		BMP4	BMPR2	0.12846		ADA	DPP4	0.188011		FN1	ITGA9	0.0931886
				FN1	ITGAV	0.200346		THBS1	SDC1	0.127759		F8	LDLR	0.186266		FN1	TMPRSS6	0.0925091
				C3	ITGAX	0.200268		CD47	SIRPG	0.127434		PSAP	CD1B	0.183192		CXCL13	ADRA2A	0.0901235
				CD55	CR1	0.200204		ITGB3BP	ITGB3	0.127249		TNFSF12	TNFRSF25	0.182034		ADAM15	ITGA9	0.0899509
				CYR61	ITGB5	0.200088		F12	CD93	0.127245		FN1	ITGA6	0.180276		CDH1	KLRG1	0.0862835
				CCL5	ACKR2	0.199633		HBEGF	ERBB2	0.125736		GNAI2	CXCR1	0.179747		CDH1	IGF1R	0.0852032
				VCAM1	ITGB2	0.198936		CCL22	ACKR2	0.12464		MTMR4	SMAD3	0.179649		PLAU	VLDLR	0.0845546
				CALR	ITGA2B	0.198786		COL3A1	DDR1	0.124538		CALM3	GP6	0.179003		ITGB3BP	ITGB3	0.0844847
				COL4A5	ITGB1	0.198748		TNFSF4	TNFRSF4	0.122517		COL1A1	ITGA5	0.178077		ADAM12	ITGA9	0.0837424
				GAS6	AXL	0.198391		APOD	LEPR	0.121273		APP	CAV1	0.176992		CCL5	ADRA2A	0.0829342
				GPC3	CD81	0.198362		CGN	TGFBR1	0.121166		IGFL2	IGFLR1	0.175967		CDH1	LRP5	0.0822055
				TP53	TNFRSF10D	0.197812		CDH1	IGF1R	0.118594		CALM3	KCNQ5	0.174801		SEMA7A	ITGA1	0.081363
				MADCAM1	ITGB7	0.197063		PI3	PLD2	0.11682		RPS27A	FGFR2	0.173353		APOC1	VLDLR	0.0800969
				ITGB3BP	ITGB5	0.196644		ADAM15	ITGB3	0.114203		HRAS	SDC2	0.172971		CDH1	ERBB3	0.073104
				SYK	FCGR2A	0.196074		XCL1	XCR1	0.114084		CALM2	KCNQ3	0.172419		COL1A2	ITGA1	0.0723216
				MMP9	ITGAM	0.1954		ADM2	ADRB2	0.113828		GNAI2	S1PR3	0.17207		COL4A1	ITGA1	0.0692054
				MLLT4	PVRL2	0.195091		IL16	KCNA3	0.113108		IL21	IL21R	0.171957		COL6A1	ITGA1	0.0692054
				APOD	LEPR	0.194936		FASLG	FAS	0.111134		APP	FPR2	0.170873		WNT2	FZD3	0.0678087
				MMP1	CD44	0.194429		LRPAP1	LRP8	0.107027		PLAU	IGF2R	0.170726		MFGE8	ITGB3	0.0643516
				RTN4	RTN4R	0.192609		CXCL10	ADRA2A	0.105972		CSF2	SDC2	0.169924		CXCL10	ADRA2A	0.0626428
				LYZ	ITGAL	0.192538		COL1A1	ITGA1	0.105155		GNAS	ADRB3	0.168551		COL1A2	ITGA11	0.060057
				TNFSF8	TNFRSF8	0.191832		VEGFA	FLT1	0.104987		PTHLH	GPR84	0.167198		LTA	EDNRA	0.0551669
				C3	LRP1	0.191604		CYR61	ITGB3	0.104925		CSF2	IL3RA	0.166495		GDF11	BMPR1B	0.0529925
				PLAU	ITGB1	0.190735		THBS1	ITGA6	0.104913		CALR	ITGA2B	0.164604		CCL20	ADRA2A	0.0515644
				COL4A5	CD47	0.190647		COL18A1	ITGB5	0.10483		CXCL10	SDC4	0.164456		MDK	GPC2	0.0511666
				GNAI2	ADORA1	0.190272		PODXL2	SELL	0.104122		F8	ASGR2	0.163381		SAA1	ADRA2A	0.0501106
				SELPLG	SELE	0.189815		CCL3	CCR5	0.103123		PSAP	CELSR1	0.162694		C3	ADRA2A	0.048635
				LAMB3	ITGB1	0.189277		MFGE8	ITGB3	0.101315		GDF11	BMPR2	0.161854		WNT2	FZD7	0.0480602
				APP	TNFRSF21	0.188953		CEACAM1	CD209	0.10065		GDF7	BMPR2	0.161689		ANXA1	ADRA2A	0.0444866
				CXCL12	SDC4	0.188671		C1orf112	PLSCR4	0.10027		C5	C5AR2	0.161495		TGFB1	TGFBR3	0.0436614
				BSG	SELE	0.188382		IL1B	IL1RAP	0.0991164		CD47	SIRPG	0.15936		FN1	ITGB3	0.043282
				GNAI2	ADRA2B	0.188374		NPB	ADRA2A	0.0983695		SEMA4D	ERBB2	0.156952		ADAM15	ITGB3	0.0416984
				ZG16B	TLR6	0.188371		ADAM17	NOTCH1	0.0981587		MDK	ITGA6	0.156529		TGFB1	ITGB3	0.0393738
				HRAS	SDC2	0.18736		EDN1	KEL	0.0975722		MDK	SDC4	0.15612		CYR61	ITGB3	0.0392114
				LAMB3	CD151	0.187019		CGN	F11R	0.0958278		PDGFB	S1PR1	0.155716		COL1A2	ITGB3	0.0358057
				LY6G5C	TMEM8A	0.186543		PTN	ALK	0.095697		PLAU	ITGA5	0.154983		EFNB1	EPHB1	0.0343762
				MFGE8	PDGFRB	0.185469		ST6GAL1	CD22	0.0954881		NCAM1	FGFR1	0.15438
				APOE	LRP5	0.184719		TCTN1	TMEM67	0.0951767		PSEN1	NOTCH3	0.150532
				THBS1	LRP1	0.184703		COL5A2	DDR1	0.094677		CALM1	PDE1C	0.150382
				CCL20	CCR6	0.183978		THBS1	CD36	0.0945594		GNAS	PTGDR	0.15007
				CD36	TLR4	0.183078		APOE	LRP5	0.0940389		THBS1	ITGA6	0.14938
				AGRN	ITGB1	0.182427		CCL20	CXCR3	0.093218		PTGS2	CAV1	0.149282
				LAMA4	ITGB1	0.181613		CXCL9	CXCR3	0.0929575		AREG	EGFR	0.149026
				UBA52	AGTR1	0.181462		POMC	MC1R	0.0922241		THBS1	SDC4	0.148987
				ANXA1	EGFR	0.181258		DUSP18	ITGA1	0.0903698		CALM1	TRPC5	0.1477
				PODXL	SELL	0.180501		F12	GP1BA	0.0886768		RLN2	ADRB2	0.147088
				PTN	PLXNB2	0.179884		CDH1	PTPRM	0.0883168		FARP2	PLXNA3	0.146463
				CCL3	CCR5	0.179378		VCAM1	ITGAD	0.0882773		CALM2	GP6	0.146399
				SERPINE1	ITGAV	0.179371		AREG	EGFR	0.0876912		UBA52	FGFR2	0.145508
				FN1	ITGA5	0.179301		IL1A	IL1RAP	0.0862515		F13A1	ITGA9	0.145475
				VCAN	SELL	0.177495		LYPD3	AGR2	0.0862436		HBEGF	PRLR	0.142862
				RSPO3	SDC4	0.177447		ANXA1	FPR2	0.0860489		CALM2	KCNQ5	0.142829
				VWF	SIRPA	0.176918		CXCL2	XCR1	0.084048		CTHRC1	FZD5	0.142727
				CXCL2	CXCR1	0.175616		IL1B	IL1R2	0.0840274		UBC	FGFR2	0.142604
				GNAI2	ADCY9	0.175612		COL1A2	ITGA2B	0.0837727		LGALS8	ITGA3	0.14227
				LTA	EDNRA	0.175465		IL15	IL2RB	0.0835815		HSP90AA1	ITGB3	0.141686
				GNAS	ADRB3	0.175108		DUSP18	ITGA7	0.0830805		CCL5	GPR75	0.140734
				L1CAM	ITGAV	0.174639		COL1A2	ITGB3	0.0829245		LTA	EDNRA	0.136332
				UBB	FGFR2	0.174525		DCN	MET	0.0829087		ARF1	CHRM3	0.134663
				SCGB3A1	MARCO	0.17374		MTMR4	SMAD3	0.0814259		TNFSF9	TRAF2	0.13385
				ADAM9	ITGAV	0.173551		EFNA4	EPHA2	0.0813401		CCL18	C14orf1	0.133776
				IL2	IL2RG	0.173419		LTF	LRP11	0.0813241		FN1	SDC2	0.131444
				CCL5	ACKR4	0.172221		FN1	ITGA2B	0.0811728		JAG2	NOTCH4	0.129942
				C3	CD46	0.171537		FN1	ITGB3	0.0803486		CALM3	PDE1C	0.129896
				RLN2	ADRB2	0.169842		CCL28	ADRA2A	0.0797823		MADCAM1	ITGB7	0.129428
				VEGFB	NRP1	0.169131		BMP4	BMPR1A	0.077315		ADM	ADRB2	0.129115
				GPC3	LRP1	0.168703		CCL28	CCR10	0.0772577		CD14	RIPK1	0.128648
				IGF2	IGF2R	0.168308		ANXA1	ADRA2A	0.0766784		COL6A1	ITGA6	0.128457
				HSP90B1	ERBB2	0.168103		IL23A	IL23R	0.0759179		IL1RN	IL1R1	0.128315
				S100A9	TLR4	0.167508		FN1	ITGB8	0.0757536		BTLA	CD247	0.12804
				CXCL12	CXCR3	0.166287		DLK1	NOTCH3	0.0751223		CALM3	TRPC5	0.127524
				MTMR4	SMAD3	0.165368		MDK	GPC2	0.0750707		GNAI2	EDNRA	0.125265
				LIPC	LRP1	0.165114		CD274	PDCD1	0.0749635		IL1A	IL1RAP	0.123696
				IGFL2	IGFLR1	0.164327		PSEN1	NOTCH3	0.0739044		TGFB1	ITGB8	0.12327
				C1QA	CD93	0.164155		CCL28	ACKR2	0.0734523		GNAI2	TBXA2R	0.122985
				TGM2	ITGB1	0.163337		IL1A	IL1R2	0.0729624		PLAU	ST14	0.12287
				ICAM1	EGFR	0.163139		CXCL2	ADRA2A	0.0728631		CALCB	ADRB2	0.122704
				COL9A3	ITGB1	0.162443		ADAM15	ITGA9	0.0726072		CALM1	AQP6	0.12245
				RTN4	GJB2	0.162426		CDH1	LRP5	0.0726044		LAMB1	ITGA6	0.122392
				CCL22	ACKR2	0.162117		BTLA	CD247	0.0724863		NTNG2	LRRC4	0.122369
				CD14	TLR4	0.162085		POMC	RAMP3	0.0710034		CALM1	SCTR	0.121048
				COL4A2	CD93	0.161657		CX3CL1	CX3CR1	0.0694186		CCL5	CCR3	0.120655
				THBS1	CD36	0.161537		FN1	ITGB6	0.0690236		ST6GAL1	CD22	0.119417
				ACTR2	LRP2	0.161376		COL3A1	DDR2	0.0688651		UBB	FGFR2	0.118695
				CD80	CTLA4	0.160905		ICAM1	EGFR	0.0682947		FARP2	PLXNA2	0.117433
				IL18	CD48	0.160644		EDN1	EDNRB	0.0682055		INHBA	ACVR1B	0.116861
				PSEN1	NOTCH4	0.160218		IL10	SIRPG	0.0675052		HRAS	GRIN2D	0.115925
				VCAN	TLR1	0.160184		ADM2	RAMP1	0.0669617		FARP2	PLXNA1	0.115374
				LRPAP1	LRP2	0.158852		CCL20	ADRA2A	0.0666491		FN1	ITGB7	0.115321
				CCL2	CCR2	0.15778		CXCL9	ADRA2A	0.0664573		CCL28	CCR10	0.114666
				NID1	ITGB1	0.157524		CCL20	CCR6	0.0664338		IL1B	IL1R1	0.114467
				GNAI2	EDNRA	0.15643		APOE	LRP8	0.0639657		CD14	TLR6	0.114284
				HSPG2	LRP1	0.156057		FARP2	PLXNA2	0.0621677		CXCL8	CXCR2	0.112984
				L1CAM	ITGA5	0.155768		COL1A2	ITGA1	0.0612947		CXCL2	CXCR2	0.112977
				HGF	ITGB1	0.15549		CDH1	CDH2	0.0612072		CCL20	CXCR3	0.11172
				CCL4	CCR8	0.155178		CCL3	ACKR2	0.060872		EFNB1	EPHB6	0.110622
				PDGFA	PDGFRB	0.154899		IL18	IL1RL2	0.0607931		SEMA4D	MET	0.109563
				ADA	DPP4	0.154633		COL18A1	ITGB3	0.0597042		YARS	CXCR1	0.107946
				LAMA3	ITGB1	0.154349		DSC2	DSG2	0.0596276		RTN4	CNTNAP1	0.107562
				ADAM10	EFNA3	0.154279		EFNA1	EPHA2	0.0595957		SEMA4D	PLXNB1	0.107527
				IL1B	IL1R2	0.153465		COL6A3	ITGA1	0.0595786		POMC	MC1R	0.106667
				TGM2	ITGA4	0.15342		MDK	ALK	0.0591404		NODAL	ACVR1B	0.105941
				PIP	NPTN	0.153414		EFNA4	EPHA4	0.0586721		CCL4	CCR3	0.105338
				CALR	TSHR	0.152914		FBLN2	ITGB3	0.058636		CALM3	AQP6	0.105297
				LGALS8	ITGA3	0.152796		THBS1	ITGA2B	0.0572768		CALM2	PDE1C	0.105092
				THBS1	SCARB1	0.152762		THBS1	ITGB3	0.0566802		GDF11	ACVR1B	0.10509
				IL15	IL15RA	0.152446		NPW	ADRA2A	0.0561321		ICAM1	EGFR	0.105022
				PRSS23	TMEM222	0.152206		VEGFA	ITGB3	0.0557158		IL23A	IL12RB1	0.103934
				LY86	CD180	0.152148		COL5A1	ITGA1	0.0549694		SELPLG	SELP	0.103127
				CCL23	CCR1	0.151839		NRTN	RET	0.0528605		CALM2	TRPC5	0.103119
				LAMB1	ITGB1	0.150765		FN1	ITGA9	0.050382		RTN4	RTN4RL1	0.102834
				TFPI	LRP1	0.150488		MDK	TSPAN1	0.0495175		POMC	RAMP2	0.101279
				COL9A1	ITGB1	0.150144		VEGFA	RET	0.0494175		AMH	ACVR1	0.0998347
				NPNT	ITGB1	0.149671		CDH1	EGFR	0.048477		CD80	CTLA4	0.0997339
				CXCL8	CXCR2	0.149409		EDN1	EDNRA	0.0472905		RTN4	TNFRSF19	0.0990539
				ICAM4	ITGB1	0.149246		SEMA4A	PLXNB3	0.0471975		CCL8	CCR5	0.0990414
				C3	ITGAM	0.148905		DCN	EGFR	0.047064		PTHLH	ADRB2	0.0983619
				DCN	EGFR	0.146179		CXCL2	CXCR2	0.0470211		INHBA	ACVR1	0.0969574
				VCAN	TLR2	0.14615		THBS1	LRP5	0.046758		POMC	VIPR1	0.0964948
				LTF	GPR162	0.145864		ADAM12	ITGA9	0.0453429		FN1	NT5E	0.0951388
				F8	ASGR2	0.145406		SEMA7A	ITGA1	0.0452184		MDK	SDC1	0.0943759
				IL26	IL10RB	0.145363		TNFSF12	TNFRSF8	0.0430432		EFNA4	EPHA2	0.0943096
				COL18A1	ITGB5	0.14507		COL18A1	GPC1	0.0427364		IL1A	IL1R2	0.0932671
				CXCL3	CXCR2	0.145041		EFNA1	EPHA4	0.0427058		XCL1	XCR1	0.0926716
				CCL4	ACKR2	0.14488		COL5A2	ITGA1	0.040687		RTN4	RTN4R	0.0925561
				DUSP18	ITGA1	0.144797		COL18A1	GPC4	0.040377		EFNA3	EPHB6	0.0919746
				MDK	SDC1	0.144538		CGN	OCLN	0.0402414		TNFSF8	TNFRSF8	0.0913324
				APOE	LRP8	0.144091		VEGFA	GPC1	0.0398335		DUSP18	ITGB4	0.0901387
				SPP1	ITGB5	0.143549		HBEGF	EGFR	0.0395967		PDGFA	PDGFRB	0.0897838
				PLAU	LRP1	0.143239		ANXA1	EGFR	0.0392164		THBS1	SDC1	0.0897636
				EFNA1	EPHB6	0.143191		CTGF	NTRK1	0.0382759		EFNB1	EPHB3	0.0886744
				GNAI2	ADRA2A	0.143015		ADM2	CALCRL	0.0375312		CCL8	CCR2	0.0880415
				VCAM1	MSN	0.142597		VCAM1	ITGA9	0.0365359		OSM	OSMR	0.0863395
				PSAP	CELSR1	0.142306		VEGFA	ITGA9	0.0345906		INHBA	SMAD3	0.0853401
				AREG	EGFR	0.142215		ADM2	RAMP3	0.0308269		VEGFB	FLT1	0.0851097
				IL21	IL2RG	0.14172		VEGFA	EGFR	0.0303928		ANXA1	EGFR	0.0848917
				FASLG	FAS	0.141502		EFNA1	EPHB1	0.030358		CALM2	AQP6	0.0847326
				JAG2	NOTCH2	0.141259		TNFSF8	TNFRSF8	0.0242034		SEMA4B	DCBLD2	0.0844777
				CEACAM1	CD209	0.140469						CCL5	ACKR2	0.0843399
				ICAM4	ITGA4	0.140041						GNAS	AVPR2	0.0832986
				PTN	SDC3	0.139013						GNAS	ADCY1	0.0823533
				FN1	SDC2	0.138526						CD274	PDCD1	0.08089
				MMP9	EPHB2	0.138259						APOE	LRP8	0.0804631
				CCL5	ACKR1	0.137963						GNAI2	PTPRU	0.0790265
				TGFB1	ITGB6	0.137304						HBEGF	ERBB2	0.0785613
				FN1	IL17RC	0.136767						COL3A1	DDR1	0.078219
				AGRN	LRP1	0.136651						NCAM1	ROBO3	0.0772645
				GDF11	BMPR2	0.136562						PGF	FLT1	0.0772383
				HRAS	INSR	0.136011						RTN4	NGFR	0.0771852
				COL4A3	ITGB1	0.135597						NODAL	SMAD3	0.0771084
				JAM3	ITGB1	0.135597						DUSP18	ITGA2	0.0767712
				IGF1	IGF2R	0.134956						PLAU	MRC2	0.0765653
				SEMA4C	PLXNB2	0.134914						CCL20	CCR6	0.0764542
				SEMA3G	NRP2	0.134607						COL5A2	DDR1	0.0761421
				PLAU	ST14	0.132315						P4HB	MTTP	0.0760285
				TGFB2	ENG	0.131486						HBEGF	EGFR	0.0748975
				CGN	TGFBR2	0.131459						COL1A1	DDR1	0.0747065
				TNFSF13B	TNFRSF13C	0.131245						CCL5	ACKR1	0.0739835
				ICAM1	CAV1	0.130464						DUSP18	ITGA3	0.0735793
				COL4A5	CD93	0.130455						CCL4	ACKR2	0.0732489
				TNFSF13	FAS	0.130233						JAG2	NOTCH3	0.0729757
				THBS1	SDC4	0.129842						INHBA	ACVR2A	0.0727184
				COL4A3	CD47	0.129653						COL18A1	GPC1	0.0725631
				CKLF	CCR4	0.128934						DUSP18	ITGA1	0.0723335
				DLK1	NOTCH2	0.128928						GNAI2	ADCY1	0.0717264
				CD36	TLR6	0.128638						HSP90B1	TLR9	0.0715235
				IGFBP4	LRP6	0.127646						TGFB1	ITGB3	0.0714375
				RARRES2	CCRL2	0.127559						GNAI2	OPRD1	0.0710796
				LAMC2	ITGB1	0.127058						ADAM10	EFNA3	0.070903
				POMC	RAMP2	0.126449						CCL4	CCR8	0.0706056
				PSEN1	NOTCH3	0.126191						CLEC2B	KLRF1	0.0702445
				TGFB1	ITGB3	0.12595						POMC	ADRB3	0.0700392
				CALCB	GPR84	0.125763						DHH	PTCH2	0.0697637
				CD86	CTLA4	0.125482						CD86	CTLA4	0.069379
				CD34	SELL	0.125453						PTN	SDC1	0.0691199
				LAMC2	CD151	0.125427						PDGFA	PDGFRA	0.0677987
				L1CAM	EPHB2	0.125304						APP	GPC1	0.0677466
				VCAM1	ITGB1	0.125199						FN1	ITGA2	0.065916
				CD1D	LILRB2	0.125158						PDGFB	PDGFRB	0.0656593
				TNFSF13	SDC2	0.124897						NODAL	ACVR2A	0.0656168
				CXCL16	CXCR6	0.124613						MFGE8	PDGFRB	0.0652256
				TNFSF12	TNFRSF25	0.123579						GDF11	ACVR2A	0.0650662
				BTLA	VTCN1	0.123232						GDF7	ACVR2A	0.064992
				LYPD3	AGR2	0.123072						CCL5	ACKR4	0.064297
				CCL8	CCR1	0.122768						CALCB	RAMP1	0.0642832
				PLAT	LRP1	0.122689						C1QA	CSPG4	0.0641525
				FN1	ITGA6	0.122571						CXCL10	CXCR3	0.0638592
				CXCL13	ACKR4	0.122467						LRPAP1	VLDLR	0.0633813
				CXCL2	XCR1	0.121444						ICOSLG	ICOS	0.0633257
				SPP1	S1PR1	0.121396						FN1	ITGA3	0.0631446
				SFRP1	FZD2	0.121262						ADM	CALCRL	0.0623569
				TNFSF4	TRAF2	0.121073						OLFM2	ROBO2	0.0622203
				CYR61	CAV1	0.12049						CXCL9	CXCR3	0.0620582
				F12	CD93	0.119634						CXCL2	XCR1	0.0615986
				SAA1	SCARB1	0.119608						TLN1	ITGB3	0.0611532
				TLN1	ITGB3	0.119493						INHBA	BAMBI	0.0602674
				S100A1	TLR4	0.119394						IGFBP4	FZD8	0.0599194
				CGA	SIRPA	0.118959						FN1	ITGB6	0.0596806
				CCL5	ADRA2A	0.118947						IL1RN	IL1RL2	0.0596087
				FBN1	ITGAV	0.117909						POMC	RAMP3	0.05928
				AREG	ERBB3	0.117672						TNFSF9	TNFRSF9	0.0592697
				MFAP2	NOTCH1	0.117555						CALCB	CALCRL	0.0590358
				FN1	CD79A	0.117461						EFNA3	EPHA2	0.0588468
				VCAM1	ITGA4	0.117273						IL15	IL2RB	0.057595
				INSL3	GPR84	0.116932						CKLF	CCR4	0.0570651
				COL18A1	GPC4	0.116393						COL9A2	MAG	0.0563005
				IL18	IL18BP	0.116375						COL1A2	ITGA2	0.0562013
				TNFSF4	TNFRSF4	0.115991						CCL28	CCR3	0.0544093
				IL1B	IL1RAP	0.115853						CTHRC1	FZD3	0.0538246
				CDH1	KLRG1	0.115404						COL1A2	ITGA1	0.0528845
				COL1A1	ITGA1	0.114906						CCL5	CCR4	0.0515433
				ADM	GPR84	0.113743						AREG	ERBB3	0.0515144
				CD14	TLR6	0.113024						IL1A	IL1R1	0.0512232
				TSLP	IL7R	0.112708						IL18	IL18R1	0.051171
				VCAM1	EZR	0.112706						THBS1	ITGA3	0.0510722
				COL4A5	ITGAV	0.112482						LAMB1	ITGB4	0.050615
				CFH	SELL	0.112114						COL3A1	DDR2	0.0501867
				CD14	RIPK1	0.112051						EFNB1	EPHB4	0.0499051
				COL1A1	DDR1	0.111429						PDGFB	PDGFRA	0.0492618
				CD274	PDCD1	0.11029						CXCL8	CXCR1	0.0491373
				PLAU	ITGAM	0.109854						CXCL2	CXCR1	0.0491342
				DUSP18	ITGA3	0.109411						SEMA7A	ITGA1	0.0484769
				CCL28	ACKR2	0.108641						COL18A1	ITGA3	0.0484343
				CDH1	PTPRF	0.107951						MDK	GPC2	0.0478706
				PLAU	IGF2R	0.107719						COL1A1	DDR2	0.0478676
				PLAU	ITGAV	0.107481						XCL2	XCR1	0.0473117
				TGFB2	TGFBR2	0.107462						DUSP18	ITGA7	0.0469885
				CXCL13	CCR10	0.107454						APP	SLC45A3	0.046749
				FGF7	NRP1	0.107285						INHBA	ACVR2B	0.0465317
				CXCL9	CXCR3	0.107283						CXCL13	CCR10	0.0465314
				MDK	GPC2	0.107086						CCL3	CCR3	0.0464134
				GNAS	TSHR	0.10647						CCL25	CCR10	0.0457586
				HGF	ST14	0.106445						EFNB1	ERBB2	0.045729
				TNFSF13B	TNFRSF13B	0.105939						COL6A1	ITGA2	0.0451583
				TNFSF12	TNFRSF8	0.105846						RLN2	RAMP2	0.0443943
				APOE	LRP2	0.105318						COL4A5	ITGA2	0.0441676
				CCL19	CCRL2	0.105156						COL1A2	ITGA11	0.0437164
				ADAM9	ITGA6	0.104815						SEMA4A	PLXNB1	0.0435512
				TFPI	SDC4	0.104487						PSAP	GPR37L1	0.0434664
				FBN1	ITGA5	0.104393						C1orf112	PLSCR4	0.0433915
				DUSP18	ITGB4	0.104221						IGFBP4	LRP6	0.043222
				GDF11	ACVR1B	0.103819						LAMB1	ITGA2	0.0428329
				CXCL1	CXCR2	0.103004						IL23A	IL12RB2	0.0426117
				SEMA3F	NRP2	0.102312						COL6A1	ITGA1	0.0424638
				MDK	TSPAN1	0.102088						RLN2	VIPR1	0.042171
				IL10	SIRPG	0.10198						GDF11	BMPR1A	0.0420209
				LAMA4	ITGAV	0.101839						GDF7	BMPR1A	0.0419718
				C1orf112	PLSCR4	0.101568						CXCL13	CXCR3	0.0419086
				APP	GPC1	0.101348						NODAL	ACVR2B	0.041872
				CP	SLC40A1	0.101241						COL3A1	ITGA2	0.0416348
				LAMA2	ITGA6	0.100931						COL4A5	ITGA1	0.0415297
				CD80	CD28	0.100395						GDF11	ACVR2B	0.0415117
				IL1B	ADRB2	0.099743						LAMB1	ITGA3	0.0409894
				ADAM15	ITGA9	0.0994471						LAMB1	ITGA1	0.0402714
				EFEMP2	CATSPER1	0.0987414						COL1A1	ITGA2	0.0396944
				VEGFB	FLT1	0.0982902						TIMP2	ITGA3	0.0394216
				CGN	TGFBR1	0.0982764						IL18	IL1RL2	0.0391471
				IL16	KCNJ10	0.0982315						ADM	CALCR	0.0386743
				GAS6	MERTK	0.0977287						ADM	RAMP2	0.0384049
				TNFSF9	TRAF2	0.0975357						EREG	ERBB2	0.0382732
				SEMA3B	NRP2	0.097474						BTLA	CD79A	0.0382255
				COL18A1	GPC1	0.0966563						COL5A2	ITGA1	0.0380598
				CTGF	LRP6	0.0962797						COL1A1	ITGA1	0.0373132
				IL6	IL6R	0.0951755						CCL28	ACKR2	0.0371898
				PLAU	ITGA5	0.0950309						VEGFB	TYRO3	0.0366167
				RLN2	RAMP2	0.0936287						CALCB	CALCR	0.0365654
				PLAT	ITGAM	0.0935698						ADM	VIPR1	0.03647
				DLL3	NOTCH2	0.0934981						EREG	EGFR	0.036414
				EFNB1	EPHB2	0.0932433						CCL22	ACKR2	0.0363871
				MFI2	TFRC	0.0928745						CALCB	RAMP2	0.03631
				SELPLG	SELP	0.0921141						COL4A6	ITGA2	0.0362499
				CCL5	CCR4	0.0920676						INHBA	TGFBR3	0.0361001
				MLLT4	EPHB2	0.0910587						IL18	IL18RAP	0.0357921
				PLAU	MRC2	0.0909899						HRAS	AGTR1	0.0357564
				DUSP18	ITGA2	0.0909427						CTHRC1	FZD6	0.035711
				IL24	IL10RB	0.0905568						CXCL16	CXCR6	0.0354405
				APP	SLC45A3	0.0903456						LTA	CACHD1	0.0352946
				CFH	ITGAM	0.0903122						ADAM15	ITGB3	0.0349156
				SERPINE1	ITGB5	0.0896685						CALCB	VIPR1	0.034477
				APP	CAV1	0.0892153						AMH	EGFR	0.0341962
				COL1A2	ITGA1	0.089154						COL4A6	ITGA1	0.034068
				CDH1	EGFR	0.089044						CLCF1	CRLF1	0.0327468
				EFNA4	EPHA1	0.0889001						IL10	SIRPG	0.0327404
				ANXA1	ADRA2A	0.0888515						CXCL10	CCR3	0.0327059
				SEMA7A	ITGA1	0.0886547						PLAU	ITGA3	0.0323403
				GNAI2	S1PR3	0.0886362						POMC	OPRD1	0.0319627
				FN1	ITGB8	0.0885141						CXCL9	CCR3	0.0317537
				PDGFB	S1PR1	0.0884638						CCL3	ACKR2	0.0316398
				GNAS	HTR6	0.0883718						FN1	ITGA2B	0.0313056
				LIF	IL6ST	0.0880275						FN1	ITGB8	0.031039
				CTF1	IL6ST	0.0878084						OSM	LIFR	0.031035
				EFNA4	EPHA2	0.0876876						NCAM1	ROBO1	0.0309259
				ADM2	GPR84	0.0876093						COL1A1	ITGA11	0.0307569
				COL5A1	SDC3	0.0873546						EFNB1	EPHB1	0.0301671
				NID1	ITGAV	0.0872036						RLN2	ADRB3	0.0301128
				IL15	IL2RA	0.0870648						PTHLH	RAMP2	0.0285491
				CXCL13	CXCR5	0.086994						PTHLH	VIPR1	0.0270968
				COL4A3	CD93	0.0866562						MDK	ALK	0.0270317
				GNAI2	TSHR	0.0866266						COL1A2	ITGA2B	0.0265469
				FARP2	PLXNA1	0.0865148						EFNA4	EPHA5	0.0262379
				ADAM9	ITGB5	0.0864524						ADM	ADRB3	0.0259977
				SEMA4D	PLXNB1	0.0864085						LAMB1	ITGA7	0.0258477
				F8	LDLR	0.0860425						RLN2	RAMP3	0.0253199
				MLLT4	F11R	0.0859533						EFNA4	EPHA6	0.0251681
				CXCL8	CXCR1	0.0854653						THBS1	ITGA2B	0.025157
				CALCB	ADRB2	0.0850723						EFNA3	EPHB1	0.0247051
				COL6A1	ITGA6	0.0843373						CALCB	ADRB3	0.0245623
				APP	NGFR	0.0842265						APOE	LRP5	0.0232287
				ICAM4	ITGAM	0.0841289						APOE	VLDLR	0.0222314
				VCL	ITGB5	0.0840631						ADM	RAMP3	0.021845
				JAG2	NOTCH1	0.0840031						CCL22	CCR4	0.0217937
				PECAM1	CD38	0.0839651						CCL1	CCR8	0.021675
				TGM2	SDC4	0.083589						GZMB	CHRM3	0.021632
				THBS1	ITGA6	0.0833963						FN1	ROBO4	0.0215755
				CCL19	CCR7	0.0832868						MICB	KLRK1	0.0214078
				PDGFB	PDGFRB	0.0831866						HRAS	TLR9	0.0211555
				LAMB1	ITGAV	0.0831644						MICA	KLRK1	0.0210223
				CXCL13	ADRA2A	0.0830396						CALCB	RAMP3	0.0206341
				CXCL3	CXCR1	0.0827848						FN1	CD79A	0.0206219
				ICAM4	ITGAV	0.0822602						CXCL8	ACKR1	0.0206125
				GNAI2	LPAR3	0.0820548						ITGB3BP	ITGB3	0.0204432
				SEMA4D	MET	0.081933						COL18A1	GPC4	0.0203949
				IL1RN	IL1R1	0.0819203						FN1	MAG	0.0202579
				CCL5	GPR75	0.0814804						RLN2	RXFP1	0.0196416
				HRAS	CAV1	0.0814403						VEGFB	RET	0.0194734
				IGF2	INSR	0.0812732						PTN	ALK	0.0194114
				COL18A1	ITGA3	0.0810357						PTHLH	ADRB3	0.0192622
				CCL2	ACKR2	0.0808926						CCL3	CCR4	0.018913
				CCL28	CCR10	0.0806301						APOC1	VLDLR	0.0188148
				IL15	IL2RB	0.0802274						EFNB1	EPHA6	0.0186812
				POMC	VIPR1	0.0800101						HHLA3	CHRM3	0.018429
				TGFB2	TGFBR1	0.0797805						CLCF1	LIFR	0.0183706
				IL6	IL6ST	0.07945						CXCL13	CXCR5	0.018154
				IL1A	IL1R2	0.079145						MAPK1	FGFR2	0.017887
				INSL3	ADRB2	0.0788407						PTN	PTPRS	0.0175471
				SEMA3F	NRP1	0.0781556						FN1	ITGB3	0.0172258
				EFNA1	EPHB1	0.0776149						THBS1	LRP5	0.0170136
				CD86	CD28	0.0770701						RLN1	RXFP1	0.0165974
				CDH1	LRP5	0.076829						PTHLH	RAMP3	0.0161675
				CDH1	IGF1R	0.0767962						APP	NGFR	0.016132
				ADM	ADRB2	0.0766004						EFNA3	EPHA5	0.0159218
				CGA	GPR84	0.0765189						AGT	AGTR1	0.0156953
				COL6A2	ITGA1	0.0763534						CCL23	ACKR2	0.0155664
				DLK1	NOTCH1	0.0762266						EFNA4	EPHA1	0.0153063
				EFNB1	EPHB6	0.0760514						EFNA3	EPHA6	0.015266
				ZP3	MERTK	0.0759521						WNT2B	FZD4	0.0152053
				GZMB	CHRM3	0.0756654						CCL8	CCR3	0.0150631
				TG	ASGR1	0.0751627						MFGE8	ITGB3	0.0148588
				EFNA4	EPHA4	0.0751174						IFNL1	IFNLR1	0.0147247
				SEMA3B	NRP1	0.0743655						COL1A2	ITGB3	0.0145751
				RARRES2	CMKLR1	0.0743633						CCL18	CCR8	0.0144442
				MLLT4	EPHB6	0.0742367						CCL25	ACKR2	0.0140995
				COL4A3	ITGAV	0.0742029						THBS1	ITGB3	0.0138031
				MFGE8	ITGB3	0.0739673						NTNG2	LRRC4C	0.0135645
				LTF	LRP11	0.0738033						LYPD3	AGR2	0.0135433
				MDK	LRP2	0.0730423						COL18A1	ITGB3	0.0130637
				CCL22	CCR4	0.0729243						NODAL	ACVR1C	0.0128733
				CDH1	ERBB3	0.0728974						DHH	PTCH1	0.0127736
				MMP2	SDC2	0.0726922						PTHLH	PTH2R	0.0126437
				SEMA3E	NRP1	0.072589						COL3A1	MAG	0.0125693
				ICAM4	ITGAL	0.0725065						TIMP3	KDR	0.0119245
				SAA1	FPR2	0.0724029						EREG	ERBB3	0.0115843
				DLK2	NOTCH1	0.0723703						MDK	TSPAN1	0.0111319
				VCAM1	ITGB7	0.0723455						NCAM1	FGFR2	0.011116
				SEMA4D	ERBB2	0.0722723						COL18A1	KDR	0.0108969
				DCN	MET	0.0722479						CXCL13	ACKR4	0.0107414
				HRAS	GRIN2D	0.0715085						CXCL13	OPRD1	0.010708
				COL1A1	ITGA2	0.0712429						AGT	ENPEP	0.010706
				COL6A3	ITGA1	0.070511						CCL25	ACKR4	0.0105564
				FARP2	PLXNA3	0.0703976						PLAU	VLDLR	0.0101713
				CCL3	ACKR2	0.0699728						CCL8	ACKR2	0.0101621
				SEMA3E	PLXND1	0.0693993						IL23A	IL23R	0.0098755
				DEFB1	CCR6	0.069245						AMH	AMHR2	0.00950227
				COL18A1	KDR	0.0688373						EFNA3	EPHA1	0.00924741
				PVR	CD226	0.0687102						PTN	CDH10	0.00924013
				CCL2	ACKR4	0.0683919						DHH	BOC	0.00913098
				COL4A2	ITGB5	0.0683882						CCL8	ACKR1	0.00882648
				ADAM12	ITGA9	0.067922						SEMA4A	PLXNB3	0.00789354
				INHBA	ACVR1B	0.0678358						ANGPTL4	TIE1	0.00781298
				SPP1	ITGA9	0.0673756						CCL8	ACKR4	0.00760083
				HHLA3	CHRM3	0.0672216						ULBP2	KLRK1	0.00716624
				DSC2	DSG2	0.0671643						FN1	COL13A1	0.00713905
				COL3A1	DDR1	0.0670192						CCL25	CCR9	0.00587196
				INHBB	ACVR1B	0.0668229						DHH	CDON	0.00376057
				FARP2	PLXNA2	0.0666888
				XCL2	XCR1	0.0662765
				CCL19	CXCR3	0.0656463
				CCL8	CCR5	0.0652837
				INHBA	SMAD3	0.065226
				ADAM15	ITGB3	0.0647802
				CALCB	CALCRL	0.0643466
				INHBB	SMAD3	0.0642495
				HEBP1	ADRA2A	0.0642184
				CDH1	PTPRM	0.0641983
				C3	C5AR2	0.0638822
				IGF1	INSR	0.0638439
				CGN	F11R	0.0635971
				L1CAM	EGFR	0.0635406
				CYR61	ITGB3	0.0633438
				FN1	TNFRSF11B	0.062926
				GDF11	ACVR2A	0.0626731
				CALCB	RAMP1	0.0625594
				EDN1	EDNRB	0.0624527
				LAMB3	ITGA6	0.0623636
				PTN	SDC1	0.0622027
				ITGB3BP	ITGB3	0.0620706
				EFNA1	EPHA1	0.0620413
				FN1	NT5E	0.0619392
				CCL28	ADRA2A	0.0618878
				TNF	SLC5A11	0.0617501
				RGMA	BMPR2	0.0613604
				POMC	ADRB3	0.061209
				EFNA1	EPHA2	0.0611706
				LAMA2	ITGA1	0.0610184
				POMC	ADRA2A	0.0605001
				CCL5	CCR3	0.0600589
				TNFSF9	TNFRSF9	0.0597958
				CCL2	CCR10	0.0595578
				LAMA4	ITGA6	0.0594616
				COL5A2	ITGA1	0.059004
				XCL1	XCR1	0.0589947
				RSPO3	LRP6	0.0586261
				IL1A	IL1RAP	0.058489
				IL23A	IL23R	0.0584814
				CXCL2	ADRA2A	0.0584481
				ADM2	ADRB2	0.058438
				RLN2	VIPR1	0.0584367
				MICB	KLRK1	0.0583221
				ADM	CALCRL	0.0578082
				PDGFA	PDGFRA	0.0576827
				CXCL1	CXCR1	0.0575765
				COL5A2	DDR1	0.0571096
				INHBA	ACVR1	0.0569856
				HGF	SDC2	0.0569401
				LAMA3	SDC2	0.056474
				IL1B	IL1R1	0.0564525
				PMCH	ADRA2A	0.0563821
				TNFSF13	TNFRSF11B	0.0562494
				INHBB	ACVR1	0.056125
				MDK	ALK	0.0556472
				FN1	ITGA3	0.0554218
				COL1A2	ITGA2	0.0546719
				C3	CR1	0.054572
				DLL3	NOTCH1	0.0543751
				CCL20	ADRA2A	0.0537068
				IL1RN	IL1RL2	0.0534827
				CCL2	ACKR1	0.0534539
				TIMP3	KDR	0.0532528
				C1QA	CR1	0.0531148
				APP	ADRA2A	0.0530838
				PVR	TIGIT	0.0528133
				WNT2	FZD1	0.0525096
				IGF2	IGF1R	0.0522128
				EFNA1	EPHA4	0.0521842
				L1CAM	ERBB3	0.0517558
				MICA	KLRK1	0.0516775
				PLAU	ITGB5	0.0514749
				INHBA	BAMBI	0.0510461
				CGA	ADRB2	0.0508346
				INHBA	TGFBR3	0.050621
				COL6A1	ITGA1	0.050617
				VCAN	EGFR	0.0504147
				CLCF1	LIFR	0.0499951
				HBEGF	EGFR	0.0497342
				CXCL10	ADRA2A	0.0494624
				CCL8	CCR2	0.0486791
				PVR	CD96	0.0484156
				LAMB1	ITGA6	0.0481412
				THBS1	SDC1	0.0472851
				POMC	MC1R	0.0469946
				ADAM9	ITGA3	0.0468733
				COL6A2	ITGA2	0.0465691
				FN1	ITGA9	0.0464061
				GDF11	BMPR1A	0.0456988
				FN1	ITGA2	0.0456
				IL21	IL21R	0.0455183
				LAMA2	ITGA3	0.0450286
				OSM	LIFR	0.0449983
				CALCB	RAMP2	0.0448429
				CXCL13	HTR2A	0.0444725
				RLN2	ADRB3	0.04446
				COL8A1	ITGA1	0.0439622
				SEMA4A	PLXNB1	0.0439086
				ADM2	CALCRL	0.0438898
				COL18A1	ITGB3	0.0438644
				RLN2	RXFP1	0.0433679
				SPP1	ITGB3	0.0433506
				COL6A3	ITGA2	0.0428999
				LAMA2	ITGB4	0.0427457
				THBS1	LRP5	0.0426518
				ADM2	RAMP1	0.0426449
				COL3A1	ITGA2	0.0420903
				LIPH	LPAR2	0.0420127
				FGF7	FGFR1	0.0419757
				THBS1	TNFRSF11B	0.0419037
				CCL4	CCR3	0.0415971
				INSL3	RAMP2	0.0414247
				MAPK1	FGFR2	0.0412763
				SEMA3F	PLXNA1	0.0412059
				EDN1	ADGRL4	0.0410971
				IGF1	IGF1R	0.0407392
				MLLT4	NRXN2	0.040503
				EFNB1	EPHB3	0.0404783
				LTBP1	ITGB5	0.0404501
				INHBA	ACVR2A	0.0403094
				ADM	RAMP2	0.0402011
				FARP2	PLXNA4	0.0400909
				COL5A1	ITGA1	0.0400542
				LAMC2	ITGA6	0.0398145
				COL1A1	FLT4	0.0398057
				EFNB1	EPHB1	0.0397947
				INHBB	ACVR2A	0.03969
				MLLT4	EPHB3	0.0394762
				COL4A5	ITGA1	0.0392976
				C3	CD19	0.0389474
				HSPG2	SDC1	0.0389339
				PDGFC	FLT1	0.0386696
				IL2	IL2RA	0.0383868
				JAG2	NOTCH4	0.0383739
				GPC3	IGF1R	0.0383608
				DCN	ERBB4	0.0382442
				EFEMP1	EGFR	0.0381949
				SERPING1	SELE	0.0379246
				TNFSF13	TNFRSF13B	0.0377303
				ZP3	EGFR	0.0372428
				LAMA2	ITGA2	0.0369766
				EFEMP2	PLSCR4	0.0369353
				THBS1	ITGA3	0.0368081
				HBEGF	PRLR	0.0367906
				NID1	PTPRF	0.0365418
				IL18	IL18R1	0.0365214
				ADAM17	ERBB4	0.0364224
				MMP7	CDH6	0.0356806
				COL1A2	ITGB3	0.0356326
				CXCL16	ADRA2A	0.0353748
				POMC	TSHR	0.0353057
				FGF11	FGFR1	0.0352803
				IL2	IL2RB	0.0352247
				TIMP2	ITGA3	0.035212
				VWF	TNFRSF11B	0.0350651
				AMH	ACVR1	0.0350354
				POMC	RAMP3	0.0349654
				CXCL12	ADRA2A	0.0346755
				DLK1	NOTCH4	0.0346617
				CCL2	CCR4	0.034545
				TGM2	ADGRG1	0.0342552
				EFEMP2	AQP1	0.0336856
				TGFB2	ACVR1	0.0335975
				LIPH	LPAR1	0.033479
				SEMA3F	PLXNA3	0.0332225
				FN1	ITGB6	0.0326155
				COL1A2	ITGA2B	0.032377
				RSPO3	LGR6	0.0317804
				BCAN	EGFR	0.0315077
				CXCL8	ACKR1	0.0312731
				CDH1	CDH2	0.0310082
				SLIT1	SDC1	0.0308564
				WNT2	FZD5	0.0307255
				ANGPTL4	TIE1	0.0306161
				COL6A1	ITGA2	0.0305401
				ADM2	RAMP2	0.0303852
				COL1A2	FLT4	0.0303084
				CCL28	CCR3	0.0302778
				SERPINE1	LRP2	0.0300728
				SEMA4B	DCBLD2	0.0298402
				CCL23	ACKR2	0.0298338
				NTNG2	LRRC4	0.0298257
				TGFB2	TGFBR3	0.0297626
				CCL3	CCR4	0.0296797
				FN1	ITGB3	0.029621
				PDGFB	PDGFRA	0.0294114
				JAG2	NOTCH3	0.0293207
				IL18	IL18RAP	0.0292242
				CTGF	ERBB4	0.0291818
				SLIT1	GPC1	0.0288865
				SLIT1	ROBO1	0.0286131
				CD24	SELP	0.0284603
				LAMB1	ITGA1	0.0284435
				TFPI	F3	0.0283556
				PDGFC	PDGFRB	0.0283374
				HGF	SDC1	0.0278171
				AMH	EGFR	0.0276825
				IL1A	IL1R1	0.0275829
				CALCB	VIPR1	0.0274329
				PLAU	ITGA3	0.0274282
				LAMB3	ITGA3	0.0271766
				NXPH3	NRXN2	0.0270556
				FN1	ITGA2B	0.0268993
				HRAS	AGTR1	0.0265302
				CXCL8	ADRA2A	0.0265102
				DLK1	NOTCH3	0.0264602
				COL8A1	ITGA2	0.0264514
				CGA	RAMP2	0.0263298
				CLCF1	CNTFR	0.0263258
				CXCL12	CCR4	0.0262718
				L1CAM	ERBB2	0.0262337
				HSPG2	CHRM3	0.0262073
				LAMA4	ITGA3	0.0258668
				LAMB3	COL17A1	0.0258443
				LAMB3	ITGB4	0.0257744
				INHBB	ACVR1C	0.0257424
				CXCL3	ADRA2A	0.0256269
				RLN2	TSHR	0.0254526
				INSL3	VIPR1	0.0253066
				COL4A3	ITGA1	0.0252164
				RLN2	RAMP3	0.0252048
				FN1	FLT4	0.0251715
				RSPO1	LRP6	0.0248019
				HSPG2	ITGA2	0.0247709
				WNT2	LRP6	0.0247652
				IL26	IL20RA	0.0247284
				EDN1	EDNRA	0.0246554
				ADM	VIPR1	0.024547
				DLL3	NOTCH4	0.0244105
				DKK 1.00	LRP5	0.0240765
				CXCL10	CCR3	0.0240362
				COL4A5	ITGA2	0.0235989
				C3	ADRA2A	0.0235469
				CCL8	ACKR2	0.0234755
				DKK 1.00	LRP6	0.0232978
				CCL19	ACKR2	0.0228436
				NPW	ADRA2A	0.0227347
				PTN	ALK	0.0226098
				LAMB3	ITGA2	0.0222426
				CCL2	CCR3	0.0220492
				NID1	ITGA3	0.0218834
				GDF11	ACVR2B	0.0214934
				IL2	NGFR	0.0214284
				LAMA3	ITGA3	0.021373
				CXCL9	ADRA2A	0.0211849
				MMP7	ERBB4	0.0208293
				LAMB1	ITGA3	0.0208008
				VEGFB	TYRO3	0.0207438
				CALCB	ADRB3	0.0207085
				CXCL1	ACKR1	0.0206685
				PTN	PTPRS	0.0205906
				HBEGF	ERBB2	0.0203574
				GPC3	LRP2	0.0203138
				LAMA3	ITGB4	0.020264
				CGN	OCLN	0.0202187
				RLN1	RXFP1	0.0200118
				LAMB1	ITGB4	0.0197209
				FN1	TSHR	0.019716
				CCL8	ACKR4	0.0196579
				THBS1	ITGB3	0.0194938
				COL4A2	ITGB3	0.0194606
				IL18	IL1RL2	0.0193635
				CCL19	ACKR4	0.0191268
				INSL3	ADRB3	0.0190932
				TGM2	ITGA9	0.0190067
				EFNB1	ERBB2	0.0189717
				CCL3	CCR3	0.0189093
				DLL3	NOTCH3	0.0185879
				HSPG2	LRP2	0.018543
				ADM	ADRB3	0.0185165
				ADM2	VIPR1	0.0184797
				COL4A3	ITGA3	0.0184244
				IL6	F3	0.0181969
				L1CAM	FGFR2	0.0179585
				THBS1	ITGA2B	0.0176857
				FBN1	ITGB6	0.01767
				LCN2	LRP2	0.0175255
				CXCL1	ADRA2A	0.0174915
				RSPO1	ZNRF3	0.0173494
				LAMC2	ITGA3	0.017118
				SAA1	ADRA2A	0.0170708
				LAMB1	ITGA2	0.0170041
				PLAU	LRP2	0.0167952
				SERPING1	SELP	0.0167845
				CCL19	CCR10	0.0165432
				VCAM1	ITGAD	0.0164204
				CCL23	ADRA2A	0.016372
				COMP	ITGB3	0.0163126
				LAMC2	COL17A1	0.0162705
				VWF	ITGB3	0.0162504
				TCN2	LRP2	0.0162332
				LAMC2	ITGB4	0.0162261
				PDGFC	KDR	0.0162181
				MMP1	ITGA2	0.0160595
				FBN1	ITGB3	0.0160249
				CGA	VIPR1	0.0159871
				AGRN	LRP2	0.0159147
				LIF	LIFR	0.0158457
				CTF1	LIFR	0.0158032
				CCL8	ACKR1	0.0151907
				RGMA	NEO1	0.0151495
				COL4A3	ITGA2	0.0150547
				VWF	ITGA2B	0.0147386
				ANGPT2	TIE1	0.0147303
				EDA	EDA2R	0.0147082
				IL24	IL20RA	0.0146266
				GAS6	TYRO3	0.0145831
				PON2	HTR2A	0.0142843
				WNT2	FZD7	0.0142787
				VCAM1	ITGA9	0.0140046
				LAMC2	ITGA2	0.0139839
				ADM2	ADRB3	0.0139185
				INHBA	ACVR2B	0.0136105
				HGF	MET	0.0135361
				INHBB	ACVR2B	0.0133956
				WNT2	FZD3	0.0132534
				RSPO1	LGR6	0.0132272
				RSPO3	LGR4	0.0131208
				HSPG2	PTPRS	0.0126776
				NPB	ADRA2A	0.0125118
				CCL19	ADRA2A	0.0124953
				ANGPTL2	TIE1	0.012422
				CGA	ADRB3	0.0120336
				HBEGF	ERBB4	0.0120101
				TGM2	ITGB3	0.0120072
				EFNB1	EPHB4	0.0119566
				CALCB	TSHR	0.0117306
				TG	LRP2	0.0117075
				SEMA5A	MET	0.0116407
				CALCB	RAMP3	0.0116148
				ANGPT4	TIE1	0.0116079
				NID1	ITGB3	0.0115057
				L1CAM	CNTN1	0.0114815
				FGF7	FGFR2	0.011477
				DKK 1.00	KREMEN1	0.011412
				MST1	MST1R	0.0113982
				NDP	FZD4	0.0111625
				INSL3	TSHR	0.0108079
				ICAM4	ITGB3	0.0108027
				INSL3	RAMP3	0.0107011
				EDA	EDAR	0.0105942
				ADM	TSHR	0.0104788
				ADM	RAMP3	0.0103752
				CXCL9	CCR3	0.0101397
				ICAM4	ITGA2B	0.00979266
				FCER2	CR2	0.00975715
				COL4A3	ITGB3	0.00967083
				PDGFC	PDGFRA	0.00964591
				WNT2	FZD9	0.00960046
				FGF11	FGFR2	0.00959761
				WNT2	FZD4	0.00921299
				CUBN	LRP2	0.00882554
				VCAN	SELP	0.00878569
				PDGFC	FLT4	0.0085798
				RBP4	STRA6	0.00821658
				TAC1	TACR2	0.00809716
				ADM2	TSHR	0.00786072
				ADM2	RAMP3	0.00778283
				VWF	SELP	0.00720626
				CGA	TSHR	0.00679051
				CGA	RAMP3	0.00672315
				NDP	LGR4	0.00653839
				CCL8	CCR3	0.00612067
				CD34	SELP	0.00585741
				RSPO1	LGR4	0.0054002
				IL2	GYPE	0.00516021

## Sheet: LigMyeloid_RecepiCAFs
Ligand: iCAFs & Receptor: Myeloid
Patient 1				Patient 2				Patient 3				Patient 4				Patient 5
Ligand	Receptor	LRscore		Ligand	Receptor	LRscore		Ligand	Receptor	LRscore		Ligand	Receptor	LRscore		Ligand	Receptor	LRscore
PSAP	LRP1	0.92531		PSAP	LRP1	0.887844		VIM	CD44	0.863969		LGALS1	ITGB1	0.864839		TIMP1	CD63	0.889967
CD14	ITGB1	0.91578		VIM	CD44	0.886513		LGALS1	ITGB1	0.844393		ITGB2	THY1	0.862081		LGALS1	ITGB1	0.861187
C1QB	LRP1	0.915214		TIMP1	CD63	0.879383		APOE	LRP1	0.837103		CD14	ITGB1	0.857492		VIM	CD44	0.857337
LGALS1	ITGB1	0.912525		APOE	LRP1	0.879275		C1QB	LRP1	0.822724		TIMP1	CD63	0.856808		SPP1	ITGB1	0.849967
TIMP1	CD63	0.901683		C1QB	LRP1	0.877942		PSAP	LRP1	0.822159		F13A1	ITGB1	0.848764		RPS27A	TGFBR2	0.83272
VIM	CD44	0.893663		LGALS1	ITGB1	0.872139		ITGB2	THY1	0.816919		VIM	CD44	0.83729		SPP1	CD44	0.829781
ITGB2	THY1	0.878175		CALR	LRP1	0.866125		PKM	CD44	0.814879		HBEGF	CD82	0.832457		UBA52	TGFBR2	0.821422
CALR	LRP1	0.87363		SERPINA1	LRP1	0.864844		CD14	ITGB1	0.806444		GNAI2	CAV1	0.830562		ITGB2	THY1	0.817718
HSP90B1	LRP1	0.871978		PKM	CD44	0.850257		TIMP1	CD63	0.795536		ICAM1	CAV1	0.814091		CD14	ITGB1	0.812704
A2M	LRP1	0.86824		HSP90B1	LRP1	0.843702		FN1	ITGB1	0.788445		HBEGF	CD44	0.800225		PSAP	LRP1	0.80751
HSP90AA1	EGFR	0.85741		ITGB2	THY1	0.841604		CALR	LRP1	0.784161		C1QB	LRP1	0.797868		VCAN	ITGB1	0.802554
UBA52	EGFR	0.854513		UBA52	EGFR	0.809847		FN1	CD44	0.772292		TGFB1	ITGB1	0.79501		THBS1	ITGB1	0.801205
LGALS3BP	ITGB1	0.854202		CD14	ITGB1	0.808409		SERPINA1	LRP1	0.770437		HMGB1	SDC1	0.791909		UBC	TGFBR2	0.797214
SERPINA1	LRP1	0.848751		HSP90AA1	EGFR	0.807405		SPP1	ITGB1	0.768712		TGFB1	CAV1	0.787917		FN1	ITGB1	0.786895
ADAM17	ITGB1	0.846924		C3	IFITM1	0.804139		HSP90B1	LRP1	0.759502		PKM	CD44	0.783708		PKM	CD44	0.784622
APOE	LRP1	0.84249		SPP1	ITGB1	0.800925		LGALS3BP	ITGB1	0.753278		TIMP2	ITGB1	0.783041		UBB	TGFBR2	0.77769
C3	LRP1	0.840792		RPS27A	SMAD3	0.796447		SERPING1	LRP1	0.752541		PLTP	ABCA1	0.7805		VCAN	CD44	0.777658
PKM	CD44	0.83473		CALM1	EGFR	0.796426		SPP1	CD44	0.751527		PSAP	LRP1	0.776101		SPP1	ITGAV	0.776391
SERPING1	LRP1	0.829254		LRPAP1	LRP1	0.793558		FN1	PLAUR	0.734088		THBS1	ITGB1	0.773565		VEGFA	ITGB1	0.768137
GNAI2	F2R	0.827296		SPP1	CD44	0.791701		ICAM1	CAV1	0.727373		PLAU	ITGB1	0.759641		APOE	LRP1	0.766349
C3	CD81	0.826784		RPS27A	TGFBR2	0.788218		FN1	ITGA5	0.722009		ADAM9	ITGB1	0.758672		C1QB	LRP1	0.765763
CALM2	ABCA1	0.825318		SERPING1	LRP1	0.783519		GNAI2	CAV1	0.721015		CALM1	ABCA1	0.758576		FN1	PLAUR	0.76303
UBA52	ACVR1	0.823131		CALM2	EGFR	0.779267		TGFB1	ITGB1	0.713746		APOE	LRP1	0.747235		FN1	CD44	0.760613
CALM2	EGFR	0.820184		GNAI2	F2R	0.777491		MMP9	CD44	0.707454		CALM2	ABCA1	0.741532		HBEGF	CD44	0.754901
TIMP2	ITGB1	0.818271		C3	LRP1	0.774952		RPS27A	TGFBR2	0.703427		CALM1	FAS	0.741268		GNAI2	CAV1	0.753038
RPS27A	TGFBR2	0.818106		A2M	LRP1	0.774155		C3	IFITM1	0.699764		VEGFA	ITGB1	0.740357		MMP9	CD44	0.747138
RPS27A	SMAD3	0.817443		TNFSF13	TNFRSF1A	0.773792		SPP1	ITGA5	0.698449		CALR	ITGA3	0.736809		B2M	TFRC	0.744487
ANXA1	EGFR	0.816619		UBA52	SMAD3	0.772297		TNFSF13	TNFRSF1A	0.692647		RPS27A	TGFBR2	0.734774		CALR	LRP1	0.742958
GNAI2	EDNRB	0.816289		ANXA1	EGFR	0.770808		TIMP2	ITGB1	0.691109		APP	CAV1	0.731385		THBS1	CD47	0.742652
LRPAP1	LRP1	0.814517		TGFB1	ITGB1	0.764776		TYROBP	TREM1	0.690971		CALM3	ABCA1	0.730866		IL1RN	IL1R1	0.741518
RPS27A	LDLR	0.813983		GNAI2	EDNRB	0.764649		PLAU	ITGB1	0.690341		CALR	LRP1	0.726473		FN1	SDC2	0.741357
F13A1	ITGB1	0.811668		UBC	SMAD3	0.76446		CALM1	ABCA1	0.68565		UBA52	NOTCH1	0.725133		HSP90B1	LRP1	0.735271
GNAI2	CAV1	0.811373		CALM1	FAS	0.763564		HSP90AA1	EGFR	0.684485		SERPINA1	LRP1	0.724045		THBS1	LRP1	0.729515
ICAM1	CAV1	0.803253		UBA52	TGFBR2	0.763381		LRPAP1	LRP1	0.67957		HSP90AA1	EGFR	0.723842		SPP1	ITGA5	0.728172
UBA52	TGFBR2	0.802758		PLAU	LRP1	0.761194		UBC	TGFBR2	0.679399		C1QA	CSPG4	0.718647		CALR	ITGAV	0.725817
UBA52	SMAD3	0.802053		CALM1	PTPRA	0.756962		TGFB1	CAV1	0.674455		THBS1	SDC1	0.717696		IL1B	IL1R1	0.718386
UBA52	LDLR	0.798372		LGALS3BP	ITGB1	0.756445		HBEGF	CD44	0.673094		UBA52	EGFR	0.717201		RPS27A	LDLR	0.718291
UBC	TGFBR2	0.797063		UBC	TGFBR2	0.755334		FN1	NT5E	0.672234		LGALS3BP	ITGB1	0.716896		CALM1	FAS	0.71825
UBC	SMAD3	0.796343		FN1	ITGB1	0.753116		CALM1	MYLK	0.670257		CALR	ITGAV	0.714819		TIMP2	ITGB1	0.708474
CALM1	ABCA1	0.795585		CALR	ITGAV	0.749867		PLTP	ABCA1	0.666367		UBA52	TGFBR2	0.713761		HBEGF	CD9	0.708324
HBEGF	CD44	0.792799		FN1	CD44	0.742388		A2M	LRP1	0.665319		VCAN	ITGB1	0.708571		RPS27A	SMAD3	0.703316
UBC	LDLR	0.792584		PLAU	ITGB1	0.738795		UBA52	TGFBR2	0.662904		UBA52	ACVR1	0.704349		RPS27A	TGFBR1	0.702711
CALM1	EGFR	0.789799		HBEGF	CD44	0.732047		MMP9	LRP1	0.661492		PTGS2	CAV1	0.701774		UBA52	LDLR	0.70203
CALM2	INSR	0.784956		LTB	TNFRSF1A	0.731165		CALR	ITGAV	0.661391		SPP1	ITGB1	0.701362		MMP9	LRP1	0.696775
UBB	TGFBR2	0.782169		CALM1	ABCA1	0.72638		CALM2	ABCA1	0.654113		TGFB1	SDC2	0.701204		FN1	ITGAV	0.693541
UBB	SMAD3	0.781411		UBB	SMAD3	0.721802		UBB	TGFBR2	0.65116		THBS1	CD47	0.694554		UBA52	ACVR1	0.690976
NAMPT	INSR	0.779101		UBA52	AGTR1	0.720835		CALM2	MYLK	0.637992		HSP90B1	LRP1	0.694082		UBA52	EGFR	0.689833
UBB	LDLR	0.777453		GNAI2	CAV1	0.720215		F13A1	ITGB1	0.637346		APP	CD74	0.694057		FN1	NT5E	0.688264
VCAN	ITGB1	0.775812		GNAI2	EGFR	0.717484		UBA52	EGFR	0.633317		CD14	ITGA4	0.689746		UBA52	SMAD3	0.686568
PLAU	ITGB1	0.773203		B2M	TFRC	0.717353		RTN4	GJB2	0.624587		UBC	TGFBR2	0.68671		UBA52	TGFBR1	0.685944
C3	IFITM1	0.769576		UBB	TGFBR2	0.711647		PLAU	PLAUR	0.622835		RPS27A	RIPK1	0.681762		ADAM9	ITGB1	0.683448
HSPA8	LDLR	0.768254		APP	LRP1	0.708401		PLAU	LRP1	0.621128		CALM1	EGFR	0.680724		SPP1	ITGB5	0.683429
TGFB1	ITGB1	0.765536		C3	CD81	0.707859		GNAI2	F2R	0.620937		VEGFA	GPC1	0.677355		HSP90AA1	EGFR	0.677973
PLAU	LRP1	0.76471		CALM3	EGFR	0.707265		FN1	SDC2	0.615892		APP	GPC1	0.676659		ADAM17	ITGB1	0.676674
OSM	IL6ST	0.762511		UBA52	ACVR1	0.706385		CALM1	EGFR	0.615515		F13A1	ITGA4	0.674642		GNAI2	F2R	0.672366
TNF	TNFRSF1A	0.760944		CALM2	ABCA1	0.7055		RPS27A	TGFBR1	0.6146		TNFSF13	TNFRSF1A	0.666908		VEGFA	ITGAV	0.670012
VEGFA	ITGB1	0.75904		TIMP2	ITGB1	0.70388		SPP1	ITGB5	0.608913		GNAI2	EGFR	0.664568		TGFB1	ITGB1	0.668267
CXCL12	ITGB1	0.757946		TGFB1	TGFBR3	0.700585		PLAU	ITGA5	0.608398		PLAU	PLAUR	0.6644		UBC	LDLR	0.668176
HGF	ITGB1	0.756563		PDAP1	PDGFRB	0.698665		TNF	TNFRSF1A	0.607747		HBEGF	EGFR	0.662757		GNAI2	S1PR3	0.667132
GNAI2	EGFR	0.753557		RPS27A	LDLR	0.693201		PDAP1	PDGFRB	0.597956		CALM2	EGFR	0.660642		SERPINA1	LRP1	0.663476
PDAP1	PDGFRB	0.752715		RPS27A	ERBB2	0.690745		FN1	ITGAV	0.595709		CALM1	MYLK	0.659999		SERPING1	LRP1	0.655823
CD14	ITGA4	0.752537		AREG	EGFR	0.689987		APOE	LDLR	0.592957		UBA52	RIPK1	0.658501		CALM2	ABCA1	0.655731
RPS27A	TGFBR1	0.751006		LTB	LTBR	0.688852		CALM3	ABCA1	0.588807		GNAI2	EDNRA	0.657398		LGALS3BP	ITGB1	0.653196
CALM1	INSR	0.750429		TNFSF13	SDC2	0.684398		UBC	TGFBR1	0.587594		VCAN	CD44	0.657389		UBC	SMAD3	0.651828
MMP9	LRP1	0.747587		RPS27A	RIPK1	0.682539		HMGB1	SDC1	0.584309		TNFSF13	SDC2	0.653822		UBC	TGFBR1	0.65117
DUSP18	RPSA	0.746928		RPS27A	TGFBR1	0.680698		IL18	IL18BP	0.581762		ADAM15	ITGB1	0.653559		ICAM1	CAV1	0.6485
ICAM1	EGFR	0.743734		TGFB1	CAV1	0.679089		CALM2	EGFR	0.58124		SERPING1	LRP1	0.653548		VEGFA	NRP1	0.648098
B2M	HFE	0.742074		SPP1	ITGAV	0.677517		TNFSF13	SDC2	0.58082		TIMP2	ITGA3	0.650414		OSM	IL6ST	0.646836
PTGS2	CAV1	0.73925		APP	CD74	0.672154		ADAM17	ITGB1	0.578856		SPP1	CD44	0.64954		LRPAP1	LRP1	0.646375
PSEN1	CD44	0.736846		TGFB1	SDC2	0.66872		HBEGF	CD9	0.577973		BST1	CAV1	0.649201		CALM2	EGFR	0.644254
CALM1	FAS	0.734197		OSM	IL6ST	0.666101		CALM3	MYLK	0.571635		CALM3	EGFR	0.648222		UBB	LDLR	0.64181
UBA52	TGFBR1	0.731851		MDK	LRP1	0.664907		GNAI2	EDNRA	0.570515		RPS27A	LDLR	0.647597		CALM1	PTPRA	0.641256
RPS27A	ERBB2	0.72633		HMGB1	SDC1	0.664079		IL1B	IL1R1	0.569938		PLAU	ITGA5	0.64658		APOE	LDLR	0.64107
ADAM9	ITGB1	0.725579		VCAN	ITGB1	0.662006		UBA52	TGFBR1	0.56937		TGFB1	ITGAV	0.64158		ARPC5	LDLR	0.641017
UBC	TGFBR1	0.724811		UBA52	LDLR	0.662		SPP1	ITGAV	0.567852		OSM	IL6ST	0.639838		PLAU	ITGB1	0.640215
VCAN	CD44	0.723791		UBA52	ERBB2	0.659417		APP	CAV1	0.566826		CALM1	PTPRA	0.639782		CALM1	ABCA1	0.640032
RPS27A	RIPK1	0.722766		PLAU	MRC2	0.656271		ANXA1	EGFR	0.566202		CALM2	MYLK	0.639304		TYROBP	TREM1	0.636351
B2M	TFRC	0.722678		APOE	LDLR	0.656177		GNAI2	UNC5B	0.565326		CD14	RIPK1	0.639165		FN1	ITGA5	0.635835
ARPC5	LDLR	0.721952		HSP90AA1	ERBB2	0.655864		TLN1	ITGB5	0.564367		ICAM1	EGFR	0.638975		APP	CD74	0.633238
THBS1	ITGB1	0.718613		TGFB1	ENG	0.654704		TNFSF13	TNFRSF14	0.562701		GNAI2	UNC5B	0.638397		AREG	EGFR	0.630052
COL1A2	ITGB1	0.714866		FN1	SDC2	0.654449		TGM2	ITGB1	0.561973		THBS1	ITGA3	0.637824		ANXA1	EGFR	0.628851
PDGFB	LRP1	0.713413		DUSP18	RPSA	0.654136		CXCL12	ITGB1	0.561675		B2M	TFRC	0.637249		CALM1	EGFR	0.628328
CALR	ITGAV	0.712298		UBC	LDLR	0.652076		APP	CD74	0.561157		RTN4	TNFRSF19	0.635861		THBS1	CD36	0.627403
HSP90AA1	ERBB2	0.710875		ADAM15	ITGB1	0.651348		RPS27A	SMAD3	0.558319		TNFSF12	TNFRSF12A	0.63418		UBB	SMAD3	0.624892
PLTP	ABCA1	0.709345		UBA52	RIPK1	0.650799		UBB	TGFBR1	0.556547		UBB	TGFBR2	0.633342		TGM2	ITGB1	0.624556
DUSP18	ITGB1	0.709226		HBEGF	EGFR	0.64998		ADAM15	ITGB1	0.555266		RPS27A	TLR4	0.632338		UBB	TGFBR1	0.624213
ARF1	INSR	0.709126		UBC	ERBB2	0.649458		CXCL9	ADRA2A	0.551974		IL1B	IL1R1	0.632151		RPS27A	RIPK1	0.624047
THBS1	LRP1	0.708846		TNFSF13	FAS	0.649297		RPS27A	LDLR	0.548631		A2M	LRP1	0.630201		B2M	KLRD1	0.620953
UBB	TGFBR1	0.706567		VCAN	CD44	0.649164		VEGFA	ITGB1	0.547171		PDAP1	PDGFRB	0.629453		A2M	LRP1	0.620602
UBA52	ERBB2	0.706021		UBA52	TGFBR1	0.648869		UBA52	ACVR1	0.546871		UBC	RIPK1	0.628942		APP	CAV1	0.620125
TNF	TNFRSF21	0.703588		TNF	TNFRSF1A	0.647977		C3	LRP1	0.544958		CALM3	MYLK	0.626544		TGFB1	CAV1	0.616653
COL9A2	ITGB1	0.702625		THBS1	LRP1	0.642124		APOE	SCARB1	0.544948		THBS1	LRP1	0.625576		CALM2	MYLK	0.615794
UBA52	AGTR1	0.702555		F13A1	ITGB1	0.64151		HBEGF	CD82	0.544535		ICAM4	ITGB1	0.625344		FYN	THY1	0.614681
CALM1	PTPRA	0.702543		UBC	RIPK1	0.640725		RPS27A	RIPK1	0.54451		TGFB1	ENG	0.624067		TGFB1	SDC2	0.609946
UBA52	RIPK1	0.7023		UBC	TGFBR1	0.638771		COL6A1	ITGB1	0.541228		UBA52	LDLR	0.623219		MDK	ITGB1	0.608817
HGF	CD44	0.701793		MDK	ITGB1	0.637776		APOE	LRP5	0.539493		ADAM17	ITGB1	0.621785		PLAU	PLAUR	0.608105
MMP9	CD44	0.701722		TGFB1	ACVRL1	0.637385		TGFB1	ITGB5	0.538757		TGFB1	CD109	0.62007		ACTR2	LDLR	0.605975
UBC	ERBB2	0.698581		ICAM1	CAV1	0.636461		APP	LRP1	0.536629		PLAU	ITGA3	0.619658		UBA52	RIPK1	0.605335
HBEGF	EGFR	0.697982		ADAM17	ITGB1	0.634738		COL1A1	ITGB1	0.536459		TNFSF13	FAS	0.618889		HBEGF	CD82	0.602159
ICAM4	ITGB1	0.695248		CALM1	INSR	0.634243		CXCL10	SDC4	0.536318		ADAM9	ITGA3	0.618407		PSEN1	CD44	0.601887
UBC	RIPK1	0.694807		ICAM1	EGFR	0.633329		ICAM1	EGFR	0.534276		UBA52	AGTR1	0.617086		CALM1	MYLK	0.599386
LUM	ITGB1	0.693944		HSPA8	LDLR	0.633305		CALM1	FAS	0.534043		CXCL12	ITGB1	0.613563		HSPA8	LDLR	0.597779
RPS27A	TLR4	0.691431		SPP1	ITGB5	0.631334		FN1	IL17RC	0.532049		CALM1	PDE1A	0.611337		PDAP1	PDGFRB	0.594761
PDGFB	PDGFRA	0.689933		TGFB1	ITGAV	0.62933		B2M	TFRC	0.531222		RPS27A	TGFBR1	0.610619		LPL	CD44	0.591884
HMGB1	SDC1	0.68803		APOE	LRP5	0.628199		ADAM9	ITGB1	0.531039		UBA52	TLR4	0.607544		TGFB1	TGFBR2	0.589018
UBB	ERBB2	0.679368		APOE	VLDLR	0.626747		UBC	SMAD3	0.530383		PLAU	LRP1	0.607174		NAMPT	INSR	0.586453
TGFB1	CAV1	0.6775		TGFB1	SMAD3	0.624429		PSEN1	CD44	0.53018		PSAP	SORT1	0.605395		CALM2	INSR	0.5858
UBB	RIPK1	0.675465		SPP1	ITGA5	0.621935		PLAU	MRC2	0.527928		MDK	ITGB1	0.604657		C3	CD81	0.584651
TLN1	ITGB5	0.672685		CALM1	CRHR1	0.621919		GSTP1	TRAF2	0.526495		LRPAP1	LRP1	0.604268		VCAN	EGFR	0.583027
APP	LRP1	0.671438		CALM3	ABCA1	0.621134		GNAI2	EGFR	0.526347		APOE	LDLR	0.604183		UBA52	AGTR1	0.582142
COL3A1	ITGB1	0.670559		CALM1	ADCYAP1R1	0.617978		MDK	ITGB1	0.525547		RPS27A	SMAD3	0.603845		THBS1	SDC4	0.580834
COL1A1	ITGB1	0.670385		FABP5	RXRA	0.615966		C1QA	CSPG4	0.523947		TGFB1	ITGB5	0.602655		B2M	KLRC1	0.578448
UBA52	TLR4	0.66971		TNFSF13	TNFRSF14	0.615276		UBA52	NOTCH1	0.520977		MMP9	CD44	0.601951		APP	LRP1	0.577712
PLAU	MRC2	0.667947		FN1	ITGAV	0.614342		UBC	LDLR	0.520608		AREG	EGFR	0.600869		BST1	CAV1	0.576284
CD14	RIPK1	0.666396		THBS1	ITGB1	0.614219		TGFB1	SDC2	0.517547		DUSP18	RPSA	0.598635		TNFSF12	TNFRSF12A	0.575733
CALM3	ABCA1	0.665525		TGFB1	TGFBR2	0.612627		UBC	RIPK1	0.516457		PSEN1	CD44	0.598316		RPS27A	ADRB2	0.575356
PSEN1	NOTCH2	0.664242		ADAM9	ITGB1	0.610208		CALM1	PTPRA	0.515783		VEGFA	NRP2	0.597666		GNAI2	EDNRB	0.575124
UBC	TLR4	0.661792		CALM2	INSR	0.610106		COL1A1	CD44	0.512952		GNAI2	F2R	0.596312		THBS1	TNFRSF11B	0.574631
ACTR2	LDLR	0.661105		VEGFA	ITGB1	0.609171		ANXA1	ADRA2A	0.51256		TGFB1	TGFBR2	0.596192		PTGS2	CAV1	0.571379
MFNG	NOTCH2	0.659598		ARPC5	LDLR	0.603486		CALM3	EGFR	0.512431		S100A9	TLR4	0.593908		ADAM9	ITGAV	0.569567
HMGB1	THBD	0.659172		CTGF	LRP1	0.603203		UBA52	SMAD3	0.511731		PLAU	ITGAV	0.593282		CALM1	INSR	0.569008
PDGFB	PDGFRB	0.658708		APOE	SCARB1	0.602529		PLAU	ITGB5	0.51085		UBC	LDLR	0.592495		GNAI2	EGFR	0.567768
CALM3	EGFR	0.657642		MMP9	LRP1	0.602019		HSPA8	LDLR	0.509449		ADAM9	ITGAV	0.592002		UBC	RIPK1	0.567266
COL1A2	CD44	0.654993		CXCL10	SDC4	0.601429		TGFB1	ENG	0.508056		TLN1	ITGB5	0.590699		VEGFA	NRP2	0.567221
APOC1	VLDLR	0.653847		CALM1	PDE1B	0.600928		BST1	CAV1	0.507961		CALM2	PDE1A	0.589523		HMGB1	THBD	0.567137
HSPA1A	TLR4	0.651351		UBB	LDLR	0.599722		OSM	OSMR	0.50581		CALM1	PLPP6	0.588694		FN1	ITGB8	0.566952
C3	CD46	0.646996		LTF	LRP1	0.598629		TGFB1	TGFBR2	0.503544		GNAI2	IGF1R	0.588613		F13A1	ITGB1	0.566692
AREG	EGFR	0.643107		TGM2	ITGB1	0.597194		CCL5	SDC4	0.502737		APOE	SCARB1	0.588231		FABP5	RXRA	0.564378
UBB	TLR4	0.641436		UBB	ERBB2	0.596953		UBA52	LDLR	0.501933		C3	IFITM1	0.587371		RTN4	NGFR	0.561914
CALM2	CACNA1C	0.640198		PLAU	ITGAV	0.596287		DUSP18	RPSA	0.499728		CD14	TLR4	0.587131		TLN1	ITGB5	0.560275
ADAM15	ITGB1	0.639818		PSEN1	CD44	0.590498		UBB	SMAD3	0.498704		UBA52	TGFBR1	0.585321		MMP7	CD44	0.558884
PDGFC	PDGFRA	0.63968		TLN1	ITGB5	0.588343		UBA52	RIPK1	0.497776		APP	LRP1	0.581606		ADAM15	ITGB1	0.558871
GSTP1	TRAF2	0.639325		UBB	RIPK1	0.587743		B2M	HFE	0.497408		ANXA1	EGFR	0.579898		CALM1	KCNN4	0.556421
LAMB2	RPSA	0.637463		UBB	TGFBR1	0.585686		CD14	ITGB2	0.496777		APOE	LRP5	0.579241		UBA52	ADRB2	0.555945
VCAM1	ITGB1	0.636006		GSTP1	TRAF2	0.585087		TGFB1	ITGAV	0.496422		HBEGF	CD9	0.57923		CALM3	ABCA1	0.555331
TGFB1	TGFBR3	0.635373		APOC1	VLDLR	0.584147		GNAI2	IGF1R	0.495874		UBA52	SMAD3	0.578411		TNFSF10	TNFRSF10B	0.554049
ADAM10	AXL	0.634721		APP	CAV1	0.583864		CXCL10	ADRA2A	0.495213		UBC	TLR4	0.576411		SPP1	ITGA9	0.553646
IL1B	IL1R1	0.634709		PDGFB	LRP1	0.58331		CALM1	INSR	0.494993		SPP1	ITGA5	0.576182		FN1	TNFRSF11B	0.553107
APOE	LDLR	0.633704		HSP90B1	ERBB2	0.583032		CXCL8	ADRA2A	0.494601		CALM3	PDE1A	0.576169		TGFB1	ITGAV	0.5525
IGF1	INSR	0.633284		TGFB1	ITGB5	0.580518		COL6A2	ITGB1	0.493999		HSPA8	LDLR	0.573831		CALM2	CACNA1C	0.552452
CD14	TLR4	0.631935		APOC2	LRP1	0.578547		CXCL16	ADRA2A	0.493132		UBB	RIPK1	0.571869		GNAI2	IGF1R	0.552098
C1QA	CSPG4	0.628104		C3	CD46	0.57747		RPS27A	TLR4	0.48981		SEMA4A	PLXNB2	0.56946		HBEGF	EGFR	0.55183
LTB	TNFRSF1A	0.627649		CALM2	PDE1B	0.576063		ADAM17	ITGA5	0.489238		PLAU	MRC2	0.568776		GNAS	PTGIR	0.551728
ADAM28	ITGA4	0.617109		FN1	NT5E	0.571896		OSM	IL6ST	0.48915		VEGFA	ITGAV	0.568237		OSM	OSMR	0.551362
SEMA4A	PLXNB2	0.614684		THBS1	CD47	0.571366		UBB	LDLR	0.488905		VEGFA	NRP1	0.566724		EREG	EGFR	0.551106
VCAN	EGFR	0.612818		FN1	PLAUR	0.566663		CCL5	SDC1	0.488196		CALM2	PLPP6	0.56651		PLAU	LRP1	0.543544
COL18A1	ITGB1	0.611734		GNAI2	UNC5B	0.565556		PTGS2	CAV1	0.486262		THBS1	SDC4	0.565073		CALM3	EGFR	0.542841
FABP5	RXRA	0.610073		GZMB	PGRMC1	0.565054		TNF	TRADD	0.485247		THBS1	ITGA6	0.563058		TGFB1	TGFBR3	0.541622
COL6A1	ITGB1	0.606364		ARF1	INSR	0.562193		UBB	RIPK1	0.484751		HSPA1A	TLR4	0.562183		VEGFA	SIRPA	0.540812
COL1A1	CD44	0.606315		GNAI2	IGF1R	0.560143		COL1A2	ITGB1	0.484373		GNAI2	S1PR3	0.561221		UBB	RIPK1	0.538421
PDGFC	PDGFRB	0.606283		MMP9	CD44	0.559095		HSP90AA1	ERBB2	0.483391		ARPC5	LDLR	0.559532		VEGFA	GPC1	0.535606
GAS6	AXL	0.605971		VCAN	EGFR	0.557071		CXCL2	ADRA2A	0.482295		THBS1	ITGA4	0.557956		CALM1	CACNA1C	0.53538
CALM3	INSR	0.605872		RPS27A	TLR4	0.556922		CALR	ITGA3	0.480016		UBC	TGFBR1	0.55372		VEGFA	EGFR	0.532628
DCN	EGFR	0.605164		FN1	IL17RC	0.556259		VCAN	ITGB1	0.477655		CALM3	PLPP6	0.552976		C3	LRP1	0.53057
TGFB1	SDC2	0.6051		FN1	ITGA5	0.555022		CD14	ITGA4	0.476825		TNFSF10	TNFRSF10B	0.552783		LPL	LRP1	0.53005
PLAU	ITGB5	0.604727		HMGB1	THBD	0.554733		APOE	VLDLR	0.475656		PLAU	ITGB5	0.552768		GSTP1	TRAF2	0.523592
SPP1	ITGB1	0.602989		CALM1	MYLK	0.550273		RPS27A	ERBB2	0.473266		ADAM9	ITGB5	0.551456		PLAU	ITGAV	0.521666
COL6A2	ITGB1	0.601515		MFNG	NOTCH2	0.549818		GNAI2	ADRA2A	0.47237		IL1B	IL1RAP	0.550685		ANXA1	ADRA2A	0.521516
EBI3	IL6ST	0.60115		PLAU	PLAUR	0.548018		PLAU	ITGAV	0.46848		DUSP18	CD151	0.549421		MMP7	CD151	0.519229
GNAI2	IGF1R	0.599896		CD14	ITGA4	0.546519		RPS19	C5AR1	0.468301		HMGB1	TLR4	0.547225		UBA52	NOTCH1	0.518457
CD86	CTLA4	0.599108		PLAU	ITGB5	0.54626		ICAM4	ITGB1	0.46807		VEGFA	EPHB2	0.547194		CXCL10	SDC4	0.51721
HMGB1	TLR4	0.597171		DUSP18	ITGB1	0.54556		ADAM15	ITGA5	0.465266		UBC	SMAD3	0.546691		UBC	ADRB2	0.516914
CALM1	CACNA1C	0.594438		CD14	RIPK1	0.542467		CALM1	HMMR	0.463345		GNAI2	TBXA2R	0.54627		COL1A1	ITGB1	0.515538
TGFB1	ITGB5	0.594353		CXCL12	ITGB1	0.538938		FN1	TNFRSF11B	0.463169		CXCL10	SDC4	0.546014		CALM3	MYLK	0.512408
CALM2	PDE1B	0.594041		FYN	THY1	0.536366		UBC	TLR4	0.461719		ADAM10	NOTCH1	0.54558		SPP1	ITGA4	0.511942
HGF	SDC2	0.593249		PLAU	ITGA5	0.536286		CCL5	ADRA2A	0.461642		GNAI2	EDNRB	0.543677		TNFSF10	TNFRSF11B	0.510586
LAMB2	ITGB1	0.592353		SPP1	ITGA4	0.534693		COL1A2	CD44	0.460878		LAMB2	RPSA	0.543046		CD55	ADGRE5	0.510457
TGFB1	ENG	0.591212		LTB	CD40	0.529793		CD14	RIPK1	0.46069		RPS27A	ERBB2	0.542733		MDK	LRP1	0.510164
ADAM17	ITGA5	0.59075		TNFSF10	TNFRSF10D	0.528849		CALM2	INSR	0.45941		ADAM9	ITGA6	0.542508		LGALS1	CD69	0.509627
VEGFA	EGFR	0.590291		PDGFB	PDGFRB	0.528783		HSPA1A	TLR4	0.456706		TNFSF13	TNFRSF14	0.54087		FN1	ITGA2	0.508909
LPL	LRP1	0.589998		CCL5	SDC4	0.527231		VCAN	CD44	0.454199		DUSP18	ITGB1	0.536022		CD14	RIPK1	0.507239
DUSP18	CD151	0.589055		CALM2	MYLK	0.524747		GNAS	PTGIR	0.452747		FN1	ITGB1	0.534904		ADAM10	AXL	0.506196
RTN4	RTN4R	0.587509		CCL2	CCR10	0.522142		TNFSF13	FAS	0.451687		UBB	LDLR	0.53397		FN1	IL17RC	0.504988
LRPAP1	LDLR	0.586835		UBA52	TLR4	0.521429		APOC2	LRP1	0.449525		MDK	SDC1	0.53231		INHBA	TGFBR3	0.504041
APOE	VLDLR	0.584406		EBI3	IL6ST	0.521403		FN1	ITGA4	0.449114		COL1A1	ITGB1	0.529255		ARF1	INSR	0.503531
LGALS1	CD69	0.583328		CYR61	CAV1	0.518706		MDK	LRP1	0.448903		RTN4	CNTNAP1	0.528823		MMP12	PLAUR	0.502655
EREG	EGFR	0.582149		PTDSS1	JMJD6	0.517236		GNAI2	S1PR3	0.448366		IL1RN	IL1R1	0.528209		GNAI2	UNC5B	0.501676
IL1B	IL1RAP	0.580857		NAMPT	INSR	0.517164		IL1RN	IL1R1	0.448115		OSM	OSMR	0.527236		COL1A2	ITGB1	0.499652
THBS1	CD47	0.580479		CALM3	INSR	0.517116		HBEGF	EGFR	0.447008		HSP90AA1	ERBB2	0.524747		LRPAP1	LDLR	0.498836
SEMA4A	PLXND1	0.580411		LUM	ITGB1	0.516722		COL1A1	ITGA5	0.446447		VEGFA	EGFR	0.524717		PLAU	MRC2	0.497437
FGF20	FGFR1	0.579855		CALM1	SELL	0.513587		UBC	ERBB2	0.445296		LGALS8	ITGA3	0.5246		ADAM17	ITGA5	0.497389
APP	CAV1	0.579698		HGF	ITGB1	0.512542		CCL2	CCR10	0.444551		TNF	TNFRSF1A	0.524014		CALM2	PDE1A	0.494141
FGF7	FGFR1	0.575907		CALM1	PTH2R	0.512311		UBA52	TLR4	0.443203		HSP90B1	TLR4	0.522996		COL6A1	ITGB1	0.491426
HSPG2	ITGB1	0.575574		ACTR2	LDLR	0.511588		SEMA4A	PLXNB2	0.439125		GSTP1	TRAF2	0.52228		CCL3	CCR1	0.490125
HSP90B1	ERBB2	0.571949		RTN4	NGFR	0.51073		ARPC5	LDLR	0.438868		ADAM15	ITGA5	0.521998		LAMB3	ITGB1	0.488706
IL10	IL10RB	0.567841		GNAS	CRHR1	0.510469		AREG	EGFR	0.438618		TGM2	ITGB1	0.521163		UBB	ADRB2	0.487744
GNAI2	UNC5B	0.565553		UBC	TLR4	0.510431		ARF1	INSR	0.438009		ACTR2	LDLR	0.520425		ARPC5	ADRB2	0.486882
HSPG2	LRP1	0.563855		GNAI2	EDNRA	0.510362		VCAM1	ITGB1	0.437876		SPP1	ITGAV	0.520146		CALM2	PDE1B	0.482413
CALM1	PTH2R	0.557073		IL1B	IL1R1	0.508797		FN1	COL13A1	0.437326		RTN4	GJB2	0.519826		CALM3	INSR	0.481144
FYN	THY1	0.5542		LPL	LRP1	0.507465		CXCL3	ADRA2A	0.435481		PLAU	IGF2R	0.519106		HMGB1	SDC1	0.478365
LTB	LTBR	0.551538		TGFB1	CXCR4	0.50723		APOC1	VLDLR	0.432908		B2M	HFE	0.517929		COL1A1	CD44	0.477991
SEMA7A	ITGB1	0.549114		DUSP18	CD151	0.502791		ICAM1	ITGB2	0.432079		UBB	TLR4	0.517457		CALM1	PDE1A	0.476951
AGRN	ITGB1	0.548335		RPS19	C5AR1	0.50229		UBB	TLR4	0.430382		CCL5	SDC1	0.517384		TNF	TNFRSF1A	0.476577
CALM1	ADCYAP1R1	0.547635		LRPAP1	LDLR	0.501806		DUSP18	ITGB1	0.429291		UBA52	ERBB2	0.516517		TIMP3	ADAM17	0.475308
CALM1	PDE1B	0.546569		COL9A2	ITGB1	0.500528		TNFSF13	TNFRSF11B	0.427123		ANXA1	FPR3	0.51454		COL3A1	ITGB1	0.470182
F13A1	ITGA4	0.546546		VEGFA	EGFR	0.500216		UBA52	ERBB2	0.426916		COL1A2	ITGB1	0.514116		CALM1	PDE1B	0.465255
IGF1	IGF2R	0.545425		B2M	CD247	0.499866		SPP1	ITGA4	0.420973		PDGFC	PDGFRB	0.509501		COL1A2	CD44	0.462158
PSEN1	NCSTN	0.544657		HGF	CD44	0.498324		LAMB2	RPSA	0.42065		TNFSF10	TNFRSF10D	0.509092		PSEN1	NOTCH2	0.462091
ADAM12	ITGB1	0.54303		ADAM15	ITGAV	0.493817		CALM1	ADCYAP1R1	0.42013		LTB	LTBR	0.505959		C3	CD46	0.461993
ADAM9	ITGB5	0.542651		CCL2	ACKR4	0.491419		C3	CD81	0.41976		PSEN1	NOTCH3	0.497665		MFGE8	PDGFRB	0.461195
PLAU	ITGAV	0.53788		APP	NCSTN	0.491093		MMP12	PLAUR	0.419602		EREG	EGFR	0.497508		APOE	VLDLR	0.460655
AGRN	LRP1	0.53647		GPI	AMFR	0.491057		HMGB1	TLR4	0.419568		UBB	TGFBR1	0.494378		GNAI2	ADRA2A	0.457994
LRPAP1	VLDLR	0.535849		LGALS1	CD69	0.490566		LTB	TNFRSF1A	0.416264		CCL18	C14orf1	0.494176		PLAU	ITGA5	0.456938
SPP1	CD44	0.534907		PDGFB	PDGFRA	0.488176		ANOS1	FGFR1	0.415396		COL6A1	ITGB1	0.493738		CCL4	CCR1	0.455411
LPL	CD44	0.533372		CALM2	SELL	0.487916		TGFB1	ACVRL1	0.414955		COL6A2	ITGB1	0.492699		CXCL2	ADRA2A	0.45157
CCL2	ACKR4	0.533341		B2M	KLRD1	0.486715		UBB	ERBB2	0.414216		AGRN	ITGB1	0.492042		ADAM9	ITGB5	0.451379
COL6A3	ITGB1	0.531037		GAS6	AXL	0.482161		HSP90B1	TLR4	0.414213		ADAM17	ITGA5	0.487617		ACTR2	ADRB2	0.449711
HSP90B1	TLR4	0.5301		CALM3	PDE1B	0.481849		TNFSF12	TNFRSF12A	0.413436		UBB	SMAD3	0.48728		FN1	ITGA9	0.447044
B2M	KLRD1	0.529036		COL1A2	ITGB1	0.481776		FN1	ITGA3	0.41051		OSM	LIFR	0.486564		FN1	COL13A1	0.44649
APOE	LRP5	0.527568		ADAM10	AXL	0.480453		ADAM12	ITGB1	0.410455		IGF1	IGF2R	0.485533		CD14	ITGA4	0.445496
LGALS3BP	VANGL1	0.527381		CALM1	PLPP6	0.478544		COL3A1	ITGB1	0.408845		VCAN	EGFR	0.4849		TGFB1	ACVRL1	0.445341
TGFB1	ITGAV	0.527124		PSEN1	NOTCH2	0.477123		DUSP18	CD151	0.407002		UBC	ERBB2	0.484292		TGFB1	ENG	0.44461
TFPI	LRP1	0.524981		MFGE8	PDGFRB	0.475789		CD14	TLR4	0.406889		MMP9	LRP1	0.483783		ICAM1	EGFR	0.442831
RTN4	TNFRSF19	0.52375		TGFB1	TGFBR1	0.475304		HGF	ITGB1	0.405486		APP	NCSTN	0.482179		THBS1	SDC1	0.442083
TGFB1	ACVRL1	0.521438		CALM1	CACNA1C	0.474231		TGFB1	TGFBR1	0.40545		EBI3	IL6ST	0.481102		DUSP18	RPSA	0.441828
SERPINE1	LRP1	0.519607		HMGB1	TLR4	0.473584		GNAI2	PTPRU	0.401804		LAMB2	ITGB1	0.479304		HSPA8	ADRB2	0.441261
OSM	LIFR	0.518878		COL1A1	ITGB1	0.472995		NAMPT	INSR	0.40037		SPP1	ITGB5	0.478747		ADAM12	ITGB1	0.439969
VEGFA	ITGAV	0.51818		CCL5	SDC1	0.472899		C3	CD46	0.399266		NRG1	GPC1	0.47846		IL6	IL6ST	0.438081
VCL	ITGB5	0.514434		TNFSF14	LTBR	0.471685		AZGP1	ITGAV	0.398729		ADAM10	AXL	0.478319		ADAM15	ITGAV	0.437085
IGF1	IGF1R	0.514121		C1QA	CSPG4	0.470833		HSP90B1	ERBB2	0.398229		SEMA4D	PLXNB2	0.476822		LUM	ITGB1	0.435673
RTN4	NGFR	0.513965		LRPAP1	VLDLR	0.469839		SERPINE1	PLAUR	0.398051		FN1	CD44	0.475785		TGFB1	ITGB5	0.434281
TGFB1	TGFBR2	0.508549		BST1	CAV1	0.468429		TNF	TNFRSF21	0.396948		HGF	ITGB1	0.475755		CALM2	PLPP6	0.433192
COL16A1	ITGB1	0.508271		EREG	EGFR	0.467692		SERPINE1	LRP1	0.396312		GAS6	AXL	0.475433		RTN4	GJB2	0.432279
TGFB1	SMAD3	0.507438		COL1A2	CD44	0.467593		INHBA	ENG	0.395869		VCAN	ITGA4	0.473219		CCL2	CCR1	0.43203
PLAT	LRP1	0.497721		PLAU	IGF2R	0.467144		LAMA2	RPSA	0.392754		COL1A1	CD44	0.47013		GNAI2	EDNRA	0.430757
SYK	FCGR2A	0.496644		LAMB2	RPSA	0.4671		CALM3	INSR	0.391538		IL10	IL10RB	0.46729		B2M	HFE	0.430298
GNAI2	S1PR3	0.496466		DCN	EGFR	0.465685		FABP5	RXRA	0.389013		HRAS	CAV1	0.465845		VCAN	ITGA4	0.429418
AREG	ERBB3	0.495646		FN1	ITGA4	0.465606		HEBP1	ADRA2A	0.38892		MFNG	NOTCH2	0.465728		PSAP	CELSR1	0.428721
APP	TNFRSF21	0.495268		APP	TNFRSF21	0.464939		MMP9	ITGB2	0.386363		P4HB	GPR162	0.465605		THBS1	ITGA4	0.427338
SEMA4D	PLXNB2	0.494944		CYR61	ITGAV	0.463717		B2M	KLRD1	0.385355		ADAM15	ITGAV	0.465444		DUSP18	ITGB1	0.427065
ARF1	PLD2	0.494126		LPL	CD44	0.463431		PSEN1	NOTCH3	0.385064		SPP1	ITGA4	0.464587		CXCL8	ADRA2A	0.425031
GNAI2	S1PR1	0.493409		COL3A1	ITGB1	0.463406		ANOS1	SDC2	0.384366		LILRB4	LAIR1	0.461433		MFGE8	ITGAV	0.423679
CALM2	MYLK	0.493039		SEMA4A	PLXNB2	0.46278		LGALS3BP	VANGL1	0.383436		SEMA4A	PLXND1	0.461125		APP	NCSTN	0.422893
CD55	ADGRE5	0.492375		HBEGF	CD82	0.461537		HGF	CD44	0.382976		IGFBP4	LRP6	0.45885		CXCL16	ADRA2A	0.42261
GNAS	ADCY9	0.491839		CALR	ITGA2B	0.46066		AGRN	ITGB1	0.376401		PDCD1LG2	PDCD2	0.456426		AGRN	ITGB1	0.420704
VCAN	ITGA4	0.491816		PLTP	ABCA1	0.459854		LRPAP1	LDLR	0.375468		TGFB1	ITGB8	0.456369		VEGFA	ITGA9	0.420406
ITGB3BP	ITGB5	0.489018		COL1A1	CD44	0.458842		EBI3	IL6ST	0.373368		TGFB1	TGFBR1	0.455258		APOE	SCARB1	0.420071
TNF	RIPK1	0.487866		CALM1	GRM7	0.458055		DSC2	DSG2	0.372424		COL1A2	CD44	0.455048		PLAU	IGF2R	0.416804
PSEN1	NOTCH3	0.487256		HBEGF	ERBB2	0.457758		ARF1	PLD2	0.370543		HBEGF	ERBB2	0.452909		TGFB1	ITGB8	0.416654
MMP2	SDC2	0.486232		ADM	RAMP2	0.457158		CYR61	CAV1	0.366662		MFNG	NOTCH1	0.45203		NID1	ITGB1	0.416631
HBEGF	ERBB2	0.485854		CD48	CD2	0.457073		APOE	LRP8	0.363999		LTB	TNFRSF1A	0.450155		CALM1	PLPP6	0.416377
TNF	TRAF2	0.483517		CALR	ITGA3	0.456975		PDGFC	PDGFRB	0.363183		ARF1	PLD2	0.448414		APP	GPC1	0.415788
COL1A2	ITGA1	0.481346		INHBA	TGFBR3	0.456791		GNAI2	EDNRB	0.36081		TGFB1	SMAD3	0.448224		CCL5	SDC4	0.415291
GNAI2	ADCY9	0.481067		PTGS2	CAV1	0.45609		LTBP3	ITGB5	0.360273		MMP9	EPHB2	0.448161		RPS27A	ERBB2	0.415129
LTB	CD40	0.477453		OSM	OSMR	0.455527		S100A9	TLR4	0.359294		THBS1	SCARB1	0.446708		RTN4	LINGO1	0.414919
PON2	HTR2A	0.476731		ARF1	PLD2	0.454863		PDGFB	LRP1	0.354891		PSEN1	NOTCH2	0.445461		LAMB3	CD151	0.41214
INHBA	TGFBR3	0.475978		UBB	TLR4	0.45459		LAMB2	ITGB1	0.353483		S100A8	TLR4	0.442823		APOC1	VLDLR	0.411129
GNAI2	PTPRU	0.475822		TNF	TRADD	0.453741		FN1	ITGA9	0.353212		LRPAP1	LDLR	0.44085		RPS27A	FGFR2	0.411082
DUSP18	ITGA1	0.474483		IL18	IL18BP	0.45313		COL6A3	ITGB1	0.352171		IL1B	IL1R2	0.440717		SERPINE2	LRP1	0.410724
TGS1	RXRA	0.474448		CALM2	PLPP6	0.452994		LTB	LTBR	0.351109		TNF	TRADD	0.438562		CALM2	SELL	0.409681
ADAM9	ITGAV	0.47443		F8	LRP1	0.452635		TGFB1	SMAD3	0.350885		THBS1	LRP5	0.437583		IL10	IL10RB	0.408965
IL6	IL6ST	0.472278		ICAM4	ITGB1	0.452187		COL1A1	ITGA11	0.350452		HEBP1	FPR3	0.436889		ARF1	PLD2	0.408235
PDGFB	ITGAV	0.471319		COL18A1	ITGB1	0.451747		TGFB1	CD109	0.35011		IGF1	IGF1R	0.435858		CXCL10	ADRA2A	0.40811
PLAU	ITGA5	0.470752		COL6A2	ITGB1	0.451561		COL1A1	DDR2	0.349727		ICAM4	ITGAV	0.43515		INHBA	ENG	0.407772
VEGFA	NRP1	0.469947		SERPINE2	LRP1	0.449945		PDGFB	PDGFRB	0.349103		COL3A1	ITGB1	0.433709		VEGFB	NRP1	0.407604
COL14A1	CD44	0.467237		ADAM9	ITGAV	0.449791		LAMB3	ITGB1	0.348964		PSEN1	NOTCH1	0.431876		RPS19	C5AR1	0.407518
CD14	ITGB2	0.466387		CALM2	CACNA1C	0.448713		FN1	C5AR1	0.348891		HSP90B1	ERBB2	0.430733		RPS27A	TLR4	0.407319
CALM2	PDE1A	0.465889		VEGFA	ITGAV	0.448713		ADAM9	ITGB5	0.346606		MDK	LRP1	0.427916		GNAI2	ADCY9	0.407028
GNAI2	EDNRA	0.464559		ANOS1	FGFR1	0.44842		PDCD1LG2	PDCD2	0.34602		GAS6	TYRO3	0.426835		IL1B	ADRB2	0.406594
PLAU	IGF2R	0.464383		RTN4	TNFRSF19	0.448206		TNF	TRAF2	0.345984		C3	LRP1	0.425301		FN1	ITGA4	0.406065
SEMA4C	PLXNB2	0.462616		SYK	FCGR2A	0.446226		PLAU	ITGB2	0.345645		UBB	ERBB2	0.4253		TGFB1	SMAD3	0.405648
RTN4	LINGO1	0.461743		B2M	HFE	0.443146		CCL18	C14orf1	0.345571		LIN7C	ABCA1	0.425051		TGFB1	TGFBR1	0.40495
COL1A2	ITGAV	0.461194		VCAM1	ITGB1	0.44251		VEGFA	NRP2	0.345066		IL18	IL18BP	0.423954		IL1B	IL1RAP	0.404918
PLAU	VLDLR	0.460753		MDK	SDC4	0.441355		ACTR2	LDLR	0.344698		VEGFB	NRP1	0.419596		PLAU	ITGB5	0.404087
ADM	CALCRL	0.460101		HSP90B1	TLR4	0.440361		TNFSF10	TNFRSF11B	0.342226		C3	CD46	0.419299		COL6A2	ITGB1	0.403202
APOC2	LRP1	0.459819		GNAI2	PTPRU	0.440134		TGFB1	TGFBR3	0.342094		VEGFA	TYRO3	0.418814		PLTP	ABCA1	0.403146
NUCB2	ERAP1	0.458209		SERPINE1	LRP1	0.439897		ADAM10	AXL	0.340826		FN1	PLAUR	0.418749		IL15	IL15RA	0.396788
LIF	IL6ST	0.454609		TFPI	LRP1	0.438789		PSEN1	NOTCH2	0.339523		HGF	CD44	0.417309		PDGFB	PDGFRB	0.396745
OSM	OSMR	0.454421		HBEGF	CD9	0.438752		PLAU	IGF2R	0.338957		LGALS3BP	VANGL1	0.414298		UBA52	ERBB2	0.396081
COL3A1	DDR2	0.450082		LGALS3BP	VANGL1	0.438249		LTF	LRP1	0.337041		RTN4	LINGO1	0.413137		HSP90B1	TLR2	0.395618
COL1A1	DDR2	0.449887		COL6A1	ITGB1	0.438202		COL5A2	ITGB1	0.336128		CD55	ADGRE5	0.41254		COL1A1	ITGAV	0.394745
P4HB	GPR162	0.446022		UBA52	NOTCH1	0.437121		PSAP	SORT1	0.335341		FN1	SDC2	0.410351		CALM2	KCNQ3	0.393301
CALM1	MYLK	0.444794		TNFSF12	TNFRSF12A	0.43413		IL15	IL15RA	0.335322		COL1A1	DDR2	0.41028		CALM1	SELL	0.393145
APOD	LEPR	0.443603		ADAM15	ITGA5	0.433067		IL1B	IL1RAP	0.334218		DSC2	DSG2	0.410097		LTB	TNFRSF1A	0.392477
THBS2	ITGB1	0.443428		CALM2	GRM7	0.432691		CALM1	PDE1B	0.33325		ANOS1	SDC2	0.40873		UBA52	FGFR2	0.392096
FBLN1	ITGB1	0.443428		AZGP1	ITGAV	0.432499		LUM	ITGB1	0.333205		ADAM28	ITGA4	0.406362		HRAS	CAV1	0.392082
HSP90B1	ASGR1	0.442398		MDK	SDC3	0.432173		SEMA4D	PLXNB2	0.332671		FYN	THY1	0.405233		CCL5	CCR1	0.391063
LAMC3	ITGB1	0.441324		TNF	TNFRSF21	0.431048		MMP2	SDC2	0.332368		LRPAP1	SORT1	0.403281		VCAN	TLR2	0.390637
CALM2	PLPP6	0.441133		GNAS	PTGIR	0.430921		ADAM15	ITGAV	0.330486		HGF	SDC1	0.403104		CALM3	PDE1A	0.390424
ANOS1	FGFR1	0.437871		CALM3	MYLK	0.430406		CALM1	PDE1A	0.328496		RTN4	RTN4R	0.401622		UBA52	TLR4	0.388392
ICAM4	ITGAV	0.437847		GNAI2	TBXA2R	0.426321		LAMB3	CD151	0.328446		TGFB1	TGFBR3	0.400713		GNAS	ADCY9	0.387981
CCL2	CCR10	0.437056		S100A9	TLR4	0.425999		LAMA2	ITGB1	0.327523		FN1	ITGA5	0.399672		PSEN1	NCSTN	0.386421
PLAU	PLAUR	0.432915		PLAU	VLDLR	0.423588		SPP1	ITGA9	0.327509		COL6A3	ITGB1	0.398553		HRAS	SDC2	0.385362
CXCL10	SDC4	0.43244		SEMA4D	PLXNB2	0.422525		CYR61	ITGA5	0.326853		ADAM17	NOTCH1	0.398361		CXCL3	ADRA2A	0.384401
FGF9	FGFR1	0.431788		ICAM1	IL2RG	0.42135		LAMA5	ITGB1	0.326044		CALM1	HMMR	0.395086		PDGFB	PDGFRA	0.384003
EREG	ERBB3	0.431756		ANXA1	GRM7	0.420821		RTN4	NGFR	0.325762		COL1A1	ITGA5	0.39424		TGFB1	CD109	0.383551
INHBA	ENG	0.429836		COL6A3	ITGB1	0.418692		CCL5	ACKR4	0.325473		APP	TNFRSF21	0.391396		HSP90AA1	ERBB2	0.383035
CXCL12	SDC4	0.429824		PSAP	SORT1	0.41849		CCL2	ACKR4	0.325456		LAMC1	ITGB1	0.390956		GNAI2	TBXA2R	0.382761
S100A9	TLR4	0.429664		CCL5	ACKR4	0.417086		PTDSS1	JMJD6	0.324215		CD14	TLR6	0.390125		MMP2	SDC2	0.382697
COL1A1	ITGA1	0.429508		THBS1	SDC4	0.416707		EREG	EGFR	0.323597		TGFB1	ACVRL1	0.387458		PDGFB	LRP1	0.381473
ZP3	EGFR	0.428582		RTN4	RTN4R	0.41625		VEGFA	ITGAV	0.323285		MMP2	SDC2	0.384459		SEMA4A	PLXNB2	0.381403
RPS27A	FGFR2	0.42609		SPTAN1	PTPRA	0.416117		THBS1	ITGB1	0.322712		PSEN1	NCSTN	0.382081		PSAP	SORT1	0.381085
BST1	CAV1	0.424947		ADAM17	ITGA5	0.415391		RPS27A	FGFR2	0.321935		SPTAN1	PTPRA	0.382067		COL1A2	ITGAV	0.379664
UBA52	NOTCH1	0.423737		CD59	CD2	0.414651		C3	ADRA2A	0.319149		COL18A1	ITGB1	0.381605		CALM3	PDE1B	0.379312
CALM2	KCNQ3	0.423628		CYR61	ITGB5	0.413423		APP	TNFRSF21	0.318876		ICAM4	ITGA4	0.381452		CALM1	KCNQ3	0.377005
HGF	SDC1	0.421978		CD55	ADGRE5	0.411406		LGALS1	CD69	0.316976		FABP5	RXRA	0.381344		PTDSS1	JMJD6	0.37499
GPI	AMFR	0.420678		HSP90B1	ASGR1	0.411006		COL1A1	ITGAV	0.313918		VCAM1	ITGB1	0.378222		INHBA	ACVR1	0.374694
LAMB3	ITGB1	0.419983		RPS27A	ADRB2	0.410469		APP	NCSTN	0.313457		HSP90AA1	ITGB3	0.376944		ADAM15	ITGA5	0.374633
CCL8	ACKR4	0.419635		CD58	CD2	0.410193		MFNG	NOTCH2	0.312353		SEMA4B	DCBLD2	0.376673		EBI3	IL6ST	0.37423
COL5A1	ITGB1	0.419001		CD14	TLR4	0.409386		TNF	RIPK1	0.312227		CXCL12	SDC4	0.376493		COL1A1	DDR2	0.373665
CCL3	ACKR2	0.418361		IL1RN	IL1R1	0.406941		APP	ADRA2A	0.311906		DUSP18	ITGA3	0.373254		THBS1	SCARB1	0.37329
CALM1	PDE1A	0.41811		OSM	LIFR	0.406924		IL6	IL6ST	0.31188		FN1	ITGA3	0.372203		VCAM1	ITGB1	0.373041
CALM2	SELL	0.417552		MMP2	SDC2	0.406136		CXCL11	ADRA2A	0.311601		ANOS1	FGFR1	0.36833		CD14	ITGB2	0.37284
THBS1	ITGA4	0.416643		SEMA7A	ITGB1	0.405953		CALM1	CRHR1	0.309675		MDK	SDC4	0.367754		APP	NGFR	0.37072
GNAI2	TBXA2R	0.414723		PSEN1	NCSTN	0.405924		ADAM9	ITGAV	0.309246		MDK	ITGA6	0.365851		APOE	LRP5	0.370102
ANGPT1	ITGB1	0.414634		INHBA	ENG	0.405266		GNAI2	C5AR1	0.30901		UBA52	BMPR1B	0.365128		INHBA	SMAD3	0.369888
COL18A1	ITGB5	0.414188		CYR61	ITGA5	0.403716		VEGFA	NRP1	0.308128		C3	CD81	0.362398		TFPI	LRP1	0.369284
NID1	ITGB1	0.413761		RTN4	CNTNAP1	0.403198		COL6A1	ITGA1	0.307896		CALM1	KCNQ5	0.362107		ICAM4	ITGB1	0.366365
CTF1	IL6ST	0.413122		ANOS1	SDC2	0.402153		AGRN	LRP1	0.307415		MDK	ITGA4	0.361059		MFNG	NOTCH2	0.365943
FN1	ITGB1	0.412002		TNFSF10	TNFRSF10B	0.401417		CCL20	ADRA2A	0.306941		FADD	FAS	0.360198		C3	IFITM1	0.36528
FBN1	ITGB1	0.412002		CXCL16	GRM7	0.400852		CD55	ADGRE5	0.306078		GNAS	PTGDR	0.35758		S100A9	TLR4	0.36416
COL1A1	ITGAV	0.409811		POMC	RAMP2	0.400228		COL1A2	ITGA11	0.304559		LAMB3	CD151	0.356805		TGM2	SDC4	0.363845
TGFB1	TGFBR1	0.409657		ADAM9	ITGB5	0.399882		SELPLG	ITGB2	0.304317		BGN	LY96	0.355415		PSAP	GPR37	0.36192
APP	NCSTN	0.409482		FADD	FAS	0.399588		COL1A1	ITGA1	0.303821		HRAS	SDC2	0.355211		PDGFB	ITGAV	0.36096
B2M	KLRC1	0.407712		TGM2	SDC4	0.399487		CD55	ADGRE2	0.303706		HGF	SDC2	0.354478		OSM	LIFR	0.359924
HBEGF	CD82	0.407445		HSPA1A	TLR4	0.398932		TGM2	SDC4	0.303323		CCL5	SDC4	0.35395		UBC	ERBB2	0.359195
IL15	IL15RA	0.407373		CALM1	PDE1A	0.398795		CXCL12	SDC4	0.303067		FN1	NT5E	0.348772		FN1	ITGA8	0.358476
TNFSF10	TNFRSF10D	0.407019		GNAI2	ADCY1	0.397961		SEMA3C	NRP2	0.302571		FN1	ITGAV	0.346757		CALR	ITGA3	0.358442
GNAS	ADCY1	0.405836		CXCL16	CXCR6	0.396836		CALM2	PDE1B	0.302333		LAMB3	ITGB1	0.344512		GAS6	AXL	0.357836
SPP1	ITGB5	0.405319		S100A8	TLR4	0.395978		PDGFC	PDGFRA	0.30167		LGALS9	HAVCR2	0.343554		TNFSF13B	TNFRSF13C	0.356943
TGFB1	CD109	0.405023		HGF	SDC2	0.39497		VEGFA	EGFR	0.301532		COL1A1	ITGAV	0.341636		FN1	CD79A	0.356537
CXCL8	ACKR1	0.403513		CALM3	SELL	0.394697		FN1	ITGB8	0.301262		CALM2	KCNQ5	0.341375		AZGP1	ITGAV	0.356129
S100A8	TLR4	0.402114		PDGFB	ITGAV	0.393448		S100A8	TLR4	0.300921		PTDSS1	SCARB1	0.340613		UBC	FGFR2	0.355362
UBA52	FGFR2	0.401848		GNAS	ADCY1	0.392289		COL11A1	ITGB1	0.298231		IL1RN	IL1R2	0.339224		CXCL11	ACKR3	0.354416
CCL5	SDC4	0.40083		AGRN	LRP1	0.390863		COL5A1	ITGB1	0.298231		TNF	RIPK1	0.335652		THBS2	ITGB1	0.354153
SERPINE2	LRP1	0.399385		GNAI2	S1PR3	0.389462		UBC	FGFR2	0.29785		PDGFB	PDGFRB	0.334856		DUSP18	CD151	0.35348
GNAI2	ADCY1	0.395483		APOD	LEPR	0.388934		CALM2	PDE1A	0.297824		COL1A1	DDR1	0.333202		IL18	IL18BP	0.353371
CCL5	SDC1	0.394944		MDK	SDC1	0.388599		TNFSF10	TNFRSF10B	0.296577		TNFSF14	LTBR	0.331618		NUCB2	ERAP1	0.351996
CALM1	PLPP6	0.39402		RPS27A	FGFR2	0.387871		SEMA4A	PLXND1	0.295206		CALM3	KCNQ5	0.329135		TGFB1	CXCR4	0.351869
UBC	FGFR2	0.393326		RTN4	GJB2	0.386829		GNAI2	TBXA2R	0.295063		COL1A2	ITGAV	0.328123		UBC	TLR4	0.351804
IL18	IL1RAPL1	0.393216		IGFBP4	LRP6	0.386165		SERPINE1	ITGB5	0.294883		LTBP3	ITGB5	0.326585		THBS1	ITGA6	0.351756
HSPG2	PTPRS	0.392728		LAMB1	ITGB1	0.38614		TIMP2	ITGA3	0.294811		FN1	IL17RC	0.321973		LAMC1	ITGB1	0.350949
CD36	TLR4	0.391761		SPP1	S1PR1	0.384592		PLAU	ITGA3	0.294065		LAMB2	ITGA3	0.321813		VCAN	SELL	0.348883
ICAM4	ITGA4	0.389505		GNAI2	S1PR1	0.380552		TNFSF13B	TNFRSF17	0.29033		COL3A1	DDR2	0.321542		MDK	SDC4	0.348576
EDN1	EDNRB	0.389269		HSPG2	LRP1	0.379961		GAS6	AXL	0.288932		AGRN	LRP1	0.321453		IL6	F3	0.347724
TNC	ITGB1	0.385215		TGS1	RXRA	0.378682		PDGFB	PDGFRA	0.288893		SEMA7A	ITGB1	0.319201		RTN4	TNFRSF19	0.347616
VEGFA	RET	0.384722		ADM	CALCRL	0.377397		THBS2	ITGB1	0.287943		COL18A1	GPC1	0.3124		HGF	ITGB1	0.347569
INHBA	ACVR1	0.381494		APOE	SORL1	0.377206		LPL	CD44	0.286701		ADAM12	ITGB1	0.311336		TNF	TRADD	0.347313
CALM3	PDE1B	0.381285		UBA52	ADRB2	0.376382		HRAS	CAV1	0.286324		SYK	FCGR2A	0.311143		CXCL12	ITGB1	0.347219
THBS1	SDC4	0.380736		CALM2	PDE1A	0.374446		COL9A2	ITGB1	0.286141		DUSP18	ITGA2	0.310298		THBS1	ITGA3	0.342681
CALM1	GRM4	0.380252		HRAS	CAV1	0.374398		CXCL9	CXCR3	0.285722		DLL1	NOTCH3	0.309693		ADM	RAMP2	0.342181
VEGFA	GPC1	0.380107		INHBA	SMAD3	0.37403		INHBA	ACVR1	0.283131		FN1	ITGA2	0.309337		JAG1	CD46	0.341365
LIN7C	ABCA1	0.379524		IL15	IL15RA	0.373788		ADM	PTH1R	0.282902		CCL3	CCR1	0.307334		SPTAN1	PTPRA	0.337805
APP	CD74	0.378453		APP	GPC1	0.370439		UBA52	FGFR2	0.282458		COL1A1	ITGA2	0.30451		COL6A3	ITGB1	0.335138
COL1A2	ITGA11	0.378197		B2M	LILRB2	0.368369		FN1	ITGA2	0.281253		DUSP18	ITGA6	0.303512		COL1A1	ITGA5	0.334744
ADAM15	ITGAV	0.377518		IL6	IL6ST	0.367691		TNF	TNFRSF1B	0.279229		PDGFC	PDGFRA	0.303461		COL18A1	ITGB1	0.334271
CALM1	KCNQ3	0.377123		UBC	ADRB2	0.366102		VCAM1	MSN	0.278783		SERPINE1	PLAUR	0.302979		CALM3	PLPP6	0.333826
THBS1	SDC1	0.37496		ADAM12	ITGB1	0.36571		C3	ITGB2	0.278431		FN1	ITGA6	0.302562		COL9A2	ITGB1	0.332842
DLK1	NOTCH2	0.374265		THBS1	SDC1	0.364972		F13A1	ITGA4	0.277686		IL6	IL6ST	0.302495		CXCL9	ADRA2A	0.332805
GNAS	PTGIR	0.372966		HRAS	SDC2	0.363413		CTGF	LRP1	0.276459		CD36	TLR4	0.302051		UBB	ERBB2	0.332794
UBB	FGFR2	0.372142		AGRN	ITGB1	0.362807		FYN	THY1	0.275289		SEMA4D	MET	0.301945		JAG1	NOTCH2	0.332631
TNFSF10	TNFRSF10B	0.371595		CALM3	PLPP6	0.361734		SEMA7A	ITGB1	0.274363		PROS1	AXL	0.30141		COL3A1	DDR2	0.332232
CALM1	SELL	0.371284		LTBP3	ITGB5	0.3599		MDK	SDC4	0.273205		GPI	AMFR	0.300455		FN1	ITGA6	0.332064
CXCL8	GRM7	0.370724		VCAN	ITGA4	0.358738		CALM1	PLPP6	0.273096		NID1	ITGB1	0.300367		APP	TNFRSF21	0.330608
INHBA	ACVR2A	0.369787		IL10	IL10RB	0.358695		CALM1	CACNA1C	0.273096		FN1	ITGA4	0.298209		UBB	FGFR2	0.329098
CXCL8	ADRA2A	0.369161		LAMB2	ITGB1	0.357482		LRPAP1	VLDLR	0.272398		GNAS	PTGIR	0.294719		COL5A2	ITGB1	0.328659
TNF	TRADD	0.368684		PTDSS1	SCARB1	0.356009		UBB	FGFR2	0.272015		EREG	ERBB2	0.294319		SERPINE1	PLAUR	0.327409
PTDSS1	JMJD6	0.367524		CTGF	ITGA5	0.355487		TNFSF13	TNFRSF17	0.271421		CCL2	CCR1	0.292878		IL18	IL18R1	0.327273
VEGFB	NRP1	0.367497		LTA	TNFRSF1A	0.355407		CALM1	GRM7	0.27125		TGM2	SDC4	0.292749		AGRN	LRP1	0.327048
CCL4	ACKR2	0.365891		UBA52	FGFR2	0.354531		COL1A2	ITGAV	0.270815		COL1A2	ITGA2	0.291815		CCL7	CCR1	0.327028
VCAM1	MSN	0.365706		B2M	KLRC1	0.352894		RTN4	RTN4RL1	0.269636		APOC2	LRP1	0.291506		THBS1	LRP5	0.32576
TNFSF12	TNFRSF12A	0.363736		HSPG2	ITGB1	0.352235		CXCL12	ADRA2A	0.26945		IRAK4	TLR4	0.289946		UBB	TLR4	0.32567
COL6A1	ITGA1	0.363147		TGFB1	CD109	0.351576		COL6A2	ITGA1	0.269085		IL15	IL15RA	0.288643		UBA52	BMPR1B	0.324974
EREG	ERBB2	0.362921		PDCD1LG2	PDCD2	0.351275		SEMA3C	NRP1	0.268319		TGM2	ITGA4	0.2868		ANOS1	SDC2	0.324638
CALM2	GRM7	0.36277		P4HB	GPR162	0.351212		CCL3	ACKR2	0.266775		LTB	CD40	0.285341		GNAI2	ADORA1	0.324556
COL6A2	ITGA1	0.358472		VEGFA	NRP1	0.350502		CTGF	ITGA5	0.265837		LAMA4	ITGB1	0.285289		TFPI	F3	0.323611
ANXA1	GRM7	0.357243		VEGFA	NRP2	0.350199		PSEN1	NCSTN	0.26444		VEGFB	TYRO3	0.284841		FN1	ITGA3	0.323243
ADM	RAMP2	0.356084		HSPA8	ADRB2	0.347344		CXCL1	ADRA2A	0.263515		EFNB1	EPHB2	0.283713		IL1RN	IL1RL2	0.323066
[truncated: 1,182 more rows]

## Sheet: LigiCAFs_RecepMyeloid
Ligand: iCAFs & Receptor: Myeloid
[truncated: 1,565 more rows]

## Sheet: LigMyeloid_RecepmyCAFs
Ligand: Myeloid & Receptor: myCAFs
[truncated: 1,246 more rows]

## Sheet: LigmyCAFs_RecepMyeloid
Ligand: myCAFs & Receptor: Myeloid
[truncated: 1,358 more rows]

[truncated: 2 more sheets: LigEpiLumMat_RecepMyoepi, LigMyoepi_RecepEpiLumMat]
